# Supplementary material for: Harnessing stemness and PD-L1 expression by AT-rich interaction domain-containing protein 3B in colorectal cancer
Source: Theranostics. 2020 May 15;10(14):6095–112. doi: 10.7150/thno.44147 (PMC7255042; doi:10.7150/thno.44147)
Supplement: Supplementary file 2 — Table S6. [file thnov10p6095s2.xlsx]

## Sheet: Table S6
Table S6: cDNA microarray analysis of gene expression in HCT15-sg3B and HCT15-Ctrl
Transcript Cluster ID	Transcript ID(Array Design)	H0111-039-HCT15-ARID3B-Cas9 Bi-weight Avg Signal (log2)	H0111-042-Ctrl Bi-weight Avg Signal (log2)	H0111-039-HCT15-ARID3B-Cas9 Standard Deviation	H0111-042-Ctrl Standard Deviation	Fold Change (linear) (H0111-039-HCT15 3-2-2 vs. H0111-042-C6)	ANOVA p-value (H0111-039-HCT15 3-2-2 vs. H0111-042-C6)	FDR p-value (H0111-039-HCT15 3-2-2 vs. H0111-042-C6)	Gene Symbol	Description	Chromosome	Genomic Position	Strand	Comment	GeneChip Array	Species Scientific Name	Annotation Date	Sequence Type	Sequence Source	Target Description	Representative Public ID	Archival UniGene Cluster	UniGene ID	Genome Version	Alignments	Gene Title	Chromosomal Location	Unigene Cluster Type	Ensembl	Entrez Gene	SwissProt	EC	OMIM	RefSeq Protein ID	RefSeq Transcript ID	FlyBase	AGI	WormBase	MGI Name	RGD Name	SGD accession number	Gene Ontology Biological Process	Gene Ontology Cellular Component	Gene Ontology Molecular Function	Pathway	InterPro	Trans Membrane	QTL	Annotation Description
1007_s_at	U48705mRNA	9.82	9.4			1.34	1	1	DDR1; MIR4640	discoidin domain receptor tyrosine kinase 1; microRNA 4640	chr6	30856165-30867931	+		Human Genome U133 Plus 2.0 Array	Homo sapiens	2013-10-23	Exemplar sequence	Affymetrix Proprietary Database	U48705 /FEATURE=mRNA /DEFINITION=HSU48705 Human receptor tyrosine kinase DDR gene, complete cds	U48705		Hs.631988; Hs.739208	February 2009 (Genome Reference Consortium GRCh37)	chr6:30856165-30867931 (+) // 95.63 // p21.33	discoidin domain receptor tyrosine kinase 1; microRNA 4640	chr6p21.3	est; full length	ENSG00000137332; ENSG00000204580; ENSG00000215522; ENSG00000230456; ENSG00000234078; OTTHUMG00000004835; OTTHUMG00000031236; OTTHUMG00000031536; OTTHUMG00000148940; OTTHUMG00000149219	780; 100616237	Q08345; A2ABL0; D6R9C4; D6RB35; D6RB82; D6RBU7; E7EN94; E7ENJ2; E7EPN2; E7EQ23; E7ERI6; E7ERN0; E7ES06; E7ESR9; E7ETI3; E7ETX3; E7EUD5; E7EVT1; E7EVW6; E7EX99; E7EXB0; A2ABL2; B8JJ50; B8JJ51; D6RGW5; E7EPH4; E7EQ30; B7Z3A2; Q6ZNR9; Q96T61; Q96T62	EC:2.7.10.1	600408	NP_001189450; NP_001189451; NP_001189452; NP_001945; NP_054699; NP_054700	NM_001202521; NM_001202522; NM_001202523; NM_001954; NM_013993; NM_013994; NR_039783							0001558 // regulation of cell growth // inferred from electronic annotation; 0001952 // regulation of cell-matrix adhesion // inferred from electronic annotation; 0006468 // protein phosphorylation // inferred from electronic annotation; 0007155 // cell adhesion // traceable author statement; 0007169 // transmembrane receptor protein tyrosine kinase signaling pathway // inferred from electronic a…	0005576 // extracellular region // inferred from electronic annotation; 0005886 // plasma membrane // inferred from electronic annotation; 0005886 // plasma membrane // traceable author statement; 0005887 // integral to plasma membrane // traceable author statement; 0016020 // membrane // inferred from electronic annotation; 0016021 // integral to membrane // inferred from electronic annotation; …	0000166 // nucleotide binding // inferred from electronic annotation; 0004672 // protein kinase activity // inferred from electronic annotation; 0004713 // protein tyrosine kinase activity // inferred from electronic annotation; 0004714 // transmembrane receptor protein tyrosine kinase activity // traceable author statement; 0005515 // protein binding // inferred from physical interaction; 000551…		IPR000421 // Coagulation factor 5/8 C-terminal type domain // 1.4E-24; IPR000421 // Coagulation factor 5/8 C-terminal type domain // 1.3E-24; IPR000421 // Coagulation factor 5/8 C-terminal type domain // 3.5E-26; IPR000719 // Protein kinase, catalytic domain // 7.2E-45; IPR000719 // Protein kinase, catalytic domain // 6.6E-45; IPR000719 // Protein kinase, catalytic domain // 6.2E-45; IPR000719 //…			This probe set was annotated using the Matching Probes based pipeline to a Entrez Gene identifier using 103 transcripts. // true // Matching Probes // A
1053_at	M87338	8.23	8.23			-1	1	1	RFC2	replication factor C (activator 1) 2, 40kDa	chr7	73646002-73668732	-		Human Genome U133 Plus 2.0 Array	Homo sapiens	2013-10-23	Exemplar sequence	GenBank	M87338 /FEATURE= /DEFINITION=HUMA1SBU Human replication factor C, 40-kDa subunit (A1) mRNA, complete cds	M87338		Hs.647062	February 2009 (Genome Reference Consortium GRCh37)	chr7:73646002-73668732 (-) // 70.86 // q11.23	replication factor C (activator 1) 2, 40kDa	chr7q11.23	full length	ENSG00000049541; ENSG00000261911; OTTHUMG00000023239	5982	P35250; Q75MT5; H7C5P4; H7C596; F8WDC9; B5BUD2		600404	NP_002905; NP_852136	NM_002914; NM_181471							0000075 // cell cycle checkpoint // traceable author statement; 0000084 // S phase of mitotic cell cycle // traceable author statement; 0000278 // mitotic cell cycle // traceable author statement; 0000722 // telomere maintenance via recombination // traceable author statement; 0000723 // telomere maintenance // traceable author statement; 0006260 // DNA replication // traceable author statement; …	0005634 // nucleus // inferred from electronic annotation; 0005654 // nucleoplasm // traceable author statement; 0005663 // DNA replication factor C complex // inferred from direct assay	0000166 // nucleotide binding // inferred from electronic annotation; 0003677 // DNA binding // inferred from electronic annotation; 0005515 // protein binding // inferred from physical interaction; 0005524 // ATP binding // inferred from electronic annotation; 0016851 // magnesium chelatase activity // inferred from electronic annotation; 0017111 // nucleoside-triphosphatase activity // inferred…	DNA_replication_Reactome // GenMAPP	IPR000523 // Magnesium chelatase, ChlI subunit // 2.3E-8; IPR003959 // ATPase, AAA-type, core // 1.8E-16; IPR013748 // Replication factor C, C-terminal domain // 8.0E-31; IPR013748 // Replication factor C, C-terminal domain // 1.2E-30; IPR013748 // Replication factor C, C-terminal domain // 1.9E-21; IPR027351 // (+) RNA virus helicase core domain // 2.3E-8			This probe set was annotated using the Matching Probes based pipeline to a Entrez Gene identifier using 14 transcripts. // false // Matching Probes // A
117_at	X51757cds	4.22	4.3			-1.06	1	1	HSPA6	heat shock 70kDa protein 6 (HSP70B')	chr1	161494448-161496380	+		Human Genome U133 Plus 2.0 Array	Homo sapiens	2013-10-23	Exemplar sequence	Affymetrix Proprietary Database	X51757 /FEATURE=cds /DEFINITION=HSP70B Human heat-shock protein HSP70B' gene	X51757		Hs.654614; Hs.662180	February 2009 (Genome Reference Consortium GRCh37)	chr1:161494448-161496380 (+) // 99.59 // q23.3; chr1:161576080-161578007 (+) // 98.03 // q23.3	heat shock 70kDa protein 6 (HSP70B')	chr1q23	full length	ENSG00000173110; ENSG00000225217; OTTHUMG00000034461; OTTHUMG00000074098	3310	B4DHP5; P17066; B2R6X5; B3KSM6; Q53FC7		140555	NP_002146	NM_002155							0000902 // cell morphogenesis // inferred from electronic annotation; 0006950 // response to stress // inferred from electronic annotation; 0006986 // response to unfolded protein // traceable author statement	0008180 // signalosome // inferred from direct assay	0000166 // nucleotide binding // inferred from electronic annotation; 0005524 // ATP binding // inferred from electronic annotation		IPR004753 // Cell shape determining protein MreB/Mrl // 2.9E-19; IPR013126 // Heat shock protein 70 family // 3.7E-276			This probe set was annotated using the Matching Probes based pipeline to a Entrez Gene identifier using 4 transcripts. // false // Matching Probes // A
121_at	X69699	7.21	7.07			1.1	1	1	PAX8	paired box 8	chr2	113974939-114036488	-		Human Genome U133 Plus 2.0 Array	Homo sapiens	2013-10-23	Exemplar sequence	GenBank	X69699 /FEATURE= /DEFINITION=HSPAX8A H.sapiens Pax8 mRNA	X69699		Hs.469728	February 2009 (Genome Reference Consortium GRCh37)	chr2:113974939-114036488 (-) // 98.3 // q13	paired box 8	chr2q13	full length	ENSG00000125618; OTTHUMG00000128529	7849	Q06710; G3V463		167415; 218700	NP_003457; NP_039246; NP_039247; NP_054698	NM_003466; NM_013951; NM_013952; NM_013953; NM_013992							0001655 // urogenital system development // inferred from sequence or structural similarity; 0001656 // metanephros development // inferred from electronic annotation; 0001658 // branching involved in ureteric bud morphogenesis // inferred from expression pattern; 0001822 // kidney development // inferred from expression pattern; 0001823 // mesonephros development // inferred from sequence or str…	0005634 // nucleus // inferred from direct assay; 0005654 // nucleoplasm // inferred from sequence or structural similarity; 0005730 // nucleolus // inferred from direct assay	0000979 // RNA polymerase II core promoter sequence-specific DNA binding // inferred from direct assay; 0003677 // DNA binding // inferred from direct assay; 0003677 // DNA binding // inferred from mutant phenotype; 0003700 // sequence-specific DNA binding transcription factor activity // inferred from direct assay; 0004996 // thyroid-stimulating hormone receptor activity // traceable author stat…		IPR001523 // Paired domain // 1.4E-75; IPR001523 // Paired domain // 1.1E-75; IPR001523 // Paired domain // 2.2E-75; IPR001523 // Paired domain // 5.5E-75; IPR022130 // Paired-box protein 2 C-terminal // 7.5E-53			This probe set was annotated using the Matching Probes based pipeline to a Entrez Gene identifier using 10 transcripts. // false // Matching Probes // A
1255_g_at	L36861expanded_cds	2.39	2.53			-1.1	1	1	GUCA1A	guanylate cyclase activator 1A (retina)	chr6	42140941-42147792	+		Human Genome U133 Plus 2.0 Array	Homo sapiens	2013-10-23	Exemplar sequence	Affymetrix Proprietary Database	L36861 /FEATURE=expanded_cds /DEFINITION=HUMGCAPB Homo sapiens guanylate cyclase activating protein (GCAP) gene exons 1-4, complete cds	L36861		Hs.92858	February 2009 (Genome Reference Consortium GRCh37)	chr6:42140941-42147792 (+) // 90.58 // p21.1	guanylate cyclase activator 1A (retina)	chr6p21.1	full length	ENSG00000048545; OTTHUMG00000014696	2978	P43080; A6PVH5; B2R9P6		600364; 602093	NP_000400	NM_000409							0007165 // signal transduction // non-traceable author statement; 0007601 // visual perception // inferred from electronic annotation; 0007602 // phototransduction // inferred from electronic annotation; 0007603 // phototransduction, visible light // traceable author statement; 0016056 // rhodopsin mediated signaling pathway // traceable author statement; 0022400 // regulation of rhodopsin mediat…	0005578 // proteinaceous extracellular matrix // inferred from electronic annotation; 0016020 // membrane // inferred from electronic annotation; 0097381 // photoreceptor disc membrane // traceable author statement	0005509 // calcium ion binding // inferred from electronic annotation; 0008048 // calcium sensitive guanylate cyclase activator activity // inferred from electronic annotation; 0030249 // guanylate cyclase regulator activity // inferred from electronic annotation; 0046872 // metal ion binding // inferred from electronic annotation		IPR019577 // SPARC/Testican, calcium-binding domain // 1.1E-8			This probe set was annotated using the Matching Probes based pipeline to a Entrez Gene identifier using 6 transcripts. // false // Matching Probes // A
1294_at	L13852	6.99	6.72			1.21	1	1	MIR5193; UBA7	microRNA 5193; ubiquitin-like modifier activating enzyme 7	chr3	49842639-49851423	-		Human Genome U133 Plus 2.0 Array	Homo sapiens	2013-10-23	Exemplar sequence	GenBank	L13852 /FEATURE= /DEFINITION=HUME1URP Homo sapiens ubiquitin-activating enzyme E1 related protein mRNA, complete cds	L13852		Hs.16695	February 2009 (Genome Reference Consortium GRCh37)	chr3:49842639-49851423 (-) // 95.09 // p21.31	microRNA 5193; ubiquitin-like modifier activating enzyme 7	chr3p21	full length	ENSG00000182179; OTTHUMG00000158267	7318; 100847079	P41226		191325	NP_003326	NM_003335; NR_049825							0006464 // cellular protein modification process // inferred from direct assay; 0016567 // protein ubiquitination // inferred from electronic annotation; 0019221 // cytokine-mediated signaling pathway // traceable author statement; 0019941 // modification-dependent protein catabolic process // inferred from electronic annotation; 0032020 // ISG15-protein conjugation // inferred from direct assay;…	0005829 // cytosol // traceable author statement	0000166 // nucleotide binding // inferred from electronic annotation; 0003824 // catalytic activity // inferred from electronic annotation; 0005524 // ATP binding // inferred from electronic annotation; 0008641 // small protein activating enzyme activity // inferred from electronic annotation; 0016874 // ligase activity // inferred from electronic annotation; 0019782 // ISG15 activating enzyme ac…	Proteasome_Degradation // GenMAPP	IPR000127 // Ubiquitin-activating enzyme repeat // 7.0E-10; IPR000127 // Ubiquitin-activating enzyme repeat // 1.1E-28; IPR000594 // UBA/THIF-type NAD/FAD binding fold // 3.9E-22; IPR000594 // UBA/THIF-type NAD/FAD binding fold // 4.6E-37; IPR018965 // Ubiquitin-activating enzyme e1, C-terminal // 1.9E-30; IPR019572 // Ubiquitin-activating enzyme // 1.2E-18			This probe set was annotated using the Matching Probes based pipeline to a Entrez Gene identifier using 8 transcripts. // true // Matching Probes // A
1316_at	X55005mRNA	5.53	5.32			1.16	1	1	THRA	thyroid hormone receptor, alpha	chr17	38219155-38246289	+		Human Genome U133 Plus 2.0 Array	Homo sapiens	2013-10-23	Exemplar sequence	Affymetrix Proprietary Database	X55005 /FEATURE=mRNA /DEFINITION=HSCERBAR Homo sapiens mRNA for thyroid hormone receptor alpha 1 THRA1, (c-erbA-1 gene)	X55005		Hs.724	February 2009 (Genome Reference Consortium GRCh37)	chr17:38219155-38246289 (+) // 97.54 // q21.1	thyroid hormone receptor, alpha	chr17q11.2	full length	ENSG00000126351; OTTHUMG00000133332	7067	Q59FW3; P10827; Q6FH41; Q6LDR0; J3KTF3; J3QR26; J3QRA9; J3QRW5; P20393; A8K206; B6ZGR6		190120; 614450	NP_001177847; NP_001177848; NP_003241; NP_955366	NM_001190918; NM_001190919; NM_003250; NM_199334							0000122 // negative regulation of transcription from RNA polymerase II promoter // inferred from mutant phenotype; 0001502 // cartilage condensation // inferred from electronic annotation; 0001503 // ossification // inferred from electronic annotation; 0002155 // regulation of thyroid hormone mediated signaling pathway // inferred from electronic annotation; 0006351 // transcription, DNA-dependen…	0000790 // nuclear chromatin // inferred from direct assay; 0005634 // nucleus // inferred from direct assay; 0005654 // nucleoplasm // traceable author statement; 0005737 // cytoplasm // inferred from electronic annotation; 0005829 // cytosol // inferred from direct assay	0002153 // steroid receptor RNA activator RNA binding // inferred from electronic annotation; 0003677 // DNA binding // inferred from electronic annotation; 0003700 // sequence-specific DNA binding transcription factor activity // inferred from direct assay; 0003707 // steroid hormone receptor activity // inferred from electronic annotation; 0003714 // transcription corepressor activity // tracea…	Nuclear_Receptors // GenMAPP	IPR000536 // Nuclear hormone receptor, ligand-binding, core // 2.7E-37; IPR001628 // Zinc finger, nuclear hormone receptor-type // 2.1E-33			This probe set was annotated using the Matching Probes based pipeline to a Entrez Gene identifier using 3 transcripts. // false // Matching Probes // A
1320_at	X79510cds	4.65	4.42			1.17	1	1	PTPN21	protein tyrosine phosphatase, non-receptor type 21	chr14	88934480-89016761	-		Human Genome U133 Plus 2.0 Array	Homo sapiens	2013-10-23	Exemplar sequence	Affymetrix Proprietary Database	X79510 /FEATURE=cds /DEFINITION=HSPTPD1 H.sapiens mRNA for protein-tyrosine-phosphatase D1	X79510		Hs.437040; Hs.714058	February 2009 (Genome Reference Consortium GRCh37)	chr14:88934480-89016761 (-) // 99.89 // q31.3	protein tyrosine phosphatase, non-receptor type 21	chr14q31.3	est; full length	ENSG00000070778; OTTHUMG00000170766	11099	Q16825; G3V1Q9; H0YJ59; Q8WX29; G3V3S6	EC:3.1.3.48	603271	NP_008970	NM_007039							0006470 // protein dephosphorylation // traceable author statement; 0016311 // dephosphorylation // inferred from electronic annotation; 0035335 // peptidyl-tyrosine dephosphorylation // traceable author statement	0005737 // cytoplasm // inferred from electronic annotation; 0005856 // cytoskeleton // inferred from electronic annotation	0004721 // phosphoprotein phosphatase activity // inferred from electronic annotation; 0004725 // protein tyrosine phosphatase activity // inferred from electronic annotation; 0005515 // protein binding // inferred from physical interaction; 0016787 // hydrolase activity // inferred from electronic annotation; 0016791 // phosphatase activity // inferred from electronic annotation		IPR000242 // Protein-tyrosine phosphatase, receptor/non-receptor type // 1.2E-77; IPR000242 // Protein-tyrosine phosphatase, receptor/non-receptor type // 4.0E-17; IPR018979 // FERM, N-terminal // 7.6E-21; IPR018979 // FERM, N-terminal // 1.4E-8; IPR018980 // FERM, C-terminal PH-like domain // 4.4E-20; IPR019748 // FERM central domain // 3.1E-25			This probe set was annotated using the Matching Probes based pipeline to a Entrez Gene identifier using 8 transcripts. // false // Matching Probes // A
1405_i_at	M21121	5.03	4.4			1.54	1	1	CCL5	chemokine (C-C motif) ligand 5	chr17	34198526-34207330	-		Human Genome U133 Plus 2.0 Array	Homo sapiens	2013-10-23	Exemplar sequence	GenBank	M21121 /FEATURE= /DEFINITION=HUMTCSM Human T cell-specific protein (RANTES) mRNA, complete cds	M21121		Hs.514821	February 2009 (Genome Reference Consortium GRCh37)	chr17:34198526-34207330 (-) // 57.16 // q12	chemokine (C-C motif) ligand 5	chr17q11.2-q12	full length	ENSG00000161570; OTTHUMG00000132949	6352	P13501; D0EI67; B2R5J8		187011	NP_002976	NM_002985							0000165 // MAPK cascade // inferred from mutant phenotype; 0002407 // dendritic cell chemotaxis // traceable author statement; 0002544 // chronic inflammatory response // inferred from electronic annotation; 0002548 // monocyte chemotaxis // inferred by curator; 0002676 // regulation of chronic inflammatory response // traceable author statement; 0006468 // protein phosphorylation // inferred fro…	0005576 // extracellular region // traceable author statement; 0005615 // extracellular space // inferred from electronic annotation; 0005737 // cytoplasm // inferred from electronic annotation	0004435 // phosphatidylinositol phospholipase C activity // inferred from direct assay; 0004672 // protein kinase activity // inferred from direct assay; 0005125 // cytokine activity // inferred from electronic annotation; 0005515 // protein binding // inferred from physical interaction; 0008009 // chemokine activity // inferred from direct assay; 0008009 // chemokine activity // non-traceable au…		IPR001811 // Chemokine interleukin-8-like domain // 2.2E-26			This probe set was annotated using the Matching Probes based pipeline to a Entrez Gene identifier using 4 transcripts. // false // Matching Probes // A
1431_at	J02843cds	3.28	3.16			1.08	1	1	CYP2E1	cytochrome P450, family 2, subfamily E, polypeptide 1	chr10	135340899-135352468	+		Human Genome U133 Plus 2.0 Array	Homo sapiens	2013-10-23	Exemplar sequence	Affymetrix Proprietary Database	J02843 /FEATURE=cds /DEFINITION=HUMCYPIIE Human cytochrome P450IIE1 (ethanol-inducible) gene, complete cds	J02843		Hs.12907; Hs.644140	February 2009 (Genome Reference Consortium GRCh37)	chr10:135340899-135352468 (+) // 99.87 // q26.3	cytochrome P450, family 2, subfamily E, polypeptide 1	chr10q26.3	est; full length	ENSG00000130649; OTTHUMG00000019322	1571	P05181; A8K457; Q59EW1; Q6NWT9; Q6NWT7; H0Y593; H0YGV5; H0Y7H4; Q4LBD0; F5H694; Q573H0; Q16868; Q3YA63; Q573G9	EC:1.14.13.n7	124040	NP_000764	NM_000773							0006641 // triglyceride metabolic process // inferred from electronic annotation; 0006805 // xenobiotic metabolic process // traceable author statement; 0008202 // steroid metabolic process // inferred from mutant phenotype; 0010193 // response to ozone // inferred from electronic annotation; 0010243 // response to organic nitrogen // inferred from electronic annotation; 0016098 // monoterpenoid …	0000139 // Golgi membrane // inferred from electronic annotation; 0005739 // mitochondrion // inferred from electronic annotation; 0005783 // endoplasmic reticulum // inferred from electronic annotation; 0005789 // endoplasmic reticulum membrane // traceable author statement; 0016020 // membrane // inferred from electronic annotation; 0031090 // organelle membrane // inferred from electronic anno…	0004497 // monooxygenase activity // inferred from direct assay; 0005506 // iron ion binding // inferred from electronic annotation; 0009055 // electron carrier activity // inferred from electronic annotation; 0016491 // oxidoreductase activity // inferred from direct assay; 0016705 // oxidoreductase activity, acting on paired donors, with incorporation or reduction of molecular oxygen // inferre…		IPR001128 // Cytochrome P450 // 2.6E-156; IPR001128 // Cytochrome P450 // 4.7E-119; IPR001128 // Cytochrome P450 // 4.8E-104			This probe set was annotated using the Matching Probes based pipeline to a Entrez Gene identifier using 12 transcripts. // false // Matching Probes // A
1438_at	X75208cds	6.16	5.72			1.36	1	1	EPHB3	EPH receptor B3	chr3	184280023-184299410	+		Human Genome U133 Plus 2.0 Array	Homo sapiens	2013-10-23	Exemplar sequence	Affymetrix Proprietary Database	X75208 /FEATURE=cds /DEFINITION=HSPTKR H.sapiens HEK2 mRNA for protein tyrosine kinase receptor	X75208		Hs.2913	February 2009 (Genome Reference Consortium GRCh37)	chr3:184280023-184299410 (+) // 97.2 // q27.1	EPH receptor B3	chr3q21-qter	full length	ENSG00000182580; OTTHUMG00000156710	2049	P54753; D3DNT9	EC:2.7.10.1	601839	NP_004434	NM_004443							0001525 // angiogenesis // inferred from sequence or structural similarity; 0001655 // urogenital system development // inferred from sequence or structural similarity; 0006468 // protein phosphorylation // inferred from electronic annotation; 0007169 // transmembrane receptor protein tyrosine kinase signaling pathway // inferred from electronic annotation; 0007275 // multicellular organismal dev…	0005886 // plasma membrane // inferred from electronic annotation; 0005887 // integral to plasma membrane // inferred from direct assay; 0016020 // membrane // inferred from electronic annotation; 0016021 // integral to membrane // inferred from electronic annotation; 0030425 // dendrite // inferred from electronic annotation; 0042995 // cell projection // inferred from electronic annotation	0000166 // nucleotide binding // inferred from electronic annotation; 0004672 // protein kinase activity // inferred from electronic annotation; 0004713 // protein tyrosine kinase activity // inferred from electronic annotation; 0004714 // transmembrane receptor protein tyrosine kinase activity // inferred from electronic annotation; 0005003 // ephrin receptor activity // inferred from direct ass…		IPR000719 // Protein kinase, catalytic domain // 1.4E-48; IPR001090 // Ephrin receptor ligand binding domain // 3.5E-76; IPR001245 // Serine-threonine/tyrosine-protein kinase catalytic domain // 5.6E-95; IPR003961 // Fibronectin, type III // 2.4E-18; IPR003961 // Fibronectin, type III // 1.7E-17; IPR011510 // Sterile alpha motif, type 2 // 7.2E-25; IPR011641 // Tyrosine-protein kinase ephrin type…			This probe set was annotated using the Matching Probes based pipeline to a Entrez Gene identifier using 3 transcripts. // false // Matching Probes // A
1487_at	L38487mRNA	8.15	7.99			1.12	1	1	ESRRA	estrogen-related receptor alpha	chr11	64073043-64084210	+		Human Genome U133 Plus 2.0 Array	Homo sapiens	2013-10-23	Exemplar sequence	Affymetrix Proprietary Database	L38487 /FEATURE=mRNA /DEFINITION=HUMHERRA1 Human estrogen receptor-related protein (hERRa1) mRNA, 3' end, partial cds	L38487		Hs.110849	February 2009 (Genome Reference Consortium GRCh37)	chr11:64073043-64084210 (+) // 97.02 // q13.1	estrogen-related receptor alpha	chr11q13	full length	ENSG00000173153; OTTHUMG00000150641	2101	Q96F89; Q569H8; Q6GMQ8; P11474; Q96I02; F5GWT5; F5H0E9; A8CGI6; Q8N4S8		601998	NP_004442	NM_004451							0006351 // transcription, DNA-dependent // inferred from electronic annotation; 0006355 // regulation of transcription, DNA-dependent // inferred from electronic annotation; 0006367 // transcription initiation from RNA polymerase II promoter // traceable author statement; 0010467 // gene expression // traceable author statement; 0030278 // regulation of ossification // inferred from electronic an…	0005634 // nucleus // traceable author statement; 0005654 // nucleoplasm // traceable author statement	0003677 // DNA binding // traceable author statement; 0003700 // sequence-specific DNA binding transcription factor activity // inferred from electronic annotation; 0003707 // steroid hormone receptor activity // inferred from electronic annotation; 0004879 // ligand-activated sequence-specific DNA binding RNA polymerase II transcription factor activity // traceable author statement; 0005496 // s…	Nuclear_Receptors // GenMAPP	IPR000536 // Nuclear hormone receptor, ligand-binding, core // 1.9E-38; IPR001628 // Zinc finger, nuclear hormone receptor-type // 1.2E-34			This probe set was annotated using the Matching Probes based pipeline to a Entrez Gene identifier using 9 transcripts. // false // Matching Probes // A
1494_f_at	M33318mRNA	4.82	4.7			1.09	1	1	CYP2A6	cytochrome P450, family 2, subfamily A, polypeptide 6	chr19	41349446-41356339	-		Human Genome U133 Plus 2.0 Array	Homo sapiens	2013-10-23	Exemplar sequence	Affymetrix Proprietary Database	M33318 /FEATURE=mRNA /DEFINITION=HUMCPIIA3A Human cytochrome P450IIA3 (CYP2A3) mRNA, complete cds	M33318		Hs.250615; Hs.719890	February 2009 (Genome Reference Consortium GRCh37)	chr19:41349446-41356339 (-) // 98.4 // q13.2	cytochrome P450, family 2, subfamily A, polypeptide 6	chr19q13.2	full length	ENSG00000198077; ENSG00000255974; OTTHUMG00000182713; OTTHUMG00000182715	1548	P11509; P20853; F8W816; B7ZKR0; Q17RW7	EC:1.14.14.1	122700; 122720; 188890; 211980	NP_000753	NM_000762							0006805 // xenobiotic metabolic process // traceable author statement; 0008202 // steroid metabolic process // inferred from mutant phenotype; 0009804 // coumarin metabolic process // inferred from direct assay; 0017144 // drug metabolic process // inferred from direct assay; 0017144 // drug metabolic process // inferred from mutant phenotype; 0042738 // exogenous drug catabolic process // inferr…	0005783 // endoplasmic reticulum // inferred from electronic annotation; 0005789 // endoplasmic reticulum membrane // traceable author statement; 0005881 // cytoplasmic microtubule // inferred from direct assay; 0016020 // membrane // inferred from electronic annotation; 0031090 // organelle membrane // inferred from electronic annotation; 0043231 // intracellular membrane-bounded organelle // in…	0004497 // monooxygenase activity // inferred from electronic annotation; 0005506 // iron ion binding // inferred from electronic annotation; 0008389 // coumarin 7-hydroxylase activity // inferred from direct assay; 0009055 // electron carrier activity // inferred from electronic annotation; 0016491 // oxidoreductase activity // inferred from electronic annotation; 0016705 // oxidoreductase activ…		IPR001128 // Cytochrome P450 // 2.8E-125; IPR001128 // Cytochrome P450 // 9.6E-152; IPR001128 // Cytochrome P450 // 1.3E-155			This probe set was annotated using the Matching Probes based pipeline to a Entrez Gene identifier using 10 transcripts. // false // Matching Probes // A
1598_g_at	L13720	8.49	8.47			1.01	1	1	GAS6	growth arrest-specific 6	chr13	114523546-114567030	-		Human Genome U133 Plus 2.0 Array	Homo sapiens	2013-10-23	Exemplar sequence	GenBank	L13720 /FEATURE= /DEFINITION=HUMGAS Homo sapiens growth-arrest-specific protein (gas) mRNA, complete cds	L13720		Hs.646346	February 2009 (Genome Reference Consortium GRCh37)	chr13:114523546-114567030 (-) // 96.79 // q34	growth arrest-specific 6	chr13q34	full length	ENSG00000183087; OTTHUMG00000017395	2621	Q658L2; Q14393; B4DZY7; J3KP07		600441	NP_000811; NP_001137417; NP_001137418	NM_000820; NM_001143945; NM_001143946							0001764 // neuron migration // inferred from electronic annotation; 0001934 // positive regulation of protein phosphorylation // inferred from direct assay; 0001934 // positive regulation of protein phosphorylation // inferred from sequence or structural similarity; 0001961 // positive regulation of cytokine-mediated signaling pathway // inferred from mutant phenotype; 0002576 // platelet degranu…	0005576 // extracellular region // traceable author statement; 0005615 // extracellular space // inferred from direct assay; 0005622 // intracellular // inferred from electronic annotation; 0005737 // cytoplasm // inferred from direct assay; 0005788 // endoplasmic reticulum lumen // traceable author statement; 0005796 // Golgi lumen // traceable author statement; 0031093 // platelet alpha granule…	0001786 // phosphatidylserine binding // inferred from direct assay; 0005102 // receptor binding // inferred from direct assay; 0005102 // receptor binding // inferred from physical interaction; 0005245 // voltage-gated calcium channel activity // inferred from direct assay; 0005509 // calcium ion binding // inferred from electronic annotation; 0005515 // protein binding // inferred from physical…		IPR000294 // Gamma-carboxyglutamic acid-rich (GLA) domain // 5.8E-18; IPR000294 // Gamma-carboxyglutamic acid-rich (GLA) domain // 6.3E-18; IPR001791 // Laminin G domain // 6.1E-18; IPR001791 // Laminin G domain // 3.7E-16; IPR001791 // Laminin G domain // 1.1E-22; IPR001791 // Laminin G domain // 5.6E-8; IPR001791 // Laminin G domain // 6.8E-18; IPR001791 // Laminin G domain // 4.1E-16; IPR00179…			This probe set was annotated using the Matching Probes based pipeline to a Entrez Gene identifier using 15 transcripts. // false // Matching Probes // A
160020_at	4870053	6.46	6.25			1.16	1	1	MMP14	matrix metallopeptidase 14 (membrane-inserted)	chr14	23305807-23316802	+		Human Genome U133 Plus 2.0 Array	Homo sapiens	2013-10-23	Consensus sequence	GenBank	Z48481 /FEATURE=cds /DEFINITION=HSMMPM1 H.sapiens mRNA for membrane-type matrix metalloproteinase 1 /NOTE=replacement of probe set 1301_s_at	Z48481		Hs.2399	February 2009 (Genome Reference Consortium GRCh37)	chr14:23305807-23316802 (+) // 92.69 // q11.2	matrix metallopeptidase 14 (membrane-inserted)	chr14q11-q12	full length	ENSG00000157227; OTTHUMG00000028704	4323	P50281; B2R6P3; K4RH61	EC:3.4.24.80	600754	NP_004986	NM_004995							0001503 // ossification // inferred from electronic annotation; 0001525 // angiogenesis // inferred from electronic annotation; 0001541 // ovarian follicle development // inferred from electronic annotation; 0001666 // response to hypoxia // inferred from electronic annotation; 0001935 // endothelial cell proliferation // inferred from electronic annotation; 0006355 // regulation of transcription…	0005737 // cytoplasm // inferred from direct assay; 0005796 // Golgi lumen // traceable author statement; 0005886 // plasma membrane // traceable author statement; 0005887 // integral to plasma membrane // traceable author statement; 0016020 // membrane // inferred from electronic annotation; 0016021 // integral to membrane // inferred from electronic annotation; 0031012 // extracellular matrix /…	0003700 // sequence-specific DNA binding transcription factor activity // inferred from electronic annotation; 0004222 // metalloendopeptidase activity // inferred from electronic annotation; 0005178 // integrin binding // inferred from electronic annotation; 0005509 // calcium ion binding // inferred from electronic annotation; 0005515 // protein binding // inferred from physical interaction; 00…	Matrix_Metalloproteinases // GenMAPP	IPR001818 // Peptidase M10, metallopeptidase // 7.5E-58; IPR002477 // Peptidoglycan binding-like // 2.5E-15; IPR018487 // Hemopexin-like repeats // 1.5E-17; IPR018487 // Hemopexin-like repeats // 2.1E-16; IPR018487 // Hemopexin-like repeats // 6.0E-18; IPR018487 // Hemopexin-like repeats // 2.2E-15; IPR021805 // Peptidase M10A, matrix metallopeptidase, C-terminal // 1.8E-29			This probe set was annotated using the Matching Probes based pipeline to a Entrez Gene identifier using 2 transcripts. // false // Matching Probes // A
1729_at	L41690	7.61	7.25			1.28	1	1	TRADD	TNFRSF1A-associated via death domain	chr16	67188103-67193780	-		Human Genome U133 Plus 2.0 Array	Homo sapiens	2013-10-23	Exemplar sequence	GenBank	L41690 /FEATURE= /DEFINITION=HUMTRADD Homo sapiens TNF receptor-1 associated protein (TRADD) mRNA, 3' end of cds	L41690		Hs.460996	February 2009 (Genome Reference Consortium GRCh37)	chr16:67188103-67193780 (-) // 88.92 // q22.1	TNFRSF1A-associated via death domain	chr16q22	full length	ENSG00000102871; OTTHUMG00000137519	8717	B3KQZ9; Q15628; B4DWM0		603500	NP_003780	NM_003789; NM_153425							0006915 // apoptotic process // traceable author statement; 0006917 // induction of apoptosis // inferred from direct assay; 0006919 // activation of cysteine-type endopeptidase activity involved in apoptotic process // traceable author statement; 0007165 // signal transduction // traceable author statement; 0008625 // extrinsic apoptotic signaling pathway via death domain receptors // traceable …	0005634 // nucleus // inferred from electronic annotation; 0005737 // cytoplasm // inferred from direct assay; 0005829 // cytosol // traceable author statement; 0005856 // cytoskeleton // inferred from electronic annotation; 0043235 // receptor complex // inferred from direct assay	0004871 // signal transducer activity // inferred from electronic annotation; 0005515 // protein binding // inferred from physical interaction; 0019900 // kinase binding // inferred from physical interaction; 0042802 // identical protein binding // inferred from physical interaction; 0060090 // binding, bridging // inferred from physical interaction; 0070513 // death domain binding // inferred fr…	Apoptosis // GenMAPP; Apoptosis_GenMAPP // GenMAPP; Apoptosis_KEGG // GenMAPP	IPR000488 // Death domain // 2.6E-11; IPR000488 // Death domain // 1.8E-11; IPR009095 // TRADD, N-terminal // 4.3E-53; IPR009095 // TRADD, N-terminal // 5.2E-49			This probe set was annotated using the Matching Probes based pipeline to a Entrez Gene identifier using 5 transcripts. // false // Matching Probes // A
1773_at	L00635	5.78	6.28			-1.41	1	1	CHURC1-FNTB; FNTB	CHURC1-FNTB readthrough; farnesyltransferase, CAAX box, beta	chr14	65453653-65528278	+		Human Genome U133 Plus 2.0 Array	Homo sapiens	2013-10-23	Exemplar sequence	GenBank	L00635 /FEATURE= /DEFINITION=HUMFPTB Human farnesyl-protein transferase beta-subunit mRNA, complete cds	L00635		Hs.325531; Hs.713748	February 2009 (Genome Reference Consortium GRCh37)	chr14:65453653-65528278 (+) // 99.81 // q23.3	CHURC1-FNTB readthrough; farnesyltransferase, CAAX box, beta	chr14q23; chr14q23.3	est; full length	ENSG00000125954; ENSG00000257365; OTTHUMG00000142811; OTTHUMG00000170219	2342; 100529261	Q86TX8; P49356; B3KSC2; B4DJ86; B4DL54; B4E1A0; H0YHI0; H0YIM3	EC:2.5.1.58	134636	NP_001189487; NP_001189488; NP_002019	NM_001202558; NM_001202559; NM_002028							0007275 // multicellular organismal development // inferred from electronic annotation; 0007603 // phototransduction, visible light // traceable author statement; 0008284 // positive regulation of cell proliferation // inferred from electronic annotation; 0008285 // negative regulation of cell proliferation // inferred from electronic annotation; 0010035 // response to inorganic substance // infe…	0005829 // cytosol // traceable author statement; 0005875 // microtubule associated complex // inferred from direct assay; 0005965 // protein farnesyltransferase complex // inferred from electronic annotation; 0043234 // protein complex // inferred from electronic annotation	0003824 // catalytic activity // inferred from electronic annotation; 0004311 // farnesyltranstransferase activity // inferred from electronic annotation; 0004659 // prenyltransferase activity // inferred from electronic annotation; 0004660 // protein farnesyltransferase activity // inferred from direct assay; 0005515 // protein binding // inferred from physical interaction; 0008144 // drug bindi…		IPR001330 // Prenyltransferase/squalene oxidase // 8.6E-17; IPR001330 // Prenyltransferase/squalene oxidase // 2.5E-14; IPR001330 // Prenyltransferase/squalene oxidase // 3.9E-16; IPR001330 // Prenyltransferase/squalene oxidase // 3.2E-14; IPR001330 // Prenyltransferase/squalene oxidase // 2.5E-13; IPR001330 // Prenyltransferase/squalene oxidase // 1.9E-16; IPR001330 // Prenyltransferase/squalene…			This probe set was annotated using the Matching Probes based pipeline to a Entrez Gene identifier using 20 transcripts. // true // Matching Probes // A
177_at	U38545	5.31	5.01			1.23	1	1	PLD1	phospholipase D1, phosphatidylcholine-specific	chr3	171320592-171528244	-		Human Genome U133 Plus 2.0 Array	Homo sapiens	2013-10-23	Exemplar sequence	GenBank	U38545 /FEATURE= /DEFINITION=HSU38545 Human ARF-activated phosphatidylcholine-specific phospholipase D1a (hPLD1) mRNA, complete cds	U38545		Hs.382865; Hs.592715; Hs.600897; Hs.705837; Hs.732969	February 2009 (Genome Reference Consortium GRCh37)	chr3:171320592-171528244 (-) // 99.39 // q26.31	phospholipase D1, phosphatidylcholine-specific	chr3q26	est; full length	ENSG00000075651; OTTHUMG00000156947	5337	Q13393; C9IY79; Q59EA4	EC:3.1.4.4	602382	NP_001123553; NP_002653	NM_001130081; NM_002662							0006629 // lipid metabolic process // inferred from electronic annotation; 0006644 // phospholipid metabolic process // traceable author statement; 0006654 // phosphatidic acid biosynthetic process // traceable author statement; 0006655 // phosphatidylglycerol biosynthetic process // traceable author statement; 0006935 // chemotaxis // traceable author statement; 0007154 // cell communication // …	0000139 // Golgi membrane // inferred from electronic annotation; 0005737 // cytoplasm // inferred from electronic annotation; 0005768 // endosome // inferred from direct assay; 0005783 // endoplasmic reticulum // inferred from electronic annotation; 0005789 // endoplasmic reticulum membrane // traceable author statement; 0005794 // Golgi apparatus // inferred from direct assay; 0016020 // membra…	0003824 // catalytic activity // inferred from electronic annotation; 0004630 // phospholipase D activity // inferred from electronic annotation; 0005515 // protein binding // inferred from electronic annotation; 0005515 // protein binding // inferred from physical interaction; 0005543 // phospholipid binding // inferred from electronic annotation; 0016787 // hydrolase activity // inferred from e…		IPR001683 // Phox homologous domain // 5.0E-26; IPR001683 // Phox homologous domain // 5.3E-26; IPR001683 // Phox homologous domain // 2.2E-26; IPR001736 // Phospholipase D/Transphosphatidylase // 4.0E-12; IPR001736 // Phospholipase D/Transphosphatidylase // 4.2E-12; IPR001736 // Phospholipase D/Transphosphatidylase // 2.1E-12; IPR001849 // Pleckstrin homology domain // 7.5E-10; IPR001849 // Plec…			This probe set was annotated using the Matching Probes based pipeline to a Entrez Gene identifier using 7 transcripts. // false // Matching Probes // A
179_at	U38980	7.72	7.42			1.23	1	1	DTX2P1-UPK3BP1-PMS2P11	DTX2P1-UPK3BP1-PMS2P11 readthrough transcribed pseudogene	chr7	76610265-76645172	+		Human Genome U133 Plus 2.0 Array	Homo sapiens	2013-10-23	Exemplar sequence	GenBank	U38980 /FEATURE= /DEFINITION=U38980 Human PMS2 related (hPMSR6) mRNA, complete cds	U38980		Hs.675888	February 2009 (Genome Reference Consortium GRCh37)	chr7:76610265-76645172 (+) // 94.12 // q11.23	DTX2P1-UPK3BP1-PMS2P11 readthrough transcribed pseudogene	chr7q11.23	full length	ENSG00000186704; ENSG00000242435; ENSG00000265479; OTTHUMG00000155728; OTTHUMG00000179528	441263	B4DML2; Q13670				NR_023383							0006200 // ATP catabolic process // ---; 0006298 // mismatch repair // ---; 0006298 // mismatch repair // inferred from electronic annotation; 0007131 // reciprocal meiotic recombination // ---; 0016310 // phosphorylation // inferred from electronic annotation; 0016446 // somatic hypermutation of immunoglobulin genes // ---	0032300 // mismatch repair complex // ---; 0032389 // MutLalpha complex // ---	0003697 // single-stranded DNA binding // ---; 0005524 // ATP binding // inferred from electronic annotation; 0008270 // zinc ion binding // inferred from electronic annotation; 0016301 // kinase activity // inferred from electronic annotation; 0016740 // transferase activity // inferred from electronic annotation; 0016887 // ATPase activity // ---; 0030983 // mismatched DNA binding // inferred f…					This probe set was annotated using the Matching Probes based pipeline to a Entrez Gene identifier using 4 transcripts. // false // Matching Probes // A
1861_at	U66879	6.93	6.85			1.06	1	1	BAD	BCL2-associated agonist of cell death	chr11	64037301-64051883	-		Human Genome U133 Plus 2.0 Array	Homo sapiens	2013-10-23	Exemplar sequence	GenBank	U66879 /FEATURE= /DEFINITION=HSU66879 Human Bcl-2 binding component 6 (bbc6) mRNA, complete cds	U66879		Hs.370254	February 2009 (Genome Reference Consortium GRCh37)	chr11:64037301-64051883 (-) // 97.38 // q13.1	BCL2-associated agonist of cell death	chr11q13.1	full length	ENSG00000002330; OTTHUMG00000134302	572	Q92934; B4DZQ9; F5H1R6; F5H3B1; A8MXU7		603167	NP_004313; NP_116784	NM_004322; NM_032989							0001666 // response to hypoxia // inferred from electronic annotation; 0006007 // glucose catabolic process // inferred from electronic annotation; 0006915 // apoptotic process // traceable author statement; 0006917 // induction of apoptosis // inferred from direct assay; 0006919 // activation of cysteine-type endopeptidase activity involved in apoptotic process // inferred from sequence or struc…	0005737 // cytoplasm // inferred from electronic annotation; 0005739 // mitochondrion // inferred from direct assay; 0005741 // mitochondrial outer membrane // inferred from direct assay; 0005741 // mitochondrial outer membrane // traceable author statement; 0005829 // cytosol // inferred from direct assay; 0005829 // cytosol // traceable author statement; 0016020 // membrane // inferred from ele…	0005515 // protein binding // inferred from physical interaction; 0005543 // phospholipid binding // inferred from mutant phenotype; 0008289 // lipid binding // inferred from direct assay; 0008656 // cysteine-type endopeptidase activator activity involved in apoptotic process // inferred from direct assay; 0019901 // protein kinase binding // inferred from physical interaction; 0019903 // protein…	Apoptosis // GenMAPP; Apoptosis_KEGG // GenMAPP	IPR018868 // Pro-apoptotic Bcl-2 protein, BAD // 4.2E-97; IPR018868 // Pro-apoptotic Bcl-2 protein, BAD // 3.0E-28; IPR018868 // Pro-apoptotic Bcl-2 protein, BAD // 5.4E-43; IPR018868 // Pro-apoptotic Bcl-2 protein, BAD // 1.2E-33			This probe set was annotated using the Matching Probes based pipeline to a Entrez Gene identifier using 17 transcripts. // false // Matching Probes // A
200000_s_at	g5453983	10.28	10.03			1.19	1	1	PRPF8	pre-mRNA processing factor 8	chr17	1553923-1588100	-		Human Genome U133 Plus 2.0 Array	Homo sapiens	2013-10-23	Exemplar sequence	GenBank	gb:NM_006445.1 /DB_XREF=gi:5453983 /GEN=PRP8 /FEA=FLmRNA /CNT=445 /TID=Hs.181368.0 /TIER=FL+Stack /STK=23 /UG=Hs.181368 /LL=10594 /DEF=Homo sapiens U5 snRNP-specific protein (220 kD), ortholog of S. cerevisiae Prp8p (PRP8), mRNA. /PROD=U5 snRNP-specific protein (220 kD), ortholog ofS. cerevisiae Prp8p /FL=gb:AF092565.1 gb:AB007510.1 gb:NM_006445.1	NM_006445	Hs.181368	Hs.181368	February 2009 (Genome Reference Consortium GRCh37)	chr17:1553923-1588100 (-) // 99.2 // p13.3	pre-mRNA processing factor 8	chr17p13.3	full length	ENSG00000174231; OTTHUMG00000090553	10594	Q6P2Q9; B4DK16; I3L1T8; Q53GM6; Q6JH02; Q6JH03		600059; 607300	NP_006436	NM_006445							0000375 // RNA splicing, via transesterification reactions // traceable author statement; 0000398 // mRNA splicing, via spliceosome // inferred by curator; 0000398 // mRNA splicing, via spliceosome // traceable author statement; 0006397 // mRNA processing // traceable author statement; 0008380 // RNA splicing // traceable author statement; 0010467 // gene expression // traceable author statement	0005634 // nucleus // inferred from electronic annotation; 0005654 // nucleoplasm // traceable author statement; 0005681 // spliceosomal complex // inferred from electronic annotation; 0005682 // U5 snRNP // traceable author statement; 0016607 // nuclear speck // inferred from electronic annotation; 0030529 // ribonucleoprotein complex // inferred from electronic annotation; 0071013 // catalytic …	0003676 // nucleic acid binding // inferred from electronic annotation; 0003723 // RNA binding // inferred from electronic annotation; 0005515 // protein binding // inferred from physical interaction; 0017070 // U6 snRNA binding // inferred from electronic annotation; 0030623 // U5 snRNA binding // inferred from electronic annotation; 0046982 // protein heterodimerization activity // inferred fro…		IPR000555 // JAB1/Mov34/MPN/PAD-1 // 2.9E-16; IPR012591 // Pre-mRNA-processing-splicing factor 8 // 2.6E-84; IPR012592 // PROCN // 5.7E-226; IPR012984 // PRO, C-terminal // 1.9E-24; IPR012984 // PRO, C-terminal // 1.4E-54; IPR019580 // Pre-mRNA-processing-splicing factor 8, U6-snRNA-binding // 5.9E-97; IPR019581 // Pre-mRNA-processing-splicing factor 8, U5-snRNA-binding // 3.1E-73; IPR019582 // R…			This probe set was annotated using the Matching Probes based pipeline to a Entrez Gene identifier using 11 transcripts. // false // Matching Probes // A
200001_at	g4502564	10.44	9.93			1.42	1	1	CAPNS1	calpain, small subunit 1	chr19	36630916-36641255	+		Human Genome U133 Plus 2.0 Array	Homo sapiens	2013-10-23	Exemplar sequence	GenBank	gb:NM_001749.1 /DB_XREF=gi:4502564 /GEN=CAPN4 /FEA=FLmRNA /CNT=478 /TID=Hs.74451.0 /TIER=FL+Stack /STK=195 /UG=Hs.74451 /LL=826 /DEF=Homo sapiens calpain 4, small subunit (30K) (CAPN4), mRNA. /PROD=calpain 4 small subunit /FL=gb:BC000592.1 gb:NM_001749.1	NM_001749	Hs.74451	Hs.515371	February 2009 (Genome Reference Consortium GRCh37)	chr19:36630916-36641255 (+) // 93.37 // q13.12	calpain, small subunit 1	chr19q13.12	full length	ENSG00000126247; OTTHUMG00000160811	826	P04632; K7ELJ7; K7EK10; K7EKD8; K7EMQ1; K7ES78; K7EP80; K7ES82; K7EM73	EC:3.4.22.17	114170	NP_001003962; NP_001740	NM_001003962; NM_001749							0006508 // proteolysis // inferred from electronic annotation; 0008284 // positive regulation of cell proliferation // traceable author statement	0005737 // cytoplasm // inferred from electronic annotation; 0005886 // plasma membrane // inferred from electronic annotation; 0016020 // membrane // inferred from electronic annotation	0004198 // calcium-dependent cysteine-type endopeptidase activity // inferred from electronic annotation; 0005509 // calcium ion binding // inferred from electronic annotation; 0005515 // protein binding // inferred from physical interaction; 0046872 // metal ion binding // inferred from electronic annotation; 0046982 // protein heterodimerization activity // inferred from electronic annotation	Integrin-mediated_cell_adhesion_KEGG // GenMAPP				This probe set was annotated using the Matching Probes based pipeline to a Entrez Gene identifier using 18 transcripts. // false // Matching Probes // A
200002_at	g6005859	12.98	12.86			1.09	1	1	RPL35	ribosomal protein L35	chr9	127620162-127624207	-		Human Genome U133 Plus 2.0 Array	Homo sapiens	2013-10-23	Exemplar sequence	GenBank	gb:NM_007209.1 /DB_XREF=gi:6005859 /GEN=RPL35 /FEA=FLmRNA /CNT=479 /TID=Hs.182825.0 /TIER=FL+Stack /STK=183 /UG=Hs.182825 /LL=11224 /DEF=Homo sapiens ribosomal protein L35 (RPL35), mRNA. /PROD=ribosomal protein L35 /FL=gb:BC000348.1 gb:U12465.1 gb:NM_007209.1	NM_007209	Hs.182825	Hs.182825	February 2009 (Genome Reference Consortium GRCh37)	chr9:127620162-127624207 (-) // 97.46 // q33.3	ribosomal protein L35	chr9q34.1	full length	ENSG00000136942; OTTHUMG00000020659	11224	P42766; F2Z388; H0Y3A0			NP_009140	NM_007209							0000184 // nuclear-transcribed mRNA catabolic process, nonsense-mediated decay // traceable author statement; 0006412 // translation // non-traceable author statement; 0006412 // translation // traceable author statement; 0006413 // translational initiation // traceable author statement; 0006414 // translational elongation // traceable author statement; 0006415 // translational termination // tra…	0005622 // intracellular // inferred from electronic annotation; 0005730 // nucleolus // traceable author statement; 0005737 // cytoplasm // inferred from direct assay; 0005829 // cytosol // traceable author statement; 0005840 // ribosome // inferred from electronic annotation; 0022625 // cytosolic large ribosomal subunit // inferred from direct assay; 0030529 // ribonucleoprotein complex // infe…	0003729 // mRNA binding // traceable author statement; 0003735 // structural constituent of ribosome // non-traceable author statement	Ribosomal_Proteins // GenMAPP	IPR001854 // Ribosomal protein L29 // 2.3E-25; IPR001854 // Ribosomal protein L29 // 4.5E-25			This probe set was annotated using the Matching Probes based pipeline to a Entrez Gene identifier using 13 transcripts. // false // Matching Probes // A
200003_s_at	g4506626	13.32	13.29			1.02	1	1	RPL28	ribosomal protein L28	chr19	55897314-55899740	+		Human Genome U133 Plus 2.0 Array	Homo sapiens	2013-10-23	Exemplar sequence	GenBank	gb:NM_000991.1 /DB_XREF=gi:4506626 /GEN=RPL28 /FEA=FLmRNA /CNT=416 /TID=Hs.4437.0 /TIER=FL+Stack /STK=144 /UG=Hs.4437 /LL=6158 /DEF=Homo sapiens ribosomal protein L28 (RPL28), mRNA. /PROD=ribosomal protein L28 /FL=gb:U14969.1 gb:BC000072.1 gb:NM_000991.1	NM_000991	Hs.4437	Hs.652114; Hs.692734; Hs.731578	February 2009 (Genome Reference Consortium GRCh37)	chr19:55897314-55899740 (+) // 98.56 // q13.42	ribosomal protein L28	chr19q13.4	est; full length	ENSG00000108107; OTTHUMG00000171991	6158	P46779; Q59F34; H0YMF4; H0YKD8; O60251	EC:3.6.5.3	603638	NP_000982; NP_001129606; NP_001129607; NP_001129608; NP_001129609	NM_000991; NM_001136134; NM_001136135; NM_001136136; NM_001136137							0000184 // nuclear-transcribed mRNA catabolic process, nonsense-mediated decay // traceable author statement; 0006412 // translation // non-traceable author statement; 0006412 // translation // traceable author statement; 0006413 // translational initiation // traceable author statement; 0006414 // translational elongation // traceable author statement; 0006415 // translational termination // tra…	0005622 // intracellular // inferred from electronic annotation; 0005737 // cytoplasm // inferred from direct assay; 0005829 // cytosol // traceable author statement; 0005840 // ribosome // inferred from electronic annotation; 0022625 // cytosolic large ribosomal subunit // inferred from direct assay; 0030529 // ribonucleoprotein complex // inferred from electronic annotation	0003723 // RNA binding // traceable author statement; 0003735 // structural constituent of ribosome // non-traceable author statement; 0005515 // protein binding // inferred from physical interaction	Ribosomal_Proteins // GenMAPP				This probe set was annotated using the Matching Probes based pipeline to a Entrez Gene identifier using 24 transcripts. // false // Matching Probes // A
200004_at	g4503538	12.01	12.28			-1.2	1	1	EIF4G2	eukaryotic translation initiation factor 4 gamma, 2	chr11	10818601-10830471	-		Human Genome U133 Plus 2.0 Array	Homo sapiens	2013-10-23	Exemplar sequence	GenBank	gb:NM_001418.1 /DB_XREF=gi:4503538 /GEN=EIF4G2 /FEA=FLmRNA /CNT=473 /TID=Hs.183684.0 /TIER=FL+Stack /STK=247 /UG=Hs.183684 /LL=1982 /DEF=Homo sapiens eukaryotic translation initiation factor 4 gamma, 2 (EIF4G2), mRNA. /PROD=eukaryotic translation initiation factor 4gamma, 2 /FL=gb:U73824.1 gb:U76111.1 gb:NM_001418.1	NM_001418	Hs.183684	Hs.183684; Hs.736508	February 2009 (Genome Reference Consortium GRCh37)	chr11:10818601-10830471 (-) // 97.46 // p15.3	eukaryotic translation initiation factor 4 gamma, 2	chr11p15	full length	ENSG00000110321; OTTHUMG00000165823	1982	P78344; Q3LIE0; Q2TU89; H0Y3P2; D3DQV9; H0YCF8; H0YCH5; H0YD77; H0YD99; H0YDC0; H0YEC5; H0YEN8; B4DZF2; Q59G42		602325	NP_001036024; NP_001166176; NP_001409	NM_001042559; NM_001172705; NM_001418							0006412 // translation // inferred from electronic annotation; 0006413 // translational initiation // inferred from electronic annotation; 0006417 // regulation of translation // inferred from electronic annotation; 0006446 // regulation of translational initiation // inferred from direct assay; 0007050 // cell cycle arrest // traceable author statement; 0008219 // cell death // traceable author …	0005737 // cytoplasm // inferred from electronic annotation; 0005829 // cytosol // traceable author statement; 0016281 // eukaryotic translation initiation factor 4F complex // inferred from direct assay	0003677 // DNA binding // inferred from electronic annotation; 0003723 // RNA binding // inferred from electronic annotation; 0003743 // translation initiation factor activity // inferred from direct assay; 0005488 // binding // inferred from electronic annotation; 0005515 // protein binding // inferred from physical interaction; 0008135 // translation factor activity, nucleic acid binding // inf…	Circadian_Exercise // GenMAPP	IPR003307 // W2 domain // 3.3E-23; IPR003307 // W2 domain // 3.1E-23; IPR003890 // MIF4G-like, type 3 // 3.4E-61; IPR003890 // MIF4G-like, type 3 // 3.1E-61; IPR003891 // Initiation factor eIF-4 gamma, MA3 // 4.4E-22; IPR003891 // Initiation factor eIF-4 gamma, MA3 // 4.2E-22			This probe set was annotated using the Matching Probes based pipeline to a Entrez Gene identifier using 21 transcripts. // false // Matching Probes // A
200005_at	g4503522	11.51	11.08			1.35	1	1	EIF3D	eukaryotic translation initiation factor 3, subunit D	chr22	36906902-36925183	-		Human Genome U133 Plus 2.0 Array	Homo sapiens	2013-10-23	Exemplar sequence	GenBank	gb:NM_003753.1 /DB_XREF=gi:4503522 /GEN=EIF3S7 /FEA=FLmRNA /CNT=482 /TID=Hs.55682.0 /TIER=FL+Stack /STK=194 /UG=Hs.55682 /LL=8664 /DEF=Homo sapiens eukaryotic translation initiation factor 3, subunit 7 (zeta, 6667kD) (EIF3S7), mRNA. /PROD=eukaryotic translation initiation factor 3,subunit 7 (zeta, 6667kD) /FL=gb:BC000469.1 gb:BC000328.1 gb:NM_003753.1 gb:U54558.1	NM_003753	Hs.55682	Hs.55682	February 2009 (Genome Reference Consortium GRCh37)	chr22:36906902-36925183 (-) // 96.01 // q12.3	eukaryotic translation initiation factor 3, subunit D	chr22q13.1	full length	ENSG00000100353; OTTHUMG00000150599	8664	A8MWD3; B4DVY1; B4E1K8; O15371; B0QYA3; B0QYA4; B0QYA5; B0QYA6; B0QYA8		603915	NP_003744	NM_003753							0001731 // formation of translation preinitiation complex // inferred from electronic annotation; 0001732 // formation of translation initiation complex // inferred from electronic annotation; 0006412 // translation // traceable author statement; 0006413 // translational initiation // inferred by curator; 0006413 // translational initiation // inferred from direct assay; 0006413 // translational …	0005737 // cytoplasm // inferred from electronic annotation; 0005829 // cytosol // traceable author statement; 0005852 // eukaryotic translation initiation factor 3 complex // inferred from direct assay; 0016282 // eukaryotic 43S preinitiation complex // inferred from electronic annotation; 0033290 // eukaryotic 48S preinitiation complex // inferred from electronic annotation	0003743 // translation initiation factor activity // inferred by curator; 0003743 // translation initiation factor activity // inferred from direct assay; 0005515 // protein binding // inferred from physical interaction	Translation_Factors // GenMAPP	IPR007783 // Eukaryotic translation initiation factor 3 subunit D // 2.8E-215; IPR007783 // Eukaryotic translation initiation factor 3 subunit D // 3.0E-90; IPR007783 // Eukaryotic translation initiation factor 3 subunit D // 5.7E-79; IPR007783 // Eukaryotic translation initiation factor 3 subunit D // 2.5E-18; IPR007783 // Eukaryotic translation initiation factor 3 subunit D // 6.8E-184			This probe set was annotated using the Matching Probes based pipeline to a Entrez Gene identifier using 20 transcripts. // false // Matching Probes // A
200006_at	g6005748	12.2	12.17			1.02	1	1	PARK7	parkinson protein 7	chr1	8022839-8045342	+		Human Genome U133 Plus 2.0 Array	Homo sapiens	2013-10-23	Exemplar sequence	GenBank	gb:NM_007262.1 /DB_XREF=gi:6005748 /GEN=DJ-1 /FEA=FLmRNA /CNT=394 /TID=Hs.10958.0 /TIER=FL+Stack /STK=103 /UG=Hs.10958 /LL=11315 /DEF=Homo sapiens RNA-binding protein regulatory subunit (DJ-1), mRNA. /PROD=RNA-binding protein regulatory subunit /FL=gb:AF021819.1 gb:D61380.1 gb:NM_007262.1	NM_007262	Hs.10958	Hs.419640	February 2009 (Genome Reference Consortium GRCh37)	chr1:8022839-8045342 (+) // 95.37 // p36.23	parkinson protein 7	chr1p36.23	full length	ENSG00000116288; OTTHUMG00000001210	11315	Q99497; K7EN27; K7ELW0		602533; 606324	NP_001116849; NP_009193	NM_001123377; NM_007262							0001963 // synaptic transmission, dopaminergic // inferred from electronic annotation; 0006508 // proteolysis // inferred from electronic annotation; 0006914 // autophagy // inferred from electronic annotation; 0006950 // response to stress // inferred from electronic annotation; 0006954 // inflammatory response // inferred from electronic annotation; 0006979 // response to oxidative stress // in…	0005634 // nucleus // inferred from direct assay; 0005737 // cytoplasm // inferred from direct assay; 0005739 // mitochondrion // inferred from direct assay; 0005829 // cytosol // inferred from electronic annotation; 0030424 // axon // inferred from electronic annotation	0003723 // RNA binding // inferred from electronic annotation; 0003729 // mRNA binding // inferred from direct assay; 0004601 // peroxidase activity // inferred from sequence or structural similarity; 0005515 // protein binding // inferred from physical interaction; 0008233 // peptidase activity // inferred from direct assay; 0016787 // hydrolase activity // inferred from electronic annotation; 0…		IPR002818 // ThiJ/PfpI // 2.9E-37; IPR002818 // ThiJ/PfpI // 7.9E-26; IPR002818 // ThiJ/PfpI // 1.7E-33			This probe set was annotated using the Matching Probes based pipeline to a Entrez Gene identifier using 14 transcripts. // false // Matching Probes // A
200007_at	g4507210	11.74	11.64			1.07	1	1	SRP14	signal recognition particle 14kDa (homologous Alu RNA binding protein)	chr15	40328242-40331336	-		Human Genome U133 Plus 2.0 Array	Homo sapiens	2013-10-23	Exemplar sequence	GenBank	gb:NM_003134.1 /DB_XREF=gi:4507210 /GEN=SRP14 /FEA=FLmRNA /CNT=458 /TID=Hs.180394.0 /TIER=FL+Stack /STK=126 /UG=Hs.180394 /LL=6727 /DEF=Homo sapiens signal recognition particle 14kD (homologous Alu RNA-binding protein) (SRP14), mRNA. /PROD=signal recognition particle 14kD (homologous AluRNA-binding protein) /FL=gb:NM_003134.1 gb:U07857.1	NM_003134	Hs.180394	Hs.533732; Hs.661971	February 2009 (Genome Reference Consortium GRCh37)	chr15:40328242-40331336 (-) // 87.93 // q15.1	signal recognition particle 14kDa (homologous Alu RNA binding protein)	chr15q22	est; full length	ENSG00000140319; OTTHUMG00000172391	6727	P37108; H0YLW0		600708	NP_003125	NM_003134							0006412 // translation // traceable author statement; 0006613 // cotranslational protein targeting to membrane // traceable author statement; 0006614 // SRP-dependent cotranslational protein targeting to membrane // traceable author statement; 0010467 // gene expression // traceable author statement; 0042493 // response to drug // inferred from direct assay; 0044267 // cellular protein metabolic …	0005737 // cytoplasm // traceable author statement; 0005786 // signal recognition particle, endoplasmic reticulum targeting // inferred from direct assay; 0005829 // cytosol // traceable author statement; 0030529 // ribonucleoprotein complex // inferred from electronic annotation; 0048500 // signal recognition particle // inferred from electronic annotation	0003723 // RNA binding // traceable author statement; 0008312 // 7S RNA binding // inferred from electronic annotation; 0030942 // endoplasmic reticulum signal peptide binding // inferred from electronic annotation		IPR003210 // Signal recognition particle, SRP14 subunit // 1.4E-36			This probe set was annotated using the Matching Probes based pipeline to a Entrez Gene identifier using 13 transcripts. // false // Matching Probes // A
200008_s_at	g285974	10.57	10.66			-1.06	1	1	GDI2	GDP dissociation inhibitor 2	chr10	5807948-5855215	-		Human Genome U133 Plus 2.0 Array	Homo sapiens	2013-10-23	Exemplar sequence	GenBank	gb:D13988.1 /DB_XREF=gi:285974 /FEA=FLmRNA /CNT=485 /TID=Hs.56845.0 /TIER=FL /STK=1 /UG=Hs.56845 /LL=2665 /UG_GENE=GDI2 /DEF=Human rab GDI mRNA, complete cds. /PROD=human rab GDI /FL=gb:D13988.1 gb:NM_001494.2 gb:BC005145.1	D13988	Hs.56845	Hs.299055; Hs.660588	February 2009 (Genome Reference Consortium GRCh37)	chr10:5807948-5855215 (-) // 96.95 // p15.1	GDP dissociation inhibitor 2	chr10p15	est; full length	ENSG00000057608; OTTHUMG00000017607	2665	B3KVE3; B4DLV7; P50395; Q6IAT1; E7EU23; Q5SX91; Q5SX90; Q8TB95		600767	NP_001108628; NP_001485	NM_001115156; NM_001494							0007165 // signal transduction // traceable author statement; 0007264 // small GTPase mediated signal transduction // traceable author statement; 0015031 // protein transport // inferred from electronic annotation; 0032851 // positive regulation of Rab GTPase activity // inferred from electronic annotation; 0051056 // regulation of small GTPase mediated signal transduction // traceable author sta…	0005737 // cytoplasm // traceable author statement; 0005794 // Golgi apparatus // inferred from electronic annotation; 0005829 // cytosol // traceable author statement; 0009986 // cell surface // inferred from direct assay; 0016020 // membrane // inferred from electronic annotation	0005093 // Rab GDP-dissociation inhibitor activity // inferred from electronic annotation; 0005096 // GTPase activator activity // inferred from electronic annotation; 0005097 // Rab GTPase activator activity // inferred from electronic annotation; 0005515 // protein binding // inferred from physical interaction		IPR018203 // GDP dissociation inhibitor // 3.3E-228; IPR018203 // GDP dissociation inhibitor // 4.0E-89; IPR018203 // GDP dissociation inhibitor // 1.2E-44; IPR018203 // GDP dissociation inhibitor // 9.4E-157; IPR018203 // GDP dissociation inhibitor // 8.1E-218			This probe set was annotated using the Matching Probes based pipeline to a Entrez Gene identifier using 16 transcripts. // false // Matching Probes // A
200009_at	g6598322	11.5	11.51			-1.01	1	1	GDI2	GDP dissociation inhibitor 2	chr10	5807185-5855373	-		Human Genome U133 Plus 2.0 Array	Homo sapiens	2013-10-23	Exemplar sequence	GenBank	gb:NM_001494.2 /DB_XREF=gi:6598322 /GEN=GDI2 /FEA=FLmRNA /CNT=485 /TID=Hs.56845.0 /TIER=FL+Stack /STK=159 /UG=Hs.56845 /LL=2665 /DEF=Homo sapiens GDP dissociation inhibitor 2 (GDI2), mRNA. /PROD=GDP dissociation inhibitor 2 /FL=gb:D13988.1 gb:NM_001494.2 gb:BC005145.1	NM_001494	Hs.56845	Hs.299055; Hs.660588	February 2009 (Genome Reference Consortium GRCh37)	chr10:5807185-5855373 (-) // 99.34 // p15.1	GDP dissociation inhibitor 2	chr10p15	est; full length	ENSG00000057608; OTTHUMG00000017607	2665	B3KVE3; P50395; Q6IAT1; B4DLV7; Q8TB95		600767	NP_001108628; NP_001485	NM_001115156; NM_001494							0007165 // signal transduction // traceable author statement; 0007264 // small GTPase mediated signal transduction // traceable author statement; 0015031 // protein transport // inferred from electronic annotation; 0032851 // positive regulation of Rab GTPase activity // inferred from electronic annotation; 0051056 // regulation of small GTPase mediated signal transduction // traceable author sta…	0005737 // cytoplasm // traceable author statement; 0005794 // Golgi apparatus // inferred from electronic annotation; 0005829 // cytosol // traceable author statement; 0009986 // cell surface // inferred from direct assay; 0016020 // membrane // inferred from electronic annotation	0005093 // Rab GDP-dissociation inhibitor activity // inferred from electronic annotation; 0005096 // GTPase activator activity // inferred from electronic annotation; 0005097 // Rab GTPase activator activity // inferred from electronic annotation; 0005515 // protein binding // inferred from physical interaction		IPR018203 // GDP dissociation inhibitor // 3.3E-228			This probe set was annotated using the Matching Probes based pipeline to a Entrez Gene identifier using 7 transcripts. // false // Matching Probes // A
200010_at	g4506594	12.86	12.83			1.02	1	1	RPL11	ribosomal protein L11	chr1	24019097-24022913	+		Human Genome U133 Plus 2.0 Array	Homo sapiens	2013-10-23	Exemplar sequence	GenBank	gb:NM_000975.1 /DB_XREF=gi:4506594 /GEN=RPL11 /FEA=FLmRNA /CNT=479 /TID=Hs.179943.0 /TIER=FL+Stack /STK=298 /UG=Hs.179943 /LL=6135 /DEF=Homo sapiens ribosomal protein L11 (RPL11), mRNA. /PROD=ribosomal protein L11 /FL=gb:L05092.1 gb:NM_000975.1	NM_000975	Hs.179943	Hs.719951	February 2009 (Genome Reference Consortium GRCh37)	chr1:24019097-24022913 (+) // 97.29 // p36.11	ribosomal protein L11	chr1p36.1-p35	full length	ENSG00000142676; OTTHUMG00000002926	6135	P62913; Q5VVC9; Q5VVC8; Q5VVD0; Q08ES8		604175; 612562	NP_000966; NP_001186731	NM_000975; NM_001199802							0000184 // nuclear-transcribed mRNA catabolic process, nonsense-mediated decay // traceable author statement; 0006364 // rRNA processing // inferred from mutant phenotype; 0006412 // translation // non-traceable author statement; 0006412 // translation // traceable author statement; 0006413 // translational initiation // traceable author statement; 0006414 // translational elongation // traceable…	0005622 // intracellular // inferred from electronic annotation; 0005634 // nucleus // inferred from electronic annotation; 0005730 // nucleolus // inferred from direct assay; 0005829 // cytosol // traceable author statement; 0005840 // ribosome // inferred from electronic annotation; 0022625 // cytosolic large ribosomal subunit // inferred from direct assay; 0030529 // ribonucleoprotein complex …	0003723 // RNA binding // traceable author statement; 0003735 // structural constituent of ribosome // non-traceable author statement; 0005515 // protein binding // inferred from physical interaction; 0019843 // rRNA binding // inferred from electronic annotation	Ribosomal_Proteins // GenMAPP	IPR002132 // Ribosomal protein L5 // 8.0E-27; IPR002132 // Ribosomal protein L5 // 3.4E-23; IPR002132 // Ribosomal protein L5 // 7.1E-25; IPR002132 // Ribosomal protein L5 // 1.8E-23; IPR002132 // Ribosomal protein L5 // 7.5E-27; IPR002132 // Ribosomal protein L5 // 3.3E-23			This probe set was annotated using the Matching Probes based pipeline to a Entrez Gene identifier using 8 transcripts. // false // Matching Probes // A
200011_s_at	g4502202	9.02	9.1			-1.05	1	1	ARF3	ADP-ribosylation factor 3	chr12	49329991-49351310	-		Human Genome U133 Plus 2.0 Array	Homo sapiens	2013-10-23	Exemplar sequence	GenBank	gb:NM_001659.1 /DB_XREF=gi:4502202 /GEN=ARF3 /FEA=FLmRNA /CNT=401 /TID=Hs.119177.0 /TIER=FL+Stack /STK=99 /UG=Hs.119177 /LL=377 /DEF=Homo sapiens ADP-ribosylation factor 3 (ARF3), mRNA. /PROD=ADP-ribosylation factor 3 /FL=gb:M74491.1 gb:NM_001659.1	NM_001659	Hs.119177	Hs.119177; Hs.634075; Hs.713681; Hs.733776	February 2009 (Genome Reference Consortium GRCh37)	chr12:49329991-49351310 (-) // 98.47 // q13.12	ADP-ribosylation factor 3	chr12q13	est; full length	ENSG00000134287; OTTHUMG00000168080	377	P61204; F5H0C7; F5H1V1; F5H6T5; B4DT71; B4E190; B7Z9K5; B7ZB63		103190	NP_001650	NM_001659							0006184 // GTP catabolic process // traceable author statement; 0006644 // phospholipid metabolic process // traceable author statement; 0006661 // phosphatidylinositol biosynthetic process // traceable author statement; 0006810 // transport // inferred from electronic annotation; 0006886 // intracellular protein transport // inferred from electronic annotation; 0007186 // G-protein coupled recep…	0000139 // Golgi membrane // traceable author statement; 0005622 // intracellular // inferred from electronic annotation; 0005634 // nucleus // inferred from electronic annotation; 0005737 // cytoplasm // inferred from electronic annotation; 0005794 // Golgi apparatus // inferred from electronic annotation; 0048471 // perinuclear region of cytoplasm // inferred from electronic annotation	0000166 // nucleotide binding // inferred from electronic annotation; 0003924 // GTPase activity // traceable author statement; 0004871 // signal transducer activity // inferred from electronic annotation; 0005525 // GTP binding // inferred from electronic annotation; 0019001 // guanyl nucleotide binding // inferred from electronic annotation; 0031683 // G-protein beta/gamma-subunit complex bindi…		IPR001019 // Guanine nucleotide binding protein (G-protein), alpha subunit // 6.0E-12; IPR001806 // Small GTPase superfamily // 1.2E-16; IPR006689 // Small GTPase superfamily, ARF/SAR type // 2.6E-82; IPR006762 // Gtr1/RagA G protein // 7.4E-15; IPR013684 // Mitochondrial Rho-like // 1.5E-12; IPR019009 // Signal recognition particle receptor, beta subunit // 2.6E-18			This probe set was annotated using the Matching Probes based pipeline to a Entrez Gene identifier using 6 transcripts. // false // Matching Probes // A
200012_x_at	g4506610	13.27	13.22			1.04	1	1	RPL21; RPL21P28; SNORA27; SNORD102	ribosomal protein L21; ribosomal protein L21 pseudogene 28; small nucleolar RNA, H/ACA box 27; small nucleolar RNA, C/D box 102	chr11	9681951-9682503	+		Human Genome U133 Plus 2.0 Array	Homo sapiens	2013-10-23	Exemplar sequence	GenBank	gb:NM_000982.1 /DB_XREF=gi:4506610 /GEN=RPL21 /FEA=FLmRNA /CNT=487 /TID=Hs.184108.0 /TIER=FL+Stack /STK=179 /UG=Hs.184108 /LL=6144 /DEF=Homo sapiens ribosomal protein L21 (gene or pseudogene) (RPL21), mRNA. /PROD=ribosomal protein L21 (gene or pseudogene) /FL=gb:U25789.1 gb:U14967.1 gb:BC001603.1 gb:NM_000982.1	NM_000982	Hs.184108	Hs.126774; Hs.381123; Hs.689719; Hs.718298; Hs.720640	February 2009 (Genome Reference Consortium GRCh37)	chr11:9681951-9682503 (+) // 95.37 // p15.4; chr12:77054151-77054708 (+) // 93.06 // q21.2; chr13:27827898-27830700 (+) // 93.95 // q12.2; chr17:3568480-3569034 (+) // 94.66 // p13.2; chr7:20042354-20042909 (+) // 97.15 // p21.1; chr1:212224827-212225381 (-) // 88.61 // q32.3; chr10:122114174-122114728 (-) // 97.33 // q26.12; chr10:29187891-29188446 (-) // 95.2 // p12.1; chr14:90832996-90833556 (…	ribosomal protein L21; ribosomal protein L21 pseudogene 28; small nucleolar RNA, H/ACA box 27; small nucleolar RNA, C/D box 102	chr13q12.2; chr1q32.3	est; full length	ENSG00000122026; ENSG00000213860; ENSG00000220749; ENSG00000220793; ENSG00000220842; ENSG00000229605; ENSG00000239470; ENSG00000244021; OTTHUMG00000016630; OTTHUMG00000017879; OTTHUMG00000019165; OTTHUMG00000037130; OTTHUMG00000152536; OTTHUMG00000157551; OTTHUMG00000158086; OTTHUMG00000158305	6144; 26771; 619499; 100131205	P46778; Q6IAX2; G3V1B3; M0R181; M0R3I5	EC:3.6.5.3	603636	NP_000973	NM_000982; NR_002574; NR_002575; NR_026911							0000184 // nuclear-transcribed mRNA catabolic process, nonsense-mediated decay // traceable author statement; 0006412 // translation // non-traceable author statement; 0006412 // translation // traceable author statement; 0006413 // translational initiation // traceable author statement; 0006414 // translational elongation // traceable author statement; 0006415 // translational termination // tra…	0005622 // intracellular // inferred from electronic annotation; 0005829 // cytosol // traceable author statement; 0005840 // ribosome // inferred from electronic annotation; 0022625 // cytosolic large ribosomal subunit // inferred from direct assay; 0030529 // ribonucleoprotein complex // inferred from electronic annotation	0003723 // RNA binding // traceable author statement; 0003735 // structural constituent of ribosome // non-traceable author statement	Ribosomal_Proteins // GenMAPP	IPR001147 // Ribosomal protein L21e // 4.4E-51; IPR001147 // Ribosomal protein L21e // 1.2E-42; IPR001147 // Ribosomal protein L21e // 1.9E-51; IPR001147 // Ribosomal protein L21e // 2.1E-10			This probe set was annotated using the Matching Probes based pipeline to a Entrez Gene identifier using 41 transcripts. // true // Matching Probes // A
200013_at	g4506618	13.36	13.25			1.07	1	1	RPL24	ribosomal protein L24	chr9	72832075-72832622	+		Human Genome U133 Plus 2.0 Array	Homo sapiens	2013-10-23	Exemplar sequence	GenBank	gb:NM_000986.1 /DB_XREF=gi:4506618 /GEN=RPL24 /FEA=FLmRNA /CNT=475 /TID=Hs.184582.0 /TIER=FL+Stack /STK=296 /UG=Hs.184582 /LL=6152 /DEF=Homo sapiens ribosomal protein L24 (RPL24), mRNA. /PROD=ribosomal protein L24 /FL=gb:BC000690.1 gb:M94314.1 gb:NM_000986.1	NM_000986	Hs.184582	Hs.477028; Hs.649475; Hs.712899; Hs.731406	February 2009 (Genome Reference Consortium GRCh37)	chr9:72832075-72832622 (+) // 95.14 // q21.12; chr3:101399935-101405559 (-) // 99.82 // q12.3	ribosomal protein L24	chr3q12	est; full length	ENSG00000114391; ENSG00000181524; OTTHUMG00000014711; OTTHUMG00000159146	6152	P83731; C9JNW5; C9JXB8		604180	NP_000977	NM_000986							0000184 // nuclear-transcribed mRNA catabolic process, nonsense-mediated decay // traceable author statement; 0006412 // translation // non-traceable author statement; 0006412 // translation // traceable author statement; 0006413 // translational initiation // traceable author statement; 0006414 // translational elongation // traceable author statement; 0006415 // translational termination // tra…	0005829 // cytosol // traceable author statement; 0005840 // ribosome // inferred from electronic annotation; 0022625 // cytosolic large ribosomal subunit // inferred from direct assay; 0030529 // ribonucleoprotein complex // inferred from electronic annotation	0003723 // RNA binding // traceable author statement; 0003735 // structural constituent of ribosome // non-traceable author statement	Ribosomal_Proteins // GenMAPP	IPR000988 // Ribosomal protein L24e-related // 1.4E-40; IPR000988 // Ribosomal protein L24e-related // 6.9E-41; IPR000988 // Ribosomal protein L24e-related // 1.2E-40			This probe set was annotated using the Matching Probes based pipeline to a Entrez Gene identifier using 10 transcripts. // false // Matching Probes // A
200014_s_at	g4758543	11.7	11.63			1.05	1	1	HNRNPC	heterogeneous nuclear ribonucleoprotein C (C1/C2)	chr14	21678714-21737507	-		Human Genome U133 Plus 2.0 Array	Homo sapiens	2013-10-23	Exemplar sequence	GenBank	gb:NM_004500.1 /DB_XREF=gi:4758543 /GEN=HNRPC /FEA=FLmRNA /CNT=391 /TID=Hs.182447.0 /TIER=FL+Stack /STK=94 /UG=Hs.182447 /LL=3183 /DEF=Homo sapiens heterogeneous nuclear ribonucleoprotein C (C1C2) (HNRPC), mRNA. /PROD=heterogeneous nuclear ribonucleoprotein C(C1C2) /FL=gb:M16342.1 gb:NM_004500.1 gb:BC003394.1	NM_004500	Hs.182447	Hs.459935; Hs.508848; Hs.616536; Hs.622204; Hs.627891; Hs.691932; Hs.735530; Hs.744585	February 2009 (Genome Reference Consortium GRCh37)	chr14:21678714-21737507 (-) // 98.86 // q11.2	heterogeneous nuclear ribonucleoprotein C (C1/C2)	chr14q11.2	est; full length	ENSG00000092199; OTTHUMG00000170757	3183	P07910; B3KX96; B4DY08; Q569J8; G3V2Q1; G3V4C1; G3V576; G3V251; G3V2H6; G3V3K6; G3V4M8; G3V4W0; G3V5V7; G3V5X6; G3V555; G3V575; A8K9A4; B2R5W2; B2R603; B4DMJ1; B4DQQ2; B4DSU6		164020	NP_001070910; NP_001070911; NP_004491; NP_112604	NM_001077442; NM_001077443; NM_004500; NM_031314							0000398 // mRNA splicing, via spliceosome // inferred by curator; 0000398 // mRNA splicing, via spliceosome // traceable author statement; 0006397 // mRNA processing // inferred from electronic annotation; 0008380 // RNA splicing // traceable author statement; 0010467 // gene expression // traceable author statement; 0038032 // termination of G-protein coupled receptor signaling pathway // inferr…	0005634 // nucleus // inferred from electronic annotation; 0005654 // nucleoplasm // traceable author statement; 0005681 // spliceosomal complex // inferred from direct assay; 0019013 // viral nucleocapsid // inferred from electronic annotation; 0030529 // ribonucleoprotein complex // inferred from electronic annotation; 0045120 // pronucleus // inferred from electronic annotation; 0071013 // cat…	0000166 // nucleotide binding // inferred from electronic annotation; 0003676 // nucleic acid binding // inferred from electronic annotation; 0003723 // RNA binding // non-traceable author statement; 0003729 // mRNA binding // inferred from electronic annotation; 0005515 // protein binding // inferred from physical interaction; 0042802 // identical protein binding // inferred from physical intera…	mRNA_processing_Reactome // GenMAPP	IPR000504 // RNA recognition motif domain // 5.7E-17; IPR000504 // RNA recognition motif domain // 5.9E-17; IPR000504 // RNA recognition motif domain // 3.9E-17; IPR000504 // RNA recognition motif domain // 6.3E-17			This probe set was annotated using the Matching Probes based pipeline to a Entrez Gene identifier using 23 transcripts. // false // Matching Probes // A
200015_s_at	g4758157	11.28	11.3			-1.01	1	1	2016-09-02	septin 2	chr2	242254784-242293439	+		Human Genome U133 Plus 2.0 Array	Homo sapiens	2013-10-23	Exemplar sequence	GenBank	gb:NM_004404.1 /DB_XREF=gi:4758157 /GEN=NEDD5 /FEA=FLmRNA /CNT=484 /TID=Hs.155595.0 /TIER=FL+Stack /STK=248 /UG=Hs.155595 /LL=4735 /DEF=Homo sapiens neural precursor cell expressed, developmentally down-regulated 5 (NEDD5), mRNA. /PROD=neural precursor cell expressed, developmentallydown-regulated 5 /FL=gb:NM_004404.1 gb:D63878.1 gb:D28540.1	NM_004404	Hs.155595	Hs.721234; Hs.740803	February 2009 (Genome Reference Consortium GRCh37)	chr2:242254784-242293439 (+) // 99.91 // q37.3	septin 2	chr2q37	est; full length	ENSG00000168385; OTTHUMG00000133394	4735	Q15019; B5MCX3; C9IY94; C9IZU3; C9J2Q4; C9J938; C9JB25; C9JFT1; C9JG93; C9JSE7; C9JT15; C9JZI2		601506	NP_001008491; NP_001008492; NP_004395; NP_006146	NM_001008491; NM_001008492; NM_004404; NM_006155							0002036 // regulation of L-glutamate transport // inferred from electronic annotation; 0007049 // cell cycle // inferred from electronic annotation; 0007067 // mitosis // inferred from electronic annotation; 0007224 // smoothened signaling pathway // inferred from sequence or structural similarity; 0031175 // neuron projection development // inferred from electronic annotation; 0032880 // regulat…	0000145 // exocyst // inferred from electronic annotation; 0000775 // chromosome, centromeric region // inferred from electronic annotation; 0000776 // kinetochore // inferred from electronic annotation; 0000777 // condensed chromosome kinetochore // inferred from electronic annotation; 0005634 // nucleus // inferred from direct assay; 0005694 // chromosome // inferred from electronic annotation;…	0000166 // nucleotide binding // inferred from electronic annotation; 0005515 // protein binding // inferred from physical interaction; 0005525 // GTP binding // inferred from electronic annotation; 0030234 // enzyme regulator activity // inferred from electronic annotation; 0032947 // protein complex scaffold // inferred from electronic annotation		IPR000038 // Cell division protein GTP binding // 1.1E-131; IPR000038 // Cell division protein GTP binding // 7.6E-128			This probe set was annotated using the Matching Probes based pipeline to a Entrez Gene identifier using 11 transcripts. // false // Matching Probes // A
200016_x_at	g4504444	12.7	12.67			1.02	1	1	HNRNPA1	heterogeneous nuclear ribonucleoprotein A1	chr12	54674487-54679030	+		Human Genome U133 Plus 2.0 Array	Homo sapiens	2013-10-23	Exemplar sequence	GenBank	gb:NM_002136.1 /DB_XREF=gi:4504444 /GEN=HNRPA1 /FEA=FLmRNA /CNT=483 /TID=Hs.249495.0 /TIER=FL /STK=2 /UG=Hs.249495 /LL=3178 /DEF=Homo sapiens heterogeneous nuclear ribonucleoprotein A1 (HNRPA1), mRNA. /PROD=heterogeneous nuclear ribonucleoprotein A1 /FL=gb:NM_002136.1	NM_002136	Hs.249495	Hs.546261; Hs.606134; Hs.619436; Hs.657333; Hs.660908; Hs.661139; Hs.677659; Hs.697212; Hs.715546; Hs.733323; Hs.735600	February 2009 (Genome Reference Consortium GRCh37)	chr12:54674487-54679030 (+) // 95.7 // q13.13; chr2:201927748-201929483 (+) // 86.72 // q33.1; chr18:29991468-29993200 (-) // 87.22 // q12.1; chr5:79654187-79655918 (-) // 85.59 // q14.1	heterogeneous nuclear ribonucleoprotein A1	chr12q13.1	est; full length	ENSG00000135486; ENSG00000215492; OTTHUMG00000169702	3178	P09651; F8W6I7; F8VYN5; Q3MI39; Q9BSM5; H0YH80; B4DP35; B4E0B5; Q0VAC0; Q6IPF2		164017	NP_002127; NP_112420	NM_002136; NM_031157							0000380 // alternative mRNA splicing, via spliceosome // inferred from electronic annotation; 0000398 // mRNA splicing, via spliceosome // inferred by curator; 0000398 // mRNA splicing, via spliceosome // traceable author statement; 0006397 // mRNA processing // traceable author statement; 0006405 // RNA export from nucleus // inferred by curator; 0006810 // transport // inferred from electronic …	0005634 // nucleus // inferred from direct assay; 0005654 // nucleoplasm // inferred from direct assay; 0005654 // nucleoplasm // traceable author statement; 0005681 // spliceosomal complex // inferred from direct assay; 0005730 // nucleolus // inferred from direct assay; 0005737 // cytoplasm // inferred from direct assay; 0019013 // viral nucleocapsid // inferred from electronic annotation; 0030…	0000166 // nucleotide binding // inferred from electronic annotation; 0003676 // nucleic acid binding // inferred from electronic annotation; 0003697 // single-stranded DNA binding // inferred from direct assay; 0003723 // RNA binding // traceable author statement; 0003727 // single-stranded RNA binding // inferred by curator; 0005515 // protein binding // inferred from physical interaction		IPR000504 // RNA recognition motif domain // 9.2E-23; IPR000504 // RNA recognition motif domain // 1.1E-23; IPR000504 // RNA recognition motif domain // 5.9E-23; IPR000504 // RNA recognition motif domain // 7.0E-24; IPR000504 // RNA recognition motif domain // 6.7E-23; IPR000504 // RNA recognition motif domain // 7.9E-24; IPR021662 // Nuclear factor hnRNPA1 // 9.9E-19; IPR021662 // Nuclear factor…			This probe set was annotated using the Matching Probes based pipeline to a Entrez Gene identifier using 13 transcripts. // false // Matching Probes // A
200017_at	g4506712	12.99	12.87			1.09	1	1	RPS27A	ribosomal protein S27a	chr1	192685274-192685813	+		Human Genome U133 Plus 2.0 Array	Homo sapiens	2013-10-23	Exemplar sequence	GenBank	gb:NM_002954.1 /DB_XREF=gi:4506712 /GEN=RPS27A /FEA=FLmRNA /CNT=493 /TID=Hs.3297.0 /TIER=FL+Stack /STK=273 /UG=Hs.3297 /LL=6233 /DEF=Homo sapiens ribosomal protein S27a (RPS27A), mRNA. /PROD=ribosomal protein S27a /FL=gb:BC001392.1 gb:BC005328.1 gb:NM_002954.1	NM_002954	Hs.3297	Hs.311640; Hs.546292; Hs.700206	February 2009 (Genome Reference Consortium GRCh37)	chr1:192685274-192685813 (+) // 93.89 // q31.2; chr2:55459823-55462744 (+) // 99.63 // p16.1; chr16:61089318-61089842 (-) // 95.37 // q21	ribosomal protein S27a	chr2p16	est; full length	ENSG00000143947; ENSG00000224631; OTTHUMG00000151919; OTTHUMG00000158168	6233	P62979; Q49A90; Q5RKT7; J3QTR3; A8CGI2; B2RDW1; Q8WYN9; F5GZ39; J3QSA3		191343	NP_001129064; NP_001170884; NP_002945	NM_001135592; NM_001177413; NM_002954							0000075 // cell cycle checkpoint // traceable author statement; 0000080 // G1 phase of mitotic cell cycle // traceable author statement; 0000082 // G1/S transition of mitotic cell cycle // traceable author statement; 0000084 // S phase of mitotic cell cycle // traceable author statement; 0000122 // negative regulation of transcription from RNA polymerase II promoter // traceable author statement;…	0005622 // intracellular // inferred from electronic annotation; 0005634 // nucleus // inferred from electronic annotation; 0005654 // nucleoplasm // traceable author statement; 0005737 // cytoplasm // inferred from electronic annotation; 0005829 // cytosol // traceable author statement; 0005840 // ribosome // inferred from electronic annotation; 0005886 // plasma membrane // traceable author sta…	0003735 // structural constituent of ribosome // inferred from direct assay; 0005515 // protein binding // inferred from electronic annotation; 0046872 // metal ion binding // inferred from electronic annotation		IPR000626 // Ubiquitin // 1.1E-38; IPR000626 // Ubiquitin // 2.5E-39; IPR002906 // Ribosomal protein S27a // 7.5E-32; IPR022617 // Small ubiquitin-related modifier, SUMO // 7.7E-24; IPR022617 // Small ubiquitin-related modifier, SUMO // 1.8E-24			This probe set was annotated using the Matching Probes based pipeline to a Entrez Gene identifier using 16 transcripts. // false // Matching Probes // A
200018_at	g4506684	13.14	13.08			1.05	1	1	LOC100508408; RPS13; SNORD14B	uncharacterized LOC100508408; ribosomal protein S13; small nucleolar RNA, C/D box 14B	chr1	53237826-53238346	-		Human Genome U133 Plus 2.0 Array	Homo sapiens	2013-10-23	Exemplar sequence	GenBank	gb:NM_001017.1 /DB_XREF=gi:4506684 /GEN=RPS13 /FEA=FLmRNA /CNT=482 /TID=Hs.165590.0 /TIER=FL+Stack /STK=239 /UG=Hs.165590 /LL=6207 /DEF=Homo sapiens ribosomal protein S13 (RPS13), mRNA. /PROD=ribosomal protein S13 /FL=gb:L01124.1 gb:BC000475.1 gb:NM_001017.1	NM_001017	Hs.165590	Hs.446588	February 2009 (Genome Reference Consortium GRCh37)	chr1:53237826-53238346 (-) // 95.85 // p32.3; chr11:17095940-17099220 (-) // 99.43 // p15.1	uncharacterized LOC100508408; ribosomal protein S13; small nucleolar RNA, C/D box 14B	chr11p15	full length	ENSG00000110700; OTTHUMG00000165988	6207; 85388; 100508408	P62277; J3KMX5	EC:3.6.5.3	180476	NP_001008	NM_001017; NR_001452; XR_111163							0000184 // nuclear-transcribed mRNA catabolic process, nonsense-mediated decay // traceable author statement; 0006412 // translation // inferred by curator; 0006412 // translation // traceable author statement; 0006413 // translational initiation // traceable author statement; 0006414 // translational elongation // traceable author statement; 0006415 // translational termination // traceable auth…	0005622 // intracellular // inferred from electronic annotation; 0005634 // nucleus // inferred from direct assay; 0005730 // nucleolus // inferred from direct assay; 0005829 // cytosol // traceable author statement; 0005840 // ribosome // non-traceable author statement; 0022627 // cytosolic small ribosomal subunit // inferred from direct assay; 0030529 // ribonucleoprotein complex // inferred fr…	0003729 // mRNA binding // inferred from direct assay; 0003735 // structural constituent of ribosome // inferred from electronic annotation; 0005515 // protein binding // inferred from physical interaction	Ribosomal_Proteins // GenMAPP	IPR000589 // Ribosomal protein S15 // 3.4E-12; IPR000589 // Ribosomal protein S15 // 1.7E-27; IPR012606 // Ribosomal protein S13/S15, N-terminal // 2.9E-33; IPR012606 // Ribosomal protein S13/S15, N-terminal // 3.0E-33			This probe set was annotated using the Matching Probes based pipeline to a Entrez Gene identifier using 25 transcripts. // true // Matching Probes // A
200019_s_at	g4503658	12.92	12.85			1.06	1	1	FAU	Finkel-Biskis-Reilly murine sarcoma virus (FBR-MuSV) ubiquitously expressed	chr11	64888102-64889609	-		Human Genome U133 Plus 2.0 Array	Homo sapiens	2013-10-23	Exemplar sequence	GenBank	gb:NM_001997.1 /DB_XREF=gi:4503658 /GEN=FAU /FEA=FLmRNA /CNT=479 /TID=Hs.177415.0 /TIER=FL+Stack /STK=241 /UG=Hs.177415 /LL=2197 /DEF=Homo sapiens Finkel-Biskis-Reilly murine sarcoma virus (FBR-MuSV) ubiquitously expressed (fox derived); ribosomal protein S30 (FAU), mRNA. /PROD=Finkel-Biskis-Reilly murine sarcoma virus(FBR-MuSV) ubiquitously expressed (fox derived); ribosomalprotein S30 /FL=gb:NM…	NM_001997	Hs.177415	Hs.387208; Hs.718281	February 2009 (Genome Reference Consortium GRCh37)	chr11:64888102-64889609 (-) // 97.88 // q13.1	Finkel-Biskis-Reilly murine sarcoma virus (FBR-MuSV) ubiquitously expressed	chr11q13	est; full length	ENSG00000149806; ENSG00000235297; OTTHUMG00000158397; OTTHUMG00000165606	2197	Q9P1M0; P62861; P35544; E9PMS9; E9PM49; J3KN89; E9PR30		134690	NP_001988	NM_001997							0000184 // nuclear-transcribed mRNA catabolic process, nonsense-mediated decay // traceable author statement; 0006412 // translation // inferred by curator; 0006412 // translation // traceable author statement; 0006413 // translational initiation // traceable author statement; 0006414 // translational elongation // traceable author statement; 0006415 // translational termination // traceable auth…	0005622 // intracellular // inferred from electronic annotation; 0005829 // cytosol // traceable author statement; 0005840 // ribosome // inferred from electronic annotation; 0015935 // small ribosomal subunit // inferred from direct assay; 0022627 // cytosolic small ribosomal subunit // inferred from direct assay; 0030529 // ribonucleoprotein complex // inferred from electronic annotation	0003723 // RNA binding // traceable author statement; 0003735 // structural constituent of ribosome // inferred from direct assay; 0005515 // protein binding // inferred from electronic annotation	Ribosomal_Proteins // GenMAPP	IPR000626 // Ubiquitin // 1.3E-18; IPR000626 // Ubiquitin // 3.7E-19; IPR000626 // Ubiquitin // 2.3E-19; IPR000626 // Ubiquitin // 7.4E-19; IPR006846 // Ribosomal protein S30 // 1.3E-34; IPR006846 // Ribosomal protein S30 // 3.0E-35; IPR006846 // Ribosomal protein S30 // 6.1E-21; IPR022617 // Small ubiquitin-related modifier, SUMO // 3.4E-9; IPR022617 // Small ubiquitin-related modifier, SUMO // …			This probe set was annotated using the Matching Probes based pipeline to a Entrez Gene identifier using 13 transcripts. // false // Matching Probes // A
200020_at	g6678270	10.32	10.68			-1.29	1	1	TARDBP	TAR DNA binding protein	chr1	11072728-11084101	+		Human Genome U133 Plus 2.0 Array	Homo sapiens	2013-10-23	Exemplar sequence	GenBank	gb:NM_007375.1 /DB_XREF=gi:6678270 /GEN=TARDBP /FEA=FLmRNA /CNT=373 /TID=Hs.193989.0 /TIER=FL+Stack /STK=155 /UG=Hs.193989 /LL=23435 /DEF=Homo sapiens TAR DNA binding protein (TARDBP), mRNA. /PROD=TAR DNA binding protein /FL=gb:AL050265.1 gb:NM_007375.1 gb:U23731.1	NM_007375	Hs.193989	Hs.300624; Hs.598359; Hs.638997; Hs.640648; Hs.731614; Hs.732323	February 2009 (Genome Reference Consortium GRCh37)	chr1:11072728-11084101 (+) // 99.02 // p36.22	TAR DNA binding protein	chr1p36.22	est; full length	ENSG00000120948; OTTHUMG00000002120	23435	Q13148; B1AKP7; K7EJM5; B4DJ45; B4DRW3; Q9H256		605078; 612069	NP_031401	NM_007375							0006351 // transcription, DNA-dependent // inferred from electronic annotation; 0006355 // regulation of transcription, DNA-dependent // inferred from electronic annotation; 0006366 // transcription from RNA polymerase II promoter // traceable author statement; 0006397 // mRNA processing // inferred from electronic annotation; 0008219 // cell death // inferred from electronic annotation; 0008380 …	0005634 // nucleus // inferred from direct assay; 0005730 // nucleolus // inferred from direct assay	0000166 // nucleotide binding // inferred from electronic annotation; 0003676 // nucleic acid binding // inferred from electronic annotation; 0003677 // DNA binding // inferred from electronic annotation; 0003690 // double-stranded DNA binding // inferred from direct assay; 0003700 // sequence-specific DNA binding transcription factor activity // traceable author statement; 0003723 // RNA binding…		IPR000504 // RNA recognition motif domain // 4.5E-20; IPR000504 // RNA recognition motif domain // 2.0E-15; IPR000504 // RNA recognition motif domain // 2.6E-20; IPR000504 // RNA recognition motif domain // 1.2E-15			This probe set was annotated using the Matching Probes based pipeline to a Entrez Gene identifier using 5 transcripts. // false // Matching Probes // A
200021_at	g5031634	12.26	12.1			1.12	1	1	CFL1	cofilin 1 (non-muscle)	chr11	65622307-65625621	-		Human Genome U133 Plus 2.0 Array	Homo sapiens	2013-10-23	Exemplar sequence	GenBank	gb:NM_005507.1 /DB_XREF=gi:5031634 /GEN=CFL1 /FEA=FLmRNA /CNT=481 /TID=Hs.180370.0 /TIER=FL+Stack /STK=308 /UG=Hs.180370 /LL=1072 /DEF=Homo sapiens cofilin 1 (non-muscle) (CFL1), mRNA. /PROD=cofilin 1 (non-muscle) /FL=gb:NM_005507.1	NM_005507	Hs.180370	Hs.121449; Hs.170622; Hs.738283	February 2009 (Genome Reference Consortium GRCh37)	chr11:65622307-65625621 (-) // 98.96 // q13.1	cofilin 1 (non-muscle)	chr11q13	est; full length	ENSG00000172757; OTTHUMG00000166602	1072	P23528; B4E112; G3V1A4; E9PLJ3; E9PP50; E9PQB7; E9PS23		601442	NP_005498	NM_005507							0000910 // cytokinesis // inferred from electronic annotation; 0001755 // neural crest cell migration // inferred from electronic annotation; 0001842 // neural fold formation // inferred from electronic annotation; 0002576 // platelet degranulation // traceable author statement; 0006468 // protein phosphorylation // inferred from electronic annotation; 0006928 // cellular component movement // in…	0005622 // intracellular // inferred from electronic annotation; 0005634 // nucleus // traceable author statement; 0005737 // cytoplasm // traceable author statement; 0005856 // cytoskeleton // inferred from electronic annotation; 0005886 // plasma membrane // inferred from electronic annotation; 0015629 // actin cytoskeleton // inferred from electronic annotation; 0016020 // membrane // inferred…	0003779 // actin binding // inferred from electronic annotation; 0005515 // protein binding // inferred from physical interaction	G13_Signaling_Pathway // GenMAPP	IPR002108 // Actin-binding, cofilin/tropomyosin type // 3.8E-44; IPR002108 // Actin-binding, cofilin/tropomyosin type // 2.6E-44			This probe set was annotated using the Matching Probes based pipeline to a Entrez Gene identifier using 11 transcripts. // false // Matching Probes // A
200022_at	g4506606	13.15	13.03			1.09	1	1	RPL18	ribosomal protein L18	chr19	49118588-49121135	-		Human Genome U133 Plus 2.0 Array	Homo sapiens	2013-10-23	Exemplar sequence	GenBank	gb:NM_000979.1 /DB_XREF=gi:4506606 /GEN=RPL18 /FEA=FLmRNA /CNT=479 /TID=Hs.75458.0 /TIER=FL+Stack /STK=312 /UG=Hs.75458 /LL=6141 /DEF=Homo sapiens ribosomal protein L18 (RPL18), mRNA. /PROD=ribosomal protein L18 /FL=gb:BC000374.1 gb:L11566.1 gb:NM_000979.1	NM_000979	Hs.75458	Hs.515517	February 2009 (Genome Reference Consortium GRCh37)	chr19:49118588-49121135 (-) // 96.03 // q13.33	ribosomal protein L18	chr19q13	full length	ENSG00000063177; OTTHUMG00000169760	6141	B4DDY5; Q07020; F8VUA6; H0YHA7; F8VXR6; G3V203; F8VYV2; F8VWC5; J3QQ67; Q0QEW2		604179	NP_000970; NP_001257419	NM_000979; NM_001270490; NR_073022							0000184 // nuclear-transcribed mRNA catabolic process, nonsense-mediated decay // traceable author statement; 0006412 // translation // non-traceable author statement; 0006412 // translation // traceable author statement; 0006413 // translational initiation // traceable author statement; 0006414 // translational elongation // traceable author statement; 0006415 // translational termination // tra…	0005622 // intracellular // inferred from electronic annotation; 0005737 // cytoplasm // inferred from electronic annotation; 0005829 // cytosol // traceable author statement; 0005840 // ribosome // inferred from electronic annotation; 0022625 // cytosolic large ribosomal subunit // inferred from direct assay; 0030529 // ribonucleoprotein complex // inferred from electronic annotation	0003723 // RNA binding // traceable author statement; 0003735 // structural constituent of ribosome // non-traceable author statement	Ribosomal_Proteins // GenMAPP	IPR021131 // Ribosomal protein L18e/L15P // 6.9E-31; IPR021131 // Ribosomal protein L18e/L15P // 1.1E-20; IPR021131 // Ribosomal protein L18e/L15P // 7.2E-31; IPR021131 // Ribosomal protein L18e/L15P // 7.3E-21; IPR021131 // Ribosomal protein L18e/L15P // 3.4E-23; IPR021131 // Ribosomal protein L18e/L15P // 4.8E-22; IPR021131 // Ribosomal protein L18e/L15P // 4.5E-31; IPR021131 // Ribosomal prote…			This probe set was annotated using the Matching Probes based pipeline to a Entrez Gene identifier using 22 transcripts. // false // Matching Probes // A
200023_s_at	g4503518	11.92	11.64			1.21	1	1	EIF3F	eukaryotic translation initiation factor 3, subunit F	chr11	8008893-8017711	+		Human Genome U133 Plus 2.0 Array	Homo sapiens	2013-10-23	Exemplar sequence	GenBank	gb:NM_003754.1 /DB_XREF=gi:4503518 /GEN=EIF3S5 /FEA=FLmRNA /CNT=347 /TID=Hs.7811.0 /TIER=FL+Stack /STK=107 /UG=Hs.7811 /LL=8665 /DEF=Homo sapiens eukaryotic translation initiation factor 3, subunit 5 (epsilon, 47kD) (EIF3S5), mRNA. /PROD=eukaryotic translation initiation factor 3,subunit 5 (epsilon, 47kD) /FL=gb:U94855.1 gb:BC000490.1 gb:NM_003754.1	NM_003754	Hs.7811	Hs.445442; Hs.516023; Hs.603548; Hs.685978; Hs.739257	February 2009 (Genome Reference Consortium GRCh37)	chr11:8008893-8017711 (+) // 90.74 // p15.4; chr2:58478568-58479802 (+) // 89.68 // p16.1	eukaryotic translation initiation factor 3, subunit F	chr11p15.4	est; full length	ENSG00000175390; ENSG00000233426; OTTHUMG00000165675	8665	B3KSH1; O00303; B4DEW9; B4DMT5; E9PQV8	EC:3.4.19.12	603914	NP_003745	NM_003754							0001731 // formation of translation preinitiation complex // inferred from electronic annotation; 0006412 // translation // traceable author statement; 0006413 // translational initiation // inferred by curator; 0006413 // translational initiation // inferred from direct assay; 0006413 // translational initiation // traceable author statement; 0006446 // regulation of translational initiation // …	0005737 // cytoplasm // inferred from electronic annotation; 0005829 // cytosol // traceable author statement; 0005852 // eukaryotic translation initiation factor 3 complex // inferred from direct assay; 0005852 // eukaryotic translation initiation factor 3 complex // traceable author statement; 0016282 // eukaryotic 43S preinitiation complex // inferred from electronic annotation; 0033290 // euk…	0003743 // translation initiation factor activity // inferred by curator; 0003743 // translation initiation factor activity // inferred from direct assay; 0003743 // translation initiation factor activity // traceable author statement; 0005515 // protein binding // inferred from physical interaction; 0008233 // peptidase activity // inferred from electronic annotation; 0008234 // cysteine-type pe…	Translation_Factors // GenMAPP	IPR000555 // JAB1/Mov34/MPN/PAD-1 // 1.2E-28; IPR000555 // JAB1/Mov34/MPN/PAD-1 // 1.3E-28; IPR000555 // JAB1/Mov34/MPN/PAD-1 // 1.8E-11			This probe set was annotated using the Matching Probes based pipeline to a Entrez Gene identifier using 18 transcripts. // false // Matching Probes // A
200024_at	g4506728	13.19	13.07			1.09	1	1	RPS5	ribosomal protein S5	chr19	58898670-58906170	+		Human Genome U133 Plus 2.0 Array	Homo sapiens	2013-10-23	Exemplar sequence	GenBank	gb:NM_001009.1 /DB_XREF=gi:4506728 /GEN=RPS5 /FEA=FLmRNA /CNT=484 /TID=Hs.76194.0 /TIER=FL+Stack /STK=332 /UG=Hs.76194 /LL=6193 /DEF=Homo sapiens ribosomal protein S5 (RPS5), mRNA. /PROD=ribosomal protein S5 /FL=gb:U14970.1 gb:NM_001009.1	NM_001009	Hs.76194	Hs.378103	February 2009 (Genome Reference Consortium GRCh37)	chr19:58898670-58906170 (+) // 98.87 // q13.43	ribosomal protein S5	chr19q13.4	full length	ENSG00000083845; OTTHUMG00000183530	6193	Q53G25; Q59EK8; P46782; M0R0R2; M0R0F0		603630	NP_001000	NM_001009							0000184 // nuclear-transcribed mRNA catabolic process, nonsense-mediated decay // traceable author statement; 0006412 // translation // inferred by curator; 0006412 // translation // inferred from genetic interaction; 0006412 // translation // non-traceable author statement; 0006412 // translation // traceable author statement; 0006413 // translational initiation // inferred by curator; 0006413 /…	0005829 // cytosol // traceable author statement; 0005840 // ribosome // inferred from electronic annotation; 0015935 // small ribosomal subunit // inferred from electronic annotation; 0022627 // cytosolic small ribosomal subunit // inferred from direct assay; 0030529 // ribonucleoprotein complex // inferred from direct assay	0003723 // RNA binding // non-traceable author statement; 0003729 // mRNA binding // inferred from direct assay; 0003735 // structural constituent of ribosome // inferred from direct assay	Ribosomal_Proteins // GenMAPP	IPR023798 // Ribosomal protein S7 domain // 4.6E-45; IPR023798 // Ribosomal protein S7 domain // 1.2E-42; IPR023798 // Ribosomal protein S7 domain // 6.3E-45			This probe set was annotated using the Matching Probes based pipeline to a Entrez Gene identifier using 12 transcripts. // false // Matching Probes // A
200025_s_at	g4506622	13.27	13.17			1.07	1	1	RPL27	ribosomal protein L27	chr17	41150759-41154969	+		Human Genome U133 Plus 2.0 Array	Homo sapiens	2013-10-23	Exemplar sequence	GenBank	gb:NM_000988.1 /DB_XREF=gi:4506622 /GEN=RPL27 /FEA=FLmRNA /CNT=412 /TID=Hs.111611.0 /TIER=FL+Stack /STK=226 /UG=Hs.111611 /LL=6155 /DEF=Homo sapiens ribosomal protein L27 (RPL27), mRNA. /PROD=ribosomal protein L27 /FL=gb:BC002588.1 gb:L05094.1 gb:L19527.1 gb:NM_000988.1	NM_000988	Hs.111611	Hs.514196; Hs.535195; Hs.697561	February 2009 (Genome Reference Consortium GRCh37)	chr17:41150759-41154969 (+) // 94.54 // q21.31	ribosomal protein L27	chr17q21	est; full length	ENSG00000131469; OTTHUMG00000180660	6155	P61353; E4W6B6; K7EQQ9; K7ELC7; K7ERY7; Q6LCU2; P17023; B2R4D8	EC:3.6.5.3	607526	NP_000979	NM_000988							0000184 // nuclear-transcribed mRNA catabolic process, nonsense-mediated decay // traceable author statement; 0006351 // transcription, DNA-dependent // inferred from electronic annotation; 0006355 // regulation of transcription, DNA-dependent // inferred from electronic annotation; 0006355 // regulation of transcription, DNA-dependent // non-traceable author statement; 0006412 // translation // …	0005622 // intracellular // inferred from electronic annotation; 0005634 // nucleus // inferred from electronic annotation; 0005634 // nucleus // non-traceable author statement; 0005829 // cytosol // traceable author statement; 0005840 // ribosome // traceable author statement; 0022625 // cytosolic large ribosomal subunit // inferred from direct assay; 0030529 // ribonucleoprotein complex // infe…	0003676 // nucleic acid binding // inferred from electronic annotation; 0003677 // DNA binding // inferred from electronic annotation; 0003700 // sequence-specific DNA binding transcription factor activity // non-traceable author statement; 0003735 // structural constituent of ribosome // non-traceable author statement; 0003735 // structural constituent of ribosome // traceable author statement; …	Ribosomal_Proteins // GenMAPP	IPR001141 // Ribosomal protein L27e // 2.3E-42; IPR001141 // Ribosomal protein L27e // 1.4E-42; IPR001141 // Ribosomal protein L27e // 2.2E-41; IPR005824 // KOW // 6.0E-10; IPR005824 // KOW // 9.8E-11			This probe set was annotated using the Matching Probes based pipeline to a Entrez Gene identifier using 17 transcripts. // false // Matching Probes // A
200026_at	g4506636	12.73	12.64			1.07	1	1	RPL34	ribosomal protein L34	chr4	109543104-109546385	+		Human Genome U133 Plus 2.0 Array	Homo sapiens	2013-10-23	Exemplar sequence	GenBank	gb:NM_000995.1 /DB_XREF=gi:4506636 /GEN=RPL34 /FEA=FLmRNA /CNT=479 /TID=Hs.250895.0 /TIER=FL+Stack /STK=219 /UG=Hs.250895 /LL=6164 /DEF=Homo sapiens ribosomal protein L34 (RPL34), mRNA. /PROD=ribosomal protein L34 /FL=gb:L38941.1 gb:BC001773.1 gb:NM_000995.1	NM_000995	Hs.250895	Hs.438227; Hs.512199; Hs.717300	February 2009 (Genome Reference Consortium GRCh37)	chr4:109543104-109546385 (+) // 96.68 // q25	ribosomal protein L34	chr4q25	est; full length	ENSG00000109475; OTTHUMG00000131839	6164	Q5MK14; P49207			NP_000986; NP_296374	NM_000995; NM_033625							0000184 // nuclear-transcribed mRNA catabolic process, nonsense-mediated decay // traceable author statement; 0006412 // translation // non-traceable author statement; 0006412 // translation // traceable author statement; 0006413 // translational initiation // traceable author statement; 0006414 // translational elongation // traceable author statement; 0006415 // translational termination // tra…	0005622 // intracellular // inferred from electronic annotation; 0005829 // cytosol // traceable author statement; 0005840 // ribosome // inferred from electronic annotation; 0022625 // cytosolic large ribosomal subunit // inferred from direct assay; 0030529 // ribonucleoprotein complex // inferred from electronic annotation	0003723 // RNA binding // traceable author statement; 0003735 // structural constituent of ribosome // non-traceable author statement	Ribosomal_Proteins // GenMAPP	IPR008195 // Ribosomal protein L34Ae // 1.7E-41			This probe set was annotated using the Matching Probes based pipeline to a Entrez Gene identifier using 16 transcripts. // false // Matching Probes // A
200027_at	g7262387	11.49	11.46			1.02	1	1	NARS	asparaginyl-tRNA synthetase	chr18	55267895-55289013	-		Human Genome U133 Plus 2.0 Array	Homo sapiens	2013-10-23	Exemplar sequence	GenBank	gb:NM_004539.2 /DB_XREF=gi:7262387 /GEN=NARS /FEA=FLmRNA /CNT=359 /TID=Hs.181311.0 /TIER=FL+Stack /STK=125 /UG=Hs.181311 /LL=4677 /DEF=Homo sapiens asparaginyl-tRNA synthetase (NARS), mRNA. /PROD=asparaginyl-tRNA synthetase /FL=gb:NM_004539.2 gb:BC001687.1 gb:D84273.1	NM_004539	Hs.181311	Hs.465224; Hs.622424	February 2009 (Genome Reference Consortium GRCh37)	chr18:55267895-55289013 (-) // 99.37 // q21.31	asparaginyl-tRNA synthetase	chr18q21.31	est; full length	ENSG00000134440; OTTHUMG00000180125	4677	O43776; K7EMQ6; K7EPK2; B4DF91; B4DG16; B4DGT6; B4DN60	EC:6.1.1.22	108410	NP_004530	NM_004539							0006412 // translation // inferred from electronic annotation; 0006418 // tRNA aminoacylation for protein translation // traceable author statement; 0006421 // asparaginyl-tRNA aminoacylation // inferred from electronic annotation; 0010467 // gene expression // traceable author statement	0005737 // cytoplasm // inferred from direct assay; 0005739 // mitochondrion // inferred from electronic annotation; 0005829 // cytosol // traceable author statement	0000166 // nucleotide binding // inferred from electronic annotation; 0003676 // nucleic acid binding // inferred from electronic annotation; 0004812 // aminoacyl-tRNA ligase activity // inferred from electronic annotation; 0004816 // asparagine-tRNA ligase activity // inferred from electronic annotation; 0005524 // ATP binding // inferred from electronic annotation; 0016874 // ligase activity //…		IPR004364 // Aminoacyl-tRNA synthetase, class II (D/K/N) // 2.0E-80; IPR004365 // Nucleic acid binding, OB-fold, tRNA/helicase-type // 4.5E-14			This probe set was annotated using the Matching Probes based pipeline to a Entrez Gene identifier using 4 transcripts. // false // Matching Probes // A
200028_s_at	g9910251	9.79	10.41			-1.54	1	1	STARD7	StAR-related lipid transfer (START) domain containing 7	chr2	96850604-96874508	-		Human Genome U133 Plus 2.0 Array	Homo sapiens	2013-10-23	Exemplar sequence	GenBank	gb:NM_020151.1 /DB_XREF=gi:9910251 /GEN=GTT1 /FEA=FLmRNA /CNT=378 /TID=Hs.283722.0 /TIER=FL+Stack /STK=118 /UG=Hs.283722 /LL=56910 /DEF=Homo sapiens GTT1 protein (GTT1), mRNA. /PROD=GTT1 protein /FL=gb:NM_020151.1 gb:AF270647.1	NM_020151	Hs.283722	Hs.469331; Hs.593495; Hs.644486	February 2009 (Genome Reference Consortium GRCh37)	chr2:96850604-96874508 (-) // 95.78 // q11.2	StAR-related lipid transfer (START) domain containing 7	chr2q11.2	est; full length	ENSG00000084090; OTTHUMG00000130457	56910	Q9NQZ5; C9JTD3; A8K575; B3KNN8			NP_064536	NM_020151; NM_139267								0005739 // mitochondrion // inferred from electronic annotation			IPR002913 // START domain // 1.4E-19			This probe set was annotated using the Matching Probes based pipeline to a Entrez Gene identifier using 14 transcripts. // false // Matching Probes // A
200029_at	g4506608	13.26	13.1			1.12	1	1	RPL19	ribosomal protein L19	chr17	37356570-37360980	+		Human Genome U133 Plus 2.0 Array	Homo sapiens	2013-10-23	Exemplar sequence	GenBank	gb:NM_000981.1 /DB_XREF=gi:4506608 /GEN=RPL19 /FEA=FLmRNA /CNT=469 /TID=Hs.252723.0 /TIER=FL+Stack /STK=268 /UG=Hs.252723 /LL=6143 /DEF=Homo sapiens ribosomal protein L19 (RPL19), mRNA. /PROD=ribosomal protein L19 /FL=gb:BC000530.1 gb:NM_000981.1	NM_000981	Hs.252723	Hs.381061; Hs.720729; Hs.731642	February 2009 (Genome Reference Consortium GRCh37)	chr17:37356570-37360980 (+) // 99.86 // q12; chr5:177482577-177483269 (+) // 96.42 // q35.3	ribosomal protein L19	chr17q12	est; full length	ENSG00000108298; ENSG00000218227; OTTHUMG00000157953; OTTHUMG00000178979	6143	F5GYI3; P84098; J3KTE4; J3QR09; Q8IWR8; Q53G49		180466	NP_000972	NM_000981							0000184 // nuclear-transcribed mRNA catabolic process, nonsense-mediated decay // traceable author statement; 0006412 // translation // non-traceable author statement; 0006412 // translation // traceable author statement; 0006413 // translational initiation // traceable author statement; 0006414 // translational elongation // traceable author statement; 0006415 // translational termination // tra…	0005622 // intracellular // inferred from electronic annotation; 0005829 // cytosol // traceable author statement; 0005840 // ribosome // inferred from electronic annotation; 0022625 // cytosolic large ribosomal subunit // inferred from direct assay; 0022625 // cytosolic large ribosomal subunit // traceable author statement; 0030529 // ribonucleoprotein complex // inferred from electronic annotat…	0003723 // RNA binding // traceable author statement; 0003735 // structural constituent of ribosome // non-traceable author statement; 0003735 // structural constituent of ribosome // traceable author statement	mRNA_processing_binding_Reactome // GenMAPP; Ribosomal_Proteins // GenMAPP	IPR000196 // Ribosomal protein L19/L19e domain // 2.4E-67; IPR000196 // Ribosomal protein L19/L19e domain // 6.0E-67; IPR000196 // Ribosomal protein L19/L19e domain // 2.9E-67			This probe set was annotated using the Matching Probes based pipeline to a Entrez Gene identifier using 12 transcripts. // false // Matching Probes // A
200030_s_at	g4505774	12.67	12.66			1	1	1	SLC25A3	solute carrier family 25 (mitochondrial carrier; phosphate carrier), member 3	chr12	98987474-98995485	+		Human Genome U133 Plus 2.0 Array	Homo sapiens	2013-10-23	Exemplar sequence	GenBank	gb:NM_002635.1 /DB_XREF=gi:4505774 /GEN=SLC25A3 /FEA=FLmRNA /CNT=471 /TID=Hs.78713.0 /TIER=FL+Stack /STK=221 /UG=Hs.78713 /LL=5250 /DEF=Homo sapiens solute carrier family 25 (mitochondrial carrier; phosphate carrier), member 3 (SLC25A3), nuclear gene encoding mitochondrial protein, transcript variant 1b, mRNA. /PROD=phosphate carrier precursor isoform 1b /FL=gb:BC001328.1 gb:BC000998.1 gb:BC00350…	NM_002635	Hs.78713	Hs.290404	February 2009 (Genome Reference Consortium GRCh37)	chr12:98987474-98995485 (+) // 98.42 // q23.1	solute carrier family 25 (mitochondrial carrier; phosphate carrier), member 3	chr12q23	full length	ENSG00000075415; OTTHUMG00000170212	5250	Q00325; Q6MZF9; F8VVM2; F8VY00; F8VWR4; F8VZL5; B2RE88; Q53HC3; Q8NCF7		600370; 610773	NP_002626; NP_005879; NP_998776	NM_002635; NM_005888; NM_213611; NM_213612							0006091 // generation of precursor metabolites and energy // traceable author statement; 0006810 // transport // traceable author statement	0005739 // mitochondrion // inferred from direct assay; 0005743 // mitochondrial inner membrane // inferred from electronic annotation; 0005887 // integral to plasma membrane // traceable author statement; 0016020 // membrane // inferred from electronic annotation; 0016021 // integral to membrane // inferred from electronic annotation	0015293 // symporter activity // inferred from electronic annotation; 0015320 // phosphate ion carrier activity // traceable author statement		IPR018108 // Mitochondrial substrate/solute carrier // 1.7E-25; IPR018108 // Mitochondrial substrate/solute carrier // 8.9E-23; IPR018108 // Mitochondrial substrate/solute carrier // 1.3E-13; IPR018108 // Mitochondrial substrate/solute carrier // 2.2E-25; IPR018108 // Mitochondrial substrate/solute carrier // 1.4E-13; IPR018108 // Mitochondrial substrate/solute carrier // 9.4E-9; IPR018108 // Mit…			This probe set was annotated using the Matching Probes based pipeline to a Entrez Gene identifier using 25 transcripts. // false // Matching Probes // A
200031_s_at	g4506680	13.27	13.16			1.08	1	1	RPS11; SNORD35B	ribosomal protein S11; small nucleolar RNA, C/D box 35B	chr12	133402276-133402823	+		Human Genome U133 Plus 2.0 Array	Homo sapiens	2013-10-23	Exemplar sequence	GenBank	gb:NM_001015.1 /DB_XREF=gi:4506680 /GEN=RPS11 /FEA=FLmRNA /CNT=423 /TID=Hs.182740.0 /TIER=FL+Stack /STK=345 /UG=Hs.182740 /LL=6205 /DEF=Homo sapiens ribosomal protein S11 (RPS11), mRNA. /PROD=ribosomal protein S11 /FL=gb:NM_001015.1	NM_001015	Hs.182740	Hs.433529	February 2009 (Genome Reference Consortium GRCh37)	chr12:133402276-133402823 (+) // 95.58 // q24.33; chr19:50000448-50002944 (+) // 94.66 // q13.33	ribosomal protein S11; small nucleolar RNA, C/D box 35B	chr19q13.3	full length	ENSG00000142534; OTTHUMG00000183156	6205; 84546	P62280; M0QZC5; M0R1H5; M0R1H6; M0QZ90		180471	NP_001006	NM_001015; NR_001285							0000184 // nuclear-transcribed mRNA catabolic process, nonsense-mediated decay // traceable author statement; 0006412 // translation // inferred by curator; 0006412 // translation // non-traceable author statement; 0006412 // translation // traceable author statement; 0006413 // translational initiation // traceable author statement; 0006414 // translational elongation // traceable author stateme…	0005622 // intracellular // inferred from electronic annotation; 0005829 // cytosol // traceable author statement; 0005840 // ribosome // non-traceable author statement; 0022627 // cytosolic small ribosomal subunit // inferred from direct assay; 0030529 // ribonucleoprotein complex // inferred from electronic annotation	0003723 // RNA binding // inferred from electronic annotation; 0003735 // structural constituent of ribosome // inferred from electronic annotation; 0019843 // rRNA binding // inferred from electronic annotation	mRNA_processing_binding_Reactome // GenMAPP; Ribosomal_Proteins // GenMAPP	IPR000266 // Ribosomal protein S17 // 5.5E-35; IPR000266 // Ribosomal protein S17 // 1.2E-19; IPR000266 // Ribosomal protein S17 // 1.1E-33			This probe set was annotated using the Matching Probes based pipeline to a Entrez Gene identifier using 26 transcripts. // true // Matching Probes // A
200032_s_at	g4506664	13.41	13.27			1.1	1	1	RPL9	ribosomal protein L9	chr15	82664414-82665118	-		Human Genome U133 Plus 2.0 Array	Homo sapiens	2013-10-23	Exemplar sequence	GenBank	gb:NM_000661.1 /DB_XREF=gi:4506664 /GEN=RPL9 /FEA=FLmRNA /CNT=493 /TID=Hs.157850.0 /TIER=FL+Stack /STK=239 /UG=Hs.157850 /LL=6133 /DEF=Homo sapiens ribosomal protein L9 (RPL9), mRNA. /PROD=ribosomal protein L9 /FL=gb:U09953.1 gb:NM_000661.1	NM_000661	Hs.157850	Hs.412370; Hs.513083; Hs.730597	February 2009 (Genome Reference Consortium GRCh37)	chr15:82664414-82665118 (-) // 98.74 // q25.2; chr15:83040955-83041659 (-) // 98.74 // q25.2; chr4:39455751-39460537 (-) // 99.72 // p14; chrX:23854760-23855463 (-) // 98.46 // p22.11	ribosomal protein L9	chr4p13	full length	ENSG00000163682; ENSG00000230903; ENSG00000237550; ENSG00000238103; OTTHUMG00000021254; OTTHUMG00000099367; OTTHUMG00000158044; OTTHUMG00000158049	6133	Q69YS1; Q53Z07; P32969; Q5SZD4; B4DLV8; B4E1M5; E7ESE0; D6RAN4; H0Y9V9		603686	NP_000652; NP_001020092	NM_000661; NM_001024921							0000184 // nuclear-transcribed mRNA catabolic process, nonsense-mediated decay // traceable author statement; 0006412 // translation // non-traceable author statement; 0006412 // translation // traceable author statement; 0006413 // translational initiation // traceable author statement; 0006414 // translational elongation // traceable author statement; 0006415 // translational termination // tra…	0005622 // intracellular // inferred from electronic annotation; 0005730 // nucleolus // inferred from direct assay; 0005737 // cytoplasm // inferred from direct assay; 0005739 // mitochondrion // inferred from electronic annotation; 0005829 // cytosol // traceable author statement; 0005840 // ribosome // traceable author statement; 0022625 // cytosolic large ribosomal subunit // inferred from di…	0003723 // RNA binding // traceable author statement; 0003735 // structural constituent of ribosome // non-traceable author statement; 0016740 // transferase activity // inferred from electronic annotation; 0016746 // transferase activity, transferring acyl groups // inferred from electronic annotation; 0019843 // rRNA binding // inferred from electronic annotation; 0047961 // glycine N-acyltrans…	Ribosomal_Proteins // GenMAPP	IPR020040 // Ribosomal protein L6, alpha-beta domain // 1.2E-20; IPR020040 // Ribosomal protein L6, alpha-beta domain // 5.4E-20; IPR020040 // Ribosomal protein L6, alpha-beta domain // 3.1E-18; IPR020040 // Ribosomal protein L6, alpha-beta domain // 5.2E-20; IPR020040 // Ribosomal protein L6, alpha-beta domain // 1.1E-20; IPR020040 // Ribosomal protein L6, alpha-beta domain // 4.8E-16; IPR020040…			This probe set was annotated using the Matching Probes based pipeline to a Entrez Gene identifier using 30 transcripts. // false // Matching Probes // A
200033_at	g13514826	11.13	12.17			-2.06	1	1	DDX5; MIR3064; MIR5047	DEAD (Asp-Glu-Ala-Asp) box helicase 5; microRNA 3064; microRNA 5047	chr17	62495739-62502407	-		Human Genome U133 Plus 2.0 Array	Homo sapiens	2013-10-23	Exemplar sequence	GenBank	gb:NM_004396.2 /DB_XREF=gi:13514826 /GEN=DDX5 /FEA=FLmRNA /CNT=409 /TID=Hs.76053.0 /TIER=FL+Stack /STK=290 /UG=Hs.76053 /LL=1655 /DEF=Homo sapiens DEADH (Asp-Glu-Ala-AspHis) box polypeptide 5 (RNA helicase, 68kD) (DDX5), mRNA. /PROD=DEADH (Asp-Glu-Ala-AspHis) box polypeptide 5 /FL=gb:NM_004396.2	NM_004396	Hs.76053	Hs.279806; Hs.717931; Hs.733208	February 2009 (Genome Reference Consortium GRCh37)	chr17:62495739-62502407 (-) // 99.57 // q23.3	DEAD (Asp-Glu-Ala-Asp) box helicase 5; microRNA 3064; microRNA 5047	chr17q21	est; full length	ENSG00000108654; ENSG00000263077; OTTHUMG00000178936; OTTHUMG00000179772	1655; 100616387; 100616408	B4DLW8; B4DN41; B4DNG2; P17844; Q7Z2V5; J3KTA4; J3QS79; J3KRZ1; J3KTQ4; J3QLG9; J3QR62; J3QRN5; J3QS97; J3QKN9; J3KRX8; J3QRQ7; B5BUE6	EC:3.6.4.13	180630	NP_004387	NM_004396; NR_039891; NR_039969							0000122 // negative regulation of transcription from RNA polymerase II promoter // inferred from direct assay; 0000381 // regulation of alternative mRNA splicing, via spliceosome // inferred from direct assay; 0000398 // mRNA splicing, via spliceosome // inferred by curator; 0001701 // in utero embryonic development // inferred from electronic annotation; 0006351 // transcription, DNA-dependent /…	0005634 // nucleus // inferred from direct assay; 0005634 // nucleus // non-traceable author statement; 0005681 // spliceosomal complex // inferred from electronic annotation; 0005730 // nucleolus // inferred from direct assay; 0030529 // ribonucleoprotein complex // inferred from direct assay; 0071013 // catalytic step 2 spliceosome // inferred from direct assay	0000166 // nucleotide binding // inferred from electronic annotation; 0003676 // nucleic acid binding // inferred from electronic annotation; 0003712 // transcription cofactor activity // inferred from electronic annotation; 0003713 // transcription coactivator activity // inferred from direct assay; 0003723 // RNA binding // inferred from electronic annotation; 0003724 // RNA helicase activity /…		IPR001650 // Helicase, C-terminal // 1.0E-29; IPR001650 // Helicase, C-terminal // 8.5E-30; IPR011545 // DNA/RNA helicase, DEAD/DEAH box type, N-terminal // 1.6E-51; IPR011545 // DNA/RNA helicase, DEAD/DEAH box type, N-terminal // 7.8E-38; IPR012587 // P68HR // 1.1E-22; IPR012587 // P68HR // 2.5E-20; IPR012587 // P68HR // 9.2E-23; IPR012587 // P68HR // 2.1E-20			This probe set was annotated using the Matching Probes based pipeline to a Entrez Gene identifier using 36 transcripts. // true // Matching Probes // A
200034_s_at	g4506656	13.14	13.12			1.01	1	1	RPL6	ribosomal protein L6	chr4	66439157-66440079	+		Human Genome U133 Plus 2.0 Array	Homo sapiens	2013-10-23	Exemplar sequence	GenBank	gb:NM_000970.1 /DB_XREF=gi:4506656 /GEN=RPL6 /FEA=FLmRNA /CNT=487 /TID=Hs.174131.0 /TIER=FL+Stack /STK=406 /UG=Hs.174131 /LL=6128 /DEF=Homo sapiens ribosomal protein L6 (RPL6), mRNA. /PROD=ribosomal protein L6 /FL=gb:AF261087.1 gb:BC004138.1 gb:D17554.1 gb:NM_000970.1	NM_000970	Hs.174131	Hs.546283; Hs.689533; Hs.744897	February 2009 (Genome Reference Consortium GRCh37)	chr4:66439157-66440079 (+) // 97.52 // q13.1; chr7:137406713-137407632 (+) // 97.08 // q33; chr12:112842994-112847416 (-) // 99.68 // q24.13; chr18:6462109-6463028 (-) // 98.27 // p11.31	ribosomal protein L6	chr12q24.1	full length	ENSG00000089009; ENSG00000235552; ENSG00000243199; OTTHUMG00000157492; OTTHUMG00000158161; OTTHUMG00000169685	6128	Q7Z5Z2; Q9HBB3; B4DRX3; Q02878; Q8TBK5; Q8N5Z7; F8VR69; F8W181; F8VRY1; F8VZ45; F8VZA3; B2R4K7; B4DNY8		603703	NP_000961; NP_001019833	NM_000970; NM_001024662							0000184 // nuclear-transcribed mRNA catabolic process, nonsense-mediated decay // traceable author statement; 0006355 // regulation of transcription, DNA-dependent // traceable author statement; 0006412 // translation // non-traceable author statement; 0006412 // translation // traceable author statement; 0006413 // translational initiation // traceable author statement; 0006414 // translational …	0005622 // intracellular // inferred from electronic annotation; 0005829 // cytosol // traceable author statement; 0005840 // ribosome // inferred from electronic annotation; 0022625 // cytosolic large ribosomal subunit // inferred from direct assay; 0030529 // ribonucleoprotein complex // inferred from electronic annotation	0003677 // DNA binding // traceable author statement; 0003723 // RNA binding // traceable author statement; 0003735 // structural constituent of ribosome // non-traceable author statement	Ribosomal_Proteins // GenMAPP	IPR000915 // Ribosomal protein L6E // 2.5E-44; IPR000915 // Ribosomal protein L6E // 8.1E-44; IPR005568 // Ribosomal protein L6, N-terminal // 9.5E-27			This probe set was annotated using the Matching Probes based pipeline to a Entrez Gene identifier using 19 transcripts. // false // Matching Probes // A
200035_at	g7661721	9.41	9.03			1.3	1	1	CTDNEP1	CTD nuclear envelope phosphatase 1	chr3	113604115-113605474	+		Human Genome U133 Plus 2.0 Array	Homo sapiens	2013-10-23	Exemplar sequence	GenBank	gb:NM_015343.1 /DB_XREF=gi:7661721 /GEN=HSA011916 /FEA=FLmRNA /CNT=283 /TID=Hs.84359.0 /TIER=FL+Stack /STK=108 /UG=Hs.84359 /LL=23399 /DEF=Homo sapiens hypothetical protein (HSA011916), mRNA. /PROD=hypothetical protein /FL=gb:NM_015343.1	NM_015343	Hs.84359	Hs.513913; Hs.655134; Hs.741244	February 2009 (Genome Reference Consortium GRCh37)	chr3:113604115-113605474 (+) // 96.39 // q13.31; chr17:7146912-7154644 (-) // 98.23 // p13.1	CTD nuclear envelope phosphatase 1	chr17p13	est; full length	ENSG00000175826; OTTHUMG00000102180	23399	O95476; D3DTN6; I3L0X6; I3L2R5; I3L4B2	EC:3.1.3.16	610684	NP_001137247; NP_056158	NM_001143775; NM_015343							0006470 // protein dephosphorylation // inferred from direct assay; 0006998 // nuclear envelope organization // inferred from direct assay; 0010867 // positive regulation of triglyceride biosynthetic process // inferred from genetic interaction; 0016311 // dephosphorylation // inferred from electronic annotation; 0034504 // protein localization to nucleus // inferred from direct assay	0005634 // nucleus // inferred from electronic annotation; 0005635 // nuclear envelope // inferred from direct assay; 0005737 // cytoplasm // inferred from direct assay; 0005783 // endoplasmic reticulum // inferred from electronic annotation; 0005789 // endoplasmic reticulum membrane // inferred from direct assay; 0016020 // membrane // inferred from electronic annotation; 0016021 // integral to …	0004721 // phosphoprotein phosphatase activity // inferred from electronic annotation; 0004722 // protein serine/threonine phosphatase activity // inferred from mutant phenotype; 0005515 // protein binding // inferred from physical interaction; 0016787 // hydrolase activity // inferred from electronic annotation; 0016791 // phosphatase activity // inferred from electronic annotation		IPR004274 // NLI interacting factor // 5.4E-53			This probe set was annotated using the Matching Probes based pipeline to a Entrez Gene identifier using 6 transcripts. // false // Matching Probes // A
200036_s_at	g6325471	12.49	12.41			1.06	1	1	RPL10A	ribosomal protein L10a	chr6	35436196-35438558	+		Human Genome U133 Plus 2.0 Array	Homo sapiens	2013-10-23	Exemplar sequence	GenBank	gb:NM_007104.2 /DB_XREF=gi:6325471 /GEN=RPL10A /FEA=FLmRNA /CNT=491 /TID=Hs.252574.0 /TIER=FL+Stack /STK=318 /UG=Hs.252574 /LL=4736 /DEF=Homo sapiens ribosomal protein L10a (RPL10A), mRNA. /PROD=ribosomal protein L10a /FL=gb:NM_007104.2 gb:U12404.1	NM_007104	Hs.252574	Hs.545512; Hs.546269; Hs.596177	February 2009 (Genome Reference Consortium GRCh37)	chr6:35436196-35438558 (+) // 99.86 // p21.31; chr8:48068725-48069422 (+) // 95.71 // q11.1; chr3:61728097-61728795 (-) // 97.86 // p14.2	ribosomal protein L10a	chr6p21.31	est; full length	ENSG00000198755; ENSG00000226360; OTTHUMG00000014566; OTTHUMG00000157304	4736	P62906; Q1JQ76	EC:3.6.5.3		NP_009035	NM_007104							0000184 // nuclear-transcribed mRNA catabolic process, nonsense-mediated decay // traceable author statement; 0006412 // translation // non-traceable author statement; 0006412 // translation // traceable author statement; 0006413 // translational initiation // traceable author statement; 0006414 // translational elongation // traceable author statement; 0006415 // translational termination // tra…	0005622 // intracellular // inferred from electronic annotation; 0005739 // mitochondrion // inferred from electronic annotation; 0005829 // cytosol // traceable author statement; 0005840 // ribosome // inferred from electronic annotation; 0015934 // large ribosomal subunit // inferred from electronic annotation; 0022625 // cytosolic large ribosomal subunit // inferred from direct assay; 0030529 …	0003723 // RNA binding // inferred from electronic annotation; 0003735 // structural constituent of ribosome // non-traceable author statement		IPR002143 // Ribosomal protein L1 // 3.6E-55			This probe set was annotated using the Matching Probes based pipeline to a Entrez Gene identifier using 14 transcripts. // false // Matching Probes // A
200037_s_at	g7705406	11.43	11.52			-1.06	1	1	CBX3	chromobox homolog 3	chr7	26241400-26252967	+		Human Genome U133 Plus 2.0 Array	Homo sapiens	2013-10-23	Exemplar sequence	GenBank	gb:NM_016587.1 /DB_XREF=gi:7705406 /GEN=HECH /FEA=FLmRNA /CNT=409 /TID=Hs.278554.0 /TIER=FL+Stack /STK=109 /UG=Hs.278554 /LL=51563 /DEF=Homo sapiens heterochromatin-like protein 1 (HECH), mRNA. /PROD=heterochromatin-like protein 1 /FL=gb:NM_016587.1 gb:AF136630.1	NM_016587	Hs.278554	Hs.381189; Hs.713913; Hs.717386	February 2009 (Genome Reference Consortium GRCh37)	chr7:26241400-26252967 (+) // 95.42 // p15.2	chromobox homolog 3	chr7p15.2	est; full length	ENSG00000122565; OTTHUMG00000022911	11335	Q13185; B8ZZ43; A4D177; C9JMM0		604477	NP_009207; NP_057671	NM_007276; NM_016587							0006338 // chromatin remodeling // non-traceable author statement; 0006351 // transcription, DNA-dependent // inferred from electronic annotation; 0006355 // regulation of transcription, DNA-dependent // inferred from electronic annotation; 0016568 // chromatin modification // inferred from electronic annotation; 0045892 // negative regulation of transcription, DNA-dependent // inferred from dire…	0000779 // condensed chromosome, centromeric region // inferred from sequence or structural similarity; 0000785 // chromatin // inferred from direct assay; 0005634 // nucleus // inferred from direct assay; 0005635 // nuclear envelope // inferred from sequence or structural similarity; 0005637 // nuclear inner membrane // non-traceable author statement; 0005719 // nuclear euchromatin // inferred f…	0005515 // protein binding // inferred from physical interaction; 0019899 // enzyme binding // inferred from physical interaction; 0019904 // protein domain specific binding // inferred from physical interaction; 0042802 // identical protein binding // inferred from physical interaction	Circadian_Exercise // GenMAPP	IPR008251 // Chromo shadow domain // 3.3E-36; IPR023780 // Chromo domain // 8.3E-21; IPR023780 // Chromo domain // 2.4E-10			This probe set was annotated using the Matching Probes based pipeline to a Entrez Gene identifier using 9 transcripts. // false // Matching Probes // A
200038_s_at	g4506616	13.44	13.4			1.03	1	1	RPL17; RPL17-C18orf32; SNORD58A; SNORD58B; SNORD58C	ribosomal protein L17; RPL17-C18orf32 readthrough; small nucleolar RNA, C/D box 58A; small nucleolar RNA, C/D box 58B; small nucleolar RNA, C/D box 58C	chr18	47014859-47018079	-		Human Genome U133 Plus 2.0 Array	Homo sapiens	2013-10-23	Exemplar sequence	GenBank	gb:NM_000985.1 /DB_XREF=gi:4506616 /GEN=RPL17 /FEA=FLmRNA /CNT=437 /TID=Hs.82202.0 /TIER=FL+Stack /STK=130 /UG=Hs.82202 /LL=6139 /DEF=Homo sapiens ribosomal protein L17 (RPL17), mRNA. /PROD=ribosomal protein L17 /FL=gb:BC000502.1 gb:NM_000985.1	NM_000985	Hs.82202	Hs.293653; Hs.374588; Hs.485081; Hs.603040	February 2009 (Genome Reference Consortium GRCh37)	chr18:47014859-47018079 (-) // 93.77 // q21.1	ribosomal protein L17; RPL17-C18orf32 readthrough; small nucleolar RNA, C/D box 58A; small nucleolar RNA, C/D box 58B; small nucleolar RNA, C/D box 58C	chr18q; chr18q21; chr18q21.1	full length	ENSG00000212664; ENSG00000215472; ENSG00000226084; ENSG00000230721; ENSG00000244716; ENSG00000265681; OTTHUMG00000009683; OTTHUMG00000010259; OTTHUMG00000057601; OTTHUMG00000157993; OTTHUMG00000179680; OTTHUMG00000179689	6139; 26790; 26791; 100124516; 100526842	P18621; J3KRB3; J3QS96; J3QQT2; J3KRX5; J3QLC8; J3KSJ0; Q8TCD1		603661	NP_000976; NP_001030178; NP_001186269; NP_001186270; NP_001186271; NP_001186272; NP_001186273; NP_001186274; NP_001186284; NP_001186285	NM_000985; NM_001035006; NM_001199340; NM_001199341; NM_001199342; NM_001199343; NM_001199344; NM_001199345; NM_001199355; NM_001199356; NR_002571; NR_002572; NR_003701							0000184 // nuclear-transcribed mRNA catabolic process, nonsense-mediated decay // traceable author statement; 0006412 // translation // non-traceable author statement; 0006412 // translation // traceable author statement; 0006413 // translational initiation // traceable author statement; 0006414 // translational elongation // traceable author statement; 0006415 // translational termination // tra…	0005622 // intracellular // inferred from electronic annotation; 0005829 // cytosol // traceable author statement; 0005840 // ribosome // inferred from electronic annotation; 0015934 // large ribosomal subunit // inferred from electronic annotation; 0022625 // cytosolic large ribosomal subunit // inferred from direct assay; 0030529 // ribonucleoprotein complex // inferred from electronic annotati…	0003735 // structural constituent of ribosome // non-traceable author statement	Ribosomal_Proteins // GenMAPP	IPR001063 // Ribosomal protein L22/L17 // 8.0E-42; IPR001063 // Ribosomal protein L22/L17 // 4.1E-42; IPR001063 // Ribosomal protein L22/L17 // 2.1E-33; IPR001063 // Ribosomal protein L22/L17 // 3.4E-42; IPR001063 // Ribosomal protein L22/L17 // 3.2E-42; IPR001063 // Ribosomal protein L22/L17 // 8.7E-36; IPR001063 // Ribosomal protein L22/L17 // 3.2E-19			This probe set was annotated using the Matching Probes based pipeline to a Entrez Gene identifier using 78 transcripts. // true // Matching Probes // A
200039_s_at	g4506194	11.19	11.16			1.03	1	1	PSMB2	proteasome (prosome, macropain) subunit, beta type, 2	chr1	36068740-36107063	-		Human Genome U133 Plus 2.0 Array	Homo sapiens	2013-10-23	Exemplar sequence	GenBank	gb:NM_002794.1 /DB_XREF=gi:4506194 /GEN=PSMB2 /FEA=FLmRNA /CNT=225 /TID=Hs.1390.0 /TIER=FL+Stack /STK=95 /UG=Hs.1390 /LL=5690 /DEF=Homo sapiens proteasome (prosome, macropain) subunit, beta type, 2 (PSMB2), mRNA. /PROD=proteasome (prosome, macropain) subunit, betatype, 2 /FL=gb:D26599.1 gb:BC000268.1 gb:NM_002794.1	NM_002794	Hs.1390	Hs.471441; Hs.641226	February 2009 (Genome Reference Consortium GRCh37)	chr1:36068740-36107063 (-) // 100.0 // p34.3	proteasome (prosome, macropain) subunit, beta type, 2	chr1p34.2	est; full length	ENSG00000126067; OTTHUMG00000004169	5690	B7Z478; P49721	EC:3.4.25.1	602175	NP_001186708; NP_001186709; NP_002785	NM_001199779; NM_001199780; NM_002794							0000075 // cell cycle checkpoint // traceable author statement; 0000082 // G1/S transition of mitotic cell cycle // traceable author statement; 0000084 // S phase of mitotic cell cycle // traceable author statement; 0000209 // protein polyubiquitination // traceable author statement; 0000278 // mitotic cell cycle // traceable author statement; 0002474 // antigen processing and presentation of pep…	0000502 // proteasome complex // traceable author statement; 0005634 // nucleus // inferred from direct assay; 0005654 // nucleoplasm // traceable author statement; 0005730 // nucleolus // inferred from direct assay; 0005737 // cytoplasm // inferred from electronic annotation; 0005829 // cytosol // traceable author statement; 0005839 // proteasome core complex // inferred from sequence or structu…	0004175 // endopeptidase activity // inferred from electronic annotation; 0004298 // threonine-type endopeptidase activity // inferred from electronic annotation; 0005515 // protein binding // inferred from physical interaction; 0008233 // peptidase activity // inferred from electronic annotation; 0016787 // hydrolase activity // inferred from electronic annotation	Proteasome_Degradation // GenMAPP	IPR001353 // Proteasome, subunit alpha/beta // 2.3E-45			This probe set was annotated using the Matching Probes based pipeline to a Entrez Gene identifier using 12 transcripts. // false // Matching Probes // A
200040_at	g5730026	11.07	10.98			1.06	1	1	KHDRBS1	KH domain containing, RNA binding, signal transduction associated 1	chr1	32479490-32509472	+		Human Genome U133 Plus 2.0 Array	Homo sapiens	2013-10-23	Exemplar sequence	GenBank	gb:NM_006559.1 /DB_XREF=gi:5730026 /GEN=SAM68 /FEA=FLmRNA /CNT=272 /TID=Hs.119537.0 /TIER=FL+Stack /STK=88 /UG=Hs.119537 /LL=10657 /DEF=Homo sapiens GAP-associated tyrosine phosphoprotein p62 (Sam68) (SAM68), mRNA. /PROD=GAP-associated tyrosine phosphoprotein p62(Sam68) /FL=gb:BC000717.1 gb:NM_006559.1 gb:M88108.1	NM_006559	Hs.119537	Hs.445893; Hs.732508	February 2009 (Genome Reference Consortium GRCh37)	chr1:32479490-32509472 (+) // 98.92 // p35.1	KH domain containing, RNA binding, signal transduction associated 1	chr1p32	est; full length	ENSG00000121774; OTTHUMG00000003921	10657	Q07666; B4E043; B2R7B5; B4DDX2		602489	NP_001258807; NP_006550	NM_001271878; NM_006559; NR_073498; NR_073499							0000086 // G2/M transition of mitotic cell cycle // inferred from sequence or structural similarity; 0006351 // transcription, DNA-dependent // inferred from electronic annotation; 0006355 // regulation of transcription, DNA-dependent // inferred from electronic annotation; 0006397 // mRNA processing // traceable author statement; 0007049 // cell cycle // inferred from electronic annotation; 0007…	0005634 // nucleus // inferred from direct assay; 0005737 // cytoplasm // inferred from electronic annotation; 0016020 // membrane // inferred from direct assay; 0070618 // Grb2-Sos complex // inferred from electronic annotation	0003677 // DNA binding // traceable author statement; 0003723 // RNA binding // inferred from direct assay; 0005070 // SH3/SH2 adaptor activity // inferred from physical interaction; 0005515 // protein binding // inferred from physical interaction; 0017124 // SH3 domain binding // inferred from electronic annotation; 0032403 // protein complex binding // inferred from electronic annotation		IPR004088 // K Homology domain, type 1 // 1.4E-12			This probe set was annotated using the Matching Probes based pipeline to a Entrez Gene identifier using 7 transcripts. // false // Matching Probes // A
200041_s_at	g4758111	11.1	10.79			1.24	1	1	ATP6V1G2-DDX39B; DDX39B; SNORD84	ATP6V1G2-DDX39B readthrough (NMD candidate); DEAD (Asp-Glu-Ala-Asp) box polypeptide 39B; small nucleolar RNA, C/D box 84	chr6	31498022-31509756	-		Human Genome U133 Plus 2.0 Array	Homo sapiens	2013-10-23	Exemplar sequence	GenBank	gb:NM_004640.1 /DB_XREF=gi:4758111 /GEN=D6S81E /FEA=FLmRNA /CNT=238 /TID=Hs.55296.0 /TIER=FL+Stack /STK=52 /UG=Hs.55296 /LL=7919 /DEF=Homo sapiens HLA-B associated transcript-1 (D6S81E), mRNA. /PROD=HLA-B associated transcript-1 /FL=gb:NM_004640.1 gb:BC004350.1	NM_004640	Hs.55296	Hs.254042; Hs.623672; Hs.629173; Hs.630294; Hs.635791	February 2009 (Genome Reference Consortium GRCh37)	chr6:31498022-31509756 (-) // 98.67 // p21.33	ATP6V1G2-DDX39B readthrough (NMD candidate); DEAD (Asp-Glu-Ala-Asp) box polypeptide 39B; small nucleolar RNA, C/D box 84	chr6p; chr6p21.3; chr6p21.33	est; full length	ENSG00000198563; ENSG00000215425; ENSG00000225073; ENSG00000225859; ENSG00000229496; ENSG00000230624; ENSG00000235439; ENSG00000237889; ENSG00000254870; ENSG00000254899; OTTHUMG00000031165; OTTHUMG00000031200; OTTHUMG00000031447; OTTHUMG00000037459; OTTHUMG00000148789; OTTHUMG00000149014; OTTHUMG00000149295; OTTHUMG00000149528; OTTHUMG00000149942; OTTHUMG00000166665	7919; 692199; 100532737	B4DP52; Q59G92; Q13838; F8VQ10; H0Y400; H0YCC6; Q5STU3; F2Z307; F6QWI5; Q7KYK3; F6S4E6; F6TRA5; F6U6E2; F6UN21; F6WLT2; F6UJC5; B4DIJ6; B4DIZ8	EC:3.6.4.13	142560	NP_004631; NP_542165	NM_004640; NM_080598; NR_003065; NR_037852; NR_037853							0000245 // spliceosomal complex assembly // inferred from direct assay; 0000398 // mRNA splicing, via spliceosome // inferred from genetic interaction; 0006397 // mRNA processing // inferred from electronic annotation; 0006406 // mRNA export from nucleus // inferred from direct assay; 0006406 // mRNA export from nucleus // inferred from genetic interaction; 0006810 // transport // inferred from e…	0000346 // transcription export complex // inferred from direct assay; 0005634 // nucleus // inferred from direct assay; 0005681 // spliceosomal complex // inferred from direct assay; 0005687 // U4 snRNP // inferred from direct assay; 0005688 // U6 snRNP // inferred from direct assay; 0005737 // cytoplasm // inferred from direct assay; 0016471 // vacuolar proton-transporting V-type ATPase complex…	0000166 // nucleotide binding // inferred from electronic annotation; 0003676 // nucleic acid binding // inferred from electronic annotation; 0003677 // DNA binding // inferred from electronic annotation; 0003723 // RNA binding // inferred from electronic annotation; 0004004 // ATP-dependent RNA helicase activity // inferred from direct assay; 0004386 // helicase activity // inferred from electro…		IPR001650 // Helicase, C-terminal // 1.8E-20; IPR001650 // Helicase, C-terminal // 1.1E-24; IPR001650 // Helicase, C-terminal // 7.4E-26; IPR001650 // Helicase, C-terminal // 7.4E-25; IPR001650 // Helicase, C-terminal // 4.5E-25; IPR001650 // Helicase, C-terminal // 7.8E-21; IPR001650 // Helicase, C-terminal // 3.9E-23; IPR001650 // Helicase, C-terminal // 5.1E-25; IPR005124 // Vacuolar (H+)-ATPa…			This probe set was annotated using the Matching Probes based pipeline to a Entrez Gene identifier using 151 transcripts. // true // Matching Probes // A
200042_at	g7657014	10.1	9.85			1.18	1	1	RTCB	RNA 2',3'-cyclic phosphate and 5'-OH ligase	chr22	32783566-32808218	-		Human Genome U133 Plus 2.0 Array	Homo sapiens	2013-10-23	Exemplar sequence	GenBank	gb:NM_014306.1 /DB_XREF=gi:7657014 /GEN=HSPC117 /FEA=FLmRNA /CNT=311 /TID=Hs.10729.0 /TIER=FL+Stack /STK=105 /UG=Hs.10729 /LL=51493 /DEF=Homo sapiens hypothetical protein (HSPC117), mRNA. /PROD=similar to C. elegens hypothetical 55.2 kDprotein F16A11.2 /FL=gb:BC002970.1 gb:BC000151.1 gb:AF161466.1 gb:NM_014306.1 gb:AF155658.1	NM_014306	Hs.10729	Hs.474643	February 2009 (Genome Reference Consortium GRCh37)	chr22:32783566-32808218 (-) // 100.0 // q12.3	RNA 2',3'-cyclic phosphate and 5'-OH ligase	chr22q12	full length	ENSG00000100220; OTTHUMG00000030300	51493	Q9Y3I0; E7EQS9; B4DNA0; B4DNG5; B4DXF1	EC:6.5.1.3	613901	NP_055121	NM_014306							0001701 // in utero embryonic development // inferred from electronic annotation; 0001890 // placenta development // inferred from electronic annotation; 0006388 // tRNA splicing, via endonucleolytic cleavage and ligation // inferred from direct assay; 0006396 // RNA processing // inferred from electronic annotation; 0007160 // cell-matrix adhesion // non-traceable author statement; 0008033 // tR…	0005737 // cytoplasm // inferred from electronic annotation; 0072669 // tRNA-splicing ligase complex // inferred from direct assay	0000166 // nucleotide binding // inferred from electronic annotation; 0003972 // RNA ligase (ATP) activity // inferred from direct assay; 0005524 // ATP binding // inferred from electronic annotation; 0008452 // RNA ligase activity // inferred from electronic annotation; 0016874 // ligase activity // inferred from electronic annotation; 0017166 // vinculin binding // inferred from physical intera…		IPR001233 // RtcB family // 1.0E-148; IPR001233 // RtcB family // 1.1E-32			This probe set was annotated using the Matching Probes based pipeline to a Entrez Gene identifier using 9 transcripts. // false // Matching Probes // A
200043_at	g4758301	11.76	11.93			-1.12	1	1	ERH	enhancer of rudimentary homolog (Drosophila)	chr14	69846845-69865021	-		Human Genome U133 Plus 2.0 Array	Homo sapiens	2013-10-23	Exemplar sequence	GenBank	gb:NM_004450.1 /DB_XREF=gi:4758301 /GEN=ERH /FEA=FLmRNA /CNT=223 /TID=Hs.118757.0 /TIER=FL+Stack /STK=91 /UG=Hs.118757 /LL=2079 /DEF=Homo sapiens enhancer of rudimentary (Drosophila) homolog (ERH), mRNA. /PROD=enhancer of rudimentary (Drosophila) homolog /FL=gb:D85758.1 gb:NM_004450.1 gb:U66871.1	NM_004450	Hs.118757	Hs.509791	February 2009 (Genome Reference Consortium GRCh37)	chr14:69846845-69865021 (-) // 97.55 // q24.1	enhancer of rudimentary homolog (Drosophila)	chr14q24.1|7q34	full length	ENSG00000100632; OTTHUMG00000171323	2079	P84090; G3V279		601191	NP_004441	NM_004450							0006139 // nucleobase-containing compound metabolic process // traceable author statement; 0006213 // pyrimidine nucleoside metabolic process // traceable author statement; 0007049 // cell cycle // inferred from electronic annotation	0030496 // midbody // inferred from direct assay			IPR000781 // Enhancer of rudimentary // 1.7E-56			This probe set was annotated using the Matching Probes based pipeline to a Entrez Gene identifier using 7 transcripts. // false // Matching Probes // A
200044_at	g4506902	11.4	11.25			1.11	1	1	GATC; SRSF9	glutamyl-tRNA(Gln) amidotransferase, subunit C; serine/arginine-rich splicing factor 9	chr12	120899470-120907464	-		Human Genome U133 Plus 2.0 Array	Homo sapiens	2013-10-23	Exemplar sequence	GenBank	gb:NM_003769.1 /DB_XREF=gi:4506902 /GEN=SFRS9 /FEA=FLmRNA /CNT=200 /TID=Hs.77608.0 /TIER=FL /STK=6 /UG=Hs.77608 /LL=8683 /DEF=Homo sapiens splicing factor, arginineserine-rich 9 (SFRS9), mRNA. /PROD=splicing factor, arginineserine-rich 9 /FL=gb:U30825.1 gb:NM_003769.1	NM_003769	Hs.77608	Hs.718316; Hs.744094	February 2009 (Genome Reference Consortium GRCh37)	chr12:120899470-120907464 (-) // 88.31 // q24.31	glutamyl-tRNA(Gln) amidotransferase, subunit C; serine/arginine-rich splicing factor 9	chr12q24.31	est; full length	ENSG00000111786; OTTHUMG00000047790	8683; 283459	Q13242; O43716; A8K3M9; B4DFT9	EC:6.3.5.-	601943	NP_003760; NP_789788	NM_003769; NM_176818; NR_033684							0000398 // mRNA splicing, via spliceosome // traceable author statement; 0006366 // transcription from RNA polymerase II promoter // traceable author statement; 0006369 // termination of RNA polymerase II transcription // traceable author statement; 0006376 // mRNA splice site selection // traceable author statement; 0006397 // mRNA processing // traceable author statement; 0006406 // mRNA export…	0005634 // nucleus // inferred from direct assay; 0005654 // nucleoplasm // traceable author statement; 0005730 // nucleolus // inferred from direct assay; 0005739 // mitochondrion // inferred from direct assay; 0030956 // glutamyl-tRNA(Gln) amidotransferase complex // inferred from direct assay	0000166 // nucleotide binding // inferred from electronic annotation; 0003676 // nucleic acid binding // inferred from electronic annotation; 0003723 // RNA binding // inferred from electronic annotation; 0005515 // protein binding // inferred from physical interaction; 0005524 // ATP binding // inferred from electronic annotation; 0016874 // ligase activity // inferred from electronic annotation…	mRNA_processing_Reactome // GenMAPP	IPR000504 // RNA recognition motif domain // 2.0E-22; IPR000504 // RNA recognition motif domain // 1.1E-15			This probe set was annotated using the Matching Probes based pipeline to a Entrez Gene identifier using 6 transcripts. // true // Matching Probes // A
200045_at	g10947134	8.55	8.59			-1.03	1	1	ABCF1	ATP-binding cassette, sub-family F (GCN20), member 1	chr6	30539176-30559088	+		Human Genome U133 Plus 2.0 Array	Homo sapiens	2013-10-23	Exemplar sequence	GenBank	gb:NM_001090.1 /DB_XREF=gi:10947134 /GEN=ABCF1 /FEA=FLmRNA /CNT=209 /TID=Hs.9573.0 /TIER=FL /STK=2 /UG=Hs.9573 /LL=23 /DEF=Homo sapiens ATP-binding cassette, sub-family F (GCN20), member 1 (ABCF1), mRNA. /PROD=ATP-binding cassette, sub-family F, member 1 /FL=gb:AF027302.1 gb:NM_001090.1	NM_001090	Hs.9573	Hs.655285	February 2009 (Genome Reference Consortium GRCh37)	chr6:30539176-30559088 (+) // 98.44 // p21.33	ATP-binding cassette, sub-family F (GCN20), member 1	chr6p21.33	full length	ENSG00000204574; ENSG00000206490; ENSG00000225989; ENSG00000231129; ENSG00000232169; ENSG00000236149; ENSG00000236342; OTTHUMG00000004922; OTTHUMG00000031094; OTTHUMG00000031364; OTTHUMG00000133029; OTTHUMG00000149028; OTTHUMG00000149310; OTTHUMG00000149541	23	Q8NE71; B4DNU2; Q59F96; Q5STZ7; H0YGW7; Q5STZ8; F5GYK6; Q2L6I2; A0PJ72		603429	NP_001020262; NP_001081	NM_001025091; NM_001090							0006200 // ATP catabolic process // inferred from electronic annotation; 0006412 // translation // traceable author statement; 0006413 // translational initiation // inferred from mutant phenotype; 0006954 // inflammatory response // traceable author statement; 0042254 // ribosome biogenesis // inferred from direct assay; 0045727 // positive regulation of translation // inferred from direct assay	0005634 // nucleus // inferred from electronic annotation; 0005635 // nuclear envelope // inferred from direct assay; 0005635 // nuclear envelope // inferred from electronic annotation; 0005654 // nucleoplasm // inferred from direct assay; 0005654 // nucleoplasm // inferred from electronic annotation; 0005737 // cytoplasm // inferred from direct assay; 0005840 // ribosome // inferred from electro…	0000166 // nucleotide binding // inferred from electronic annotation; 0005515 // protein binding // inferred from physical interaction; 0005524 // ATP binding // inferred from direct assay; 0005524 // ATP binding // inferred from electronic annotation; 0008135 // translation factor activity, nucleic acid binding // traceable author statement; 0008494 // translation activator activity // inferred …		IPR003439 // ABC transporter-like // 1.1E-15; IPR003439 // ABC transporter-like // 1.9E-19; IPR003439 // ABC transporter-like // 3.9E-18; IPR003439 // ABC transporter-like // 1.4E-19; IPR003439 // ABC transporter-like // 5.9E-16; IPR003439 // ABC transporter-like // 7.2E-16; IPR003439 // ABC transporter-like // 2.0E-19; IPR003439 // ABC transporter-like // 1.2E-19			This probe set was annotated using the Matching Probes based pipeline to a Entrez Gene identifier using 37 transcripts. // false // Matching Probes // A
200046_at	g4503252	11.12	11.03			1.06	1	1	DAD1	defender against cell death 1	chr14	23033806-23058129	-		Human Genome U133 Plus 2.0 Array	Homo sapiens	2013-10-23	Exemplar sequence	GenBank	gb:NM_001344.1 /DB_XREF=gi:4503252 /GEN=DAD1 /FEA=FLmRNA /CNT=195 /TID=Hs.82890.0 /TIER=FL+Stack /STK=44 /UG=Hs.82890 /LL=1603 /DEF=Homo sapiens defender against cell death 1 (DAD1), mRNA. /PROD=defender against cell death 1 /FL=gb:NM_001344.1 gb:D15057.1	NM_001344	Hs.82890	Hs.613213; Hs.82890	February 2009 (Genome Reference Consortium GRCh37)	chr14:23033806-23058129 (-) // 97.28 // q11.2	defender against cell death 1	chr14q11.2	est; full length	ENSG00000129562; OTTHUMG00000028685	1603	P61803; F5GXX5; F5H895; Q53G02	EC:2.4.1.119; EC:2.4.99.18	600243	NP_001335	NM_001344							0001824 // blastocyst development // inferred from electronic annotation; 0006486 // protein glycosylation // inferred from sequence or structural similarity; 0006915 // apoptotic process // inferred from electronic annotation; 0007584 // response to nutrient // inferred from electronic annotation; 0018279 // protein N-linked glycosylation via asparagine // inferred by curator; 0018279 // protein…	0005783 // endoplasmic reticulum // inferred from electronic annotation; 0005789 // endoplasmic reticulum membrane // traceable author statement; 0008250 // oligosaccharyltransferase complex // inferred from sequence or structural similarity; 0008250 // oligosaccharyltransferase complex // traceable author statement; 0016020 // membrane // inferred from electronic annotation; 0016021 // integral …	0004576 // oligosaccharyl transferase activity // inferred from sequence or structural similarity; 0004579 // dolichyl-diphosphooligosaccharide-protein glycotransferase activity // inferred by curator; 0016740 // transferase activity // inferred from electronic annotation; 0016757 // transferase activity, transferring glycosyl groups // inferred from electronic annotation		IPR003038 // DAD/Ost2 // 6.9E-56; IPR003038 // DAD/Ost2 // 9.7E-13; IPR003038 // DAD/Ost2 // 1.0E-33; IPR003038 // DAD/Ost2 // 5.4E-14; IPR003038 // DAD/Ost2 // 3.3E-20			This probe set was annotated using the Matching Probes based pipeline to a Entrez Gene identifier using 10 transcripts. // false // Matching Probes // A
200047_s_at	g6042207	11.14	11.23			-1.07	1	1	YY1	YY1 transcription factor	chr14	100705101-100744804	+		Human Genome U133 Plus 2.0 Array	Homo sapiens	2013-10-23	Exemplar sequence	GenBank	gb:NM_003403.2 /DB_XREF=gi:6042207 /GEN=YY1 /FEA=FLmRNA /CNT=369 /TID=Hs.97496.0 /TIER=FL+Stack /STK=9 /UG=Hs.97496 /LL=7528 /DEF=Homo sapiens YY1 transcription factor (YY1), mRNA. /PROD=YY1 transcription factor /FL=gb:NM_003403.2 gb:M77698.1 gb:M76541.1	NM_003403	Hs.97496	Hs.388927; Hs.603118; Hs.708121; Hs.708383; Hs.708987; Hs.740171	February 2009 (Genome Reference Consortium GRCh37)	chr14:100705101-100744804 (+) // 81.02 // q32.2	YY1 transcription factor	chr14q	est; full length	ENSG00000100811; OTTHUMG00000150479	7528	P25490; G3V3M8		600013	NP_003394	NM_003403							0000122 // negative regulation of transcription from RNA polymerase II promoter // inferred from direct assay; 0000724 // double-strand break repair via homologous recombination // inferred from mutant phenotype; 0006281 // DNA repair // inferred from electronic annotation; 0006310 // DNA recombination // inferred from electronic annotation; 0006351 // transcription, DNA-dependent // inferred fro…	0005622 // intracellular // inferred from electronic annotation; 0005634 // nucleus // inferred from direct assay; 0005667 // transcription factor complex // inferred from electronic annotation; 0005886 // plasma membrane // inferred from direct assay; 0016363 // nuclear matrix // inferred from electronic annotation; 0031011 // Ino80 complex // inferred from direct assay; 0031519 // PcG protein c…	0000400 // four-way junction DNA binding // inferred from direct assay; 0001078 // RNA polymerase II core promoter proximal region sequence-specific DNA binding transcription factor activity involved in negative regulation of transcription // inferred from sequence or structural similarity; 0003676 // nucleic acid binding // inferred from electronic annotation; 0003677 // DNA binding // inferred …		IPR007087 // Zinc finger, C2H2 // 1.0E-8			This probe set was annotated using the Matching Probes based pipeline to a Entrez Gene identifier using 6 transcripts. // false // Matching Probes // A
200048_s_at	g5729888	10.96	11.24			-1.22	1	1	JTB	jumping translocation breakpoint	chr1	153946987-153950160	-		Human Genome U133 Plus 2.0 Array	Homo sapiens	2013-10-23	Exemplar sequence	GenBank	gb:NM_006694.1 /DB_XREF=gi:5729888 /GEN=JTB /FEA=FLmRNA /CNT=200 /TID=Hs.6396.0 /TIER=FL+Stack /STK=144 /UG=Hs.6396 /LL=10899 /DEF=Homo sapiens jumping translocation breakpoint (JTB), mRNA. /PROD=jumping translocation breakpoint /FL=gb:BC000996.2 gb:AB016488.1 gb:BC001363.1 gb:BC000499.1 gb:AF115850.2 gb:BC001667.1 gb:AF131797.1 gb:NM_006694.1	NM_006694	Hs.6396	Hs.6396	February 2009 (Genome Reference Consortium GRCh37)	chr1:153946987-153950160 (-) // 100.0 // q21.3	jumping translocation breakpoint	chr1q21	full length	ENSG00000143543; OTTHUMG00000036590	10899	O76095		604671	NP_006685	NM_006694							0000910 // cytokinesis // inferred from mutant phenotype; 0006915 // apoptotic process // inferred from electronic annotation; 0007049 // cell cycle // inferred from electronic annotation; 0007067 // mitosis // inferred from mutant phenotype; 0042127 // regulation of cell proliferation // inferred from electronic annotation; 0043066 // negative regulation of apoptotic process // inferred from ele…	0005737 // cytoplasm // inferred from direct assay; 0005739 // mitochondrion // inferred from electronic annotation; 0005813 // centrosome // inferred from direct assay; 0005815 // microtubule organizing center // inferred from electronic annotation; 0005819 // spindle // inferred from direct assay; 0005856 // cytoskeleton // inferred from electronic annotation; 0005887 // integral to plasma memb…	0019901 // protein kinase binding // inferred from direct assay		IPR008657 // Jumping translocation breakpoint // 1.8E-58; IPR008657 // Jumping translocation breakpoint // 1.2E-54			This probe set was annotated using the Matching Probes based pipeline to a Entrez Gene identifier using 17 transcripts. // false // Matching Probes // A
200049_at	g5901961	7.98	7.65			1.25	1	1	KAT7	K(lysine) acetyltransferase 7	chr17	47866154-47906456	+		Human Genome U133 Plus 2.0 Array	Homo sapiens	2013-10-23	Exemplar sequence	GenBank	gb:NM_007067.1 /DB_XREF=gi:5901961 /GEN=HBOA /FEA=FLmRNA /CNT=156 /TID=Hs.21907.0 /TIER=FL+Stack /STK=32 /UG=Hs.21907 /LL=11143 /DEF=Homo sapiens histone acetyltransferase (HBOA), mRNA. /PROD=histone acetyltransferase /FL=gb:NM_007067.1 gb:AF074606.1 gb:AF140360.1	NM_007067	Hs.21907	Hs.21907; Hs.660785	February 2009 (Genome Reference Consortium GRCh37)	chr17:47866154-47906456 (+) // 98.97 // q21.33	K(lysine) acetyltransferase 7	chr17q21.32	est; full length	ENSG00000136504; OTTHUMG00000161770	11143	O95251; B3KVJ2; G3V125; E7EUP3; B4DGH8; B4DJ40; B4DG18; B7Z4D9	EC:2.3.1.48	609880	NP_001186084; NP_001186085; NP_001186086; NP_001186087; NP_008998	NM_001199155; NM_001199156; NM_001199157; NM_001199158; NM_007067							0006260 // DNA replication // inferred from direct assay; 0006351 // transcription, DNA-dependent // inferred from electronic annotation; 0006355 // regulation of transcription, DNA-dependent // traceable author statement; 0016568 // chromatin modification // inferred from electronic annotation; 0043966 // histone H3 acetylation // inferred from direct assay; 0043981 // histone H4-K5 acetylation …	0000123 // histone acetyltransferase complex // inferred from direct assay; 0005622 // intracellular // inferred from electronic annotation; 0005634 // nucleus // inferred from electronic annotation; 0005654 // nucleoplasm // inferred from direct assay; 0005730 // nucleolus // inferred from direct assay	0003700 // sequence-specific DNA binding transcription factor activity // inferred from electronic annotation; 0004402 // histone acetyltransferase activity // inferred from electronic annotation; 0005515 // protein binding // inferred from physical interaction; 0008270 // zinc ion binding // inferred from electronic annotation; 0016740 // transferase activity // inferred from electronic annotati…		IPR002515 // Zinc finger, C2HC-type // 2.4E-18; IPR002515 // Zinc finger, C2HC-type // 2.2E-18; IPR002515 // Zinc finger, C2HC-type // 1.5E-18; IPR002515 // Zinc finger, C2HC-type // 1.7E-18; IPR002717 // MOZ/SAS-like protein // 6.0E-93; IPR002717 // MOZ/SAS-like protein // 5.4E-93; IPR002717 // MOZ/SAS-like protein // 2.7E-93; IPR002717 // MOZ/SAS-like protein // 3.2E-93			This probe set was annotated using the Matching Probes based pipeline to a Entrez Gene identifier using 14 transcripts. // false // Matching Probes // A
200050_at	g6005965	9.95	10.58			-1.55	1	1	ZNF146	zinc finger protein 146	chr19	36719647-36729666	+		Human Genome U133 Plus 2.0 Array	Homo sapiens	2013-10-23	Exemplar sequence	GenBank	gb:NM_007145.1 /DB_XREF=gi:6005965 /GEN=ZNF146 /FEA=FLmRNA /CNT=138 /TID=Hs.301819.0 /TIER=FL+Stack /STK=43 /UG=Hs.301819 /LL=7705 /DEF=Homo sapiens zinc finger protein 146 (ZNF146), mRNA. /PROD=zinc finger protein 146 /FL=gb:BC005154.1 gb:NM_007145.1	NM_007145	Hs.301819	Hs.643436	February 2009 (Genome Reference Consortium GRCh37)	chr19:36719647-36729666 (+) // 69.93 // q13.12	zinc finger protein 146	chr19q13.1	full length	ENSG00000167635; OTTHUMG00000180511	7705	Q15072		601505	NP_001093108; NP_001093109; NP_009076	NM_001099638; NM_001099639; NM_007145							0006355 // regulation of transcription, DNA-dependent // traceable author statement	0005622 // intracellular // inferred from electronic annotation; 0005634 // nucleus // traceable author statement; 0005730 // nucleolus // inferred from direct assay; 0005737 // cytoplasm // inferred from direct assay	0003676 // nucleic acid binding // inferred from electronic annotation; 0003677 // DNA binding // inferred from electronic annotation; 0008201 // heparin binding // traceable author statement; 0008270 // zinc ion binding // inferred from electronic annotation; 0046872 // metal ion binding // inferred from electronic annotation		IPR007087 // Zinc finger, C2H2 // 8.2E-8; IPR007087 // Zinc finger, C2H2 // 5.3E-8; IPR007087 // Zinc finger, C2H2 // 2.2E-10; IPR007087 // Zinc finger, C2H2 // 1.2E-10; IPR007087 // Zinc finger, C2H2 // 6.3E-9; IPR007087 // Zinc finger, C2H2 // 1.6E-8; IPR007087 // Zinc finger, C2H2 // 1.5E-9; IPR007087 // Zinc finger, C2H2 // 1.4E-7			This probe set was annotated using the Matching Probes based pipeline to a Entrez Gene identifier using 7 transcripts. // false // Matching Probes // A
200051_at	g10863888	7.74	7.33			1.34	1	1	SART1	squamous cell carcinoma antigen recognized by T cells	chr11	65729213-65746565	+		Human Genome U133 Plus 2.0 Array	Homo sapiens	2013-10-23	Exemplar sequence	GenBank	gb:NM_005146.1 /DB_XREF=gi:10863888 /GEN=SART1 /FEA=FLmRNA /CNT=143 /TID=Hs.288319.0 /TIER=FL+Stack /STK=36 /UG=Hs.288319 /LL=9092 /DEF=Homo sapiens squamous cell carcinoma antigen recognised by T cells (SART1), mRNA. /PROD=squamous cell carcinoma antigen recognised by Tcells /FL=gb:BC001058.1 gb:AB006198.1 gb:NM_005146.1	NM_005146	Hs.288319	Hs.502883; Hs.618087	February 2009 (Genome Reference Consortium GRCh37)	chr11:65729213-65746565 (+) // 91.3 // q13.1	squamous cell carcinoma antigen recognized by T cells	chr11q13.1	est; full length	ENSG00000175467; OTTHUMG00000166771	9092	O43290; B4DDH9; B4DMR4; B4DP43		605941	NP_005137	NM_005146							0000387 // spliceosomal snRNP assembly // traceable author statement; 0000398 // mRNA splicing, via spliceosome // inferred by curator; 0006397 // mRNA processing // inferred from electronic annotation; 0007050 // cell cycle arrest // non-traceable author statement; 0008380 // RNA splicing // inferred from electronic annotation; 0045585 // positive regulation of cytotoxic T cell differentiation /…	0005634 // nucleus // inferred from direct assay; 0005654 // nucleoplasm // inferred from direct assay; 0005681 // spliceosomal complex // inferred from electronic annotation; 0005730 // nucleolus // inferred from direct assay; 0005737 // cytoplasm // traceable author statement; 0005794 // Golgi apparatus // inferred from direct assay; 0005829 // cytosol // traceable author statement; 0015030 // …	0005515 // protein binding // inferred from physical interaction		IPR005011 // SART-1 protein // 5.3E-174			This probe set was annotated using the Matching Probes based pipeline to a Entrez Gene identifier using 10 transcripts. // false // Matching Probes // A
200052_s_at	g4758601	11.6	11.56			1.03	1	1	ILF2	interleukin enhancer binding factor 2	chr1	153634520-153643437	-		Human Genome U133 Plus 2.0 Array	Homo sapiens	2013-10-23	Exemplar sequence	GenBank	gb:NM_004515.1 /DB_XREF=gi:4758601 /GEN=ILF2 /FEA=FLmRNA /CNT=146 /TID=Hs.75117.0 /TIER=FL+Stack /STK=116 /UG=Hs.75117 /LL=3608 /DEF=Homo sapiens interleukin enhancer binding factor 2, 45kD (ILF2), mRNA. /PROD=interleukin enhancer binding factor 2, 45kD /FL=gb:BC000382.1 gb:U10323.1 gb:NM_004515.1	NM_004515	Hs.75117	Hs.688332; Hs.75117	February 2009 (Genome Reference Consortium GRCh37)	chr1:153634520-153643437 (-) // 95.62 // q21.3	interleukin enhancer binding factor 2	chr1q21.3	est; full length	ENSG00000143621; OTTHUMG00000037087	3608	Q12905; B4DY09; F4ZW62; F4ZW63; Q53FG3		603181	NP_001254738; NP_004506	NM_001267809; NM_004515							0006351 // transcription, DNA-dependent // inferred from direct assay; 0006355 // regulation of transcription, DNA-dependent // inferred from electronic annotation; 0006955 // immune response // inferred from electronic annotation; 0045893 // positive regulation of transcription, DNA-dependent // inferred from direct assay	0005634 // nucleus // inferred from direct assay; 0005730 // nucleolus // inferred from direct assay; 0005737 // cytoplasm // inferred from electronic annotation; 0030529 // ribonucleoprotein complex // inferred from direct assay	0003677 // DNA binding // inferred from direct assay; 0003723 // RNA binding // inferred from electronic annotation; 0003725 // double-stranded RNA binding // inferred from direct assay; 0005515 // protein binding // inferred from physical interaction; 0005524 // ATP binding // inferred from electronic annotation; 0016740 // transferase activity // inferred from electronic annotation		IPR006561 // DZF // 8.0E-94			This probe set was annotated using the Matching Probes based pipeline to a Entrez Gene identifier using 9 transcripts. // false // Matching Probes // A
200053_at	g4757715	9.1	8.72			1.3	1	1	SPAG7	sperm associated antigen 7	chr17	4862522-4871108	-		Human Genome U133 Plus 2.0 Array	Homo sapiens	2013-10-23	Exemplar sequence	GenBank	gb:NM_004890.1 /DB_XREF=gi:4757715 /GEN=SPAG7 /FEA=FLmRNA /CNT=129 /TID=Hs.90436.0 /TIER=FL /STK=0 /UG=Hs.90436 /LL=9552 /DEF=Homo sapiens sperm associated antigen 7 (SPAG7), mRNA. /PROD=sperm associated antigen 7 /FL=gb:NM_004890.1 gb:AF047437.1	NM_004890	Hs.90436	Hs.736531; Hs.90436	February 2009 (Genome Reference Consortium GRCh37)	chr17:4862522-4871108 (-) // 97.18 // p13.2	sperm associated antigen 7	chr17p13.2	est; full length	ENSG00000091640; OTTHUMG00000177733	9552	O75391; I3L0X5; I3L4C3		610056	NP_004881	NM_004890								0005634 // nucleus // inferred from electronic annotation	0003676 // nucleic acid binding // inferred from electronic annotation		IPR001374 // Single-stranded nucleic acid binding R3H // 4.4E-19; IPR001374 // Single-stranded nucleic acid binding R3H // 5.9E-19; IPR001374 // Single-stranded nucleic acid binding R3H // 3.7E-19			This probe set was annotated using the Matching Probes based pipeline to a Entrez Gene identifier using 8 transcripts. // false // Matching Probes // A
200054_at	g4508020	7.74	7.63			1.08	1	1	ZNF259	zinc finger protein 259	chr11	116649276-116658726	-		Human Genome U133 Plus 2.0 Array	Homo sapiens	2013-10-23	Exemplar sequence	GenBank	gb:NM_003904.1 /DB_XREF=gi:4508020 /GEN=ZNF259 /FEA=FLmRNA /CNT=129 /TID=Hs.7165.0 /TIER=FL /STK=1 /UG=Hs.7165 /LL=8882 /DEF=Homo sapiens zinc finger protein 259 (ZNF259), mRNA. /PROD=zinc finger protein 259 /FL=gb:AF019767.1 gb:NM_003904.1 gb:BC004256.1	NM_003904	Hs.7165	Hs.605257; Hs.7165	February 2009 (Genome Reference Consortium GRCh37)	chr11:116649276-116658726 (-) // 94.06 // q23.3	zinc finger protein 259	chr11q23.3	est; full length	ENSG00000109917; OTTHUMG00000046114	8882	O75312; H7BZM7; H7C0E5; B4DVT8		603901	NP_003895	NM_003904							0007165 // signal transduction // traceable author statement; 0008283 // cell proliferation // traceable author statement	0005634 // nucleus // traceable author statement; 0005730 // nucleolus // inferred from electronic annotation; 0005737 // cytoplasm // inferred from electronic annotation	0005515 // protein binding // inferred from electronic annotation; 0008270 // zinc ion binding // inferred from electronic annotation; 0046872 // metal ion binding // inferred from electronic annotation		IPR004457 // Zinc finger, ZPR1-type // 1.5E-35; IPR004457 // Zinc finger, ZPR1-type // 1.0E-62; IPR004457 // Zinc finger, ZPR1-type // 1.3E-66; IPR004457 // Zinc finger, ZPR1-type // 1.6E-47; IPR004457 // Zinc finger, ZPR1-type // 1.5E-66; IPR004457 // Zinc finger, ZPR1-type // 1.5E-62			This probe set was annotated using the Matching Probes based pipeline to a Entrez Gene identifier using 10 transcripts. // false // Matching Probes // A
200055_at	g5454105	10.52	10.03			1.41	1	1	TAF10	TAF10 RNA polymerase II, TATA box binding protein (TBP)-associated factor, 30kDa	chr11	6632072-6633437	-		Human Genome U133 Plus 2.0 Array	Homo sapiens	2013-10-23	Exemplar sequence	GenBank	gb:NM_006284.1 /DB_XREF=gi:5454105 /GEN=TAF2H /FEA=FLmRNA /CNT=78 /TID=Hs.89657.0 /TIER=FL+Stack /STK=41 /UG=Hs.89657 /LL=6881 /DEF=Homo sapiens TATA box binding protein (TBP)-associated factor, RNA polymerase II, H, 30kD (TAF2H), mRNA. /PROD=TATA box binding protein (TBP)-associatedfactor, RNA polymerase II, H, 30kD /FL=gb:NM_006284.1 gb:U13991.1	NM_006284	Hs.89657	Hs.5158	February 2009 (Genome Reference Consortium GRCh37)	chr11:6632072-6633437 (-) // 91.4 // p15.4	TAF10 RNA polymerase II, TATA box binding protein (TBP)-associated factor, 30kDa	chr11p15.3	full length	ENSG00000166337; OTTHUMG00000133402	6881	Q12962		600475	NP_006275	NM_006284							0006351 // transcription, DNA-dependent // inferred from electronic annotation; 0006352 // DNA-dependent transcription, initiation // inferred from direct assay; 0006355 // regulation of transcription, DNA-dependent // inferred from electronic annotation; 0006366 // transcription from RNA polymerase II promoter // inferred by curator; 0006366 // transcription from RNA polymerase II promoter // tr…	0000125 // PCAF complex // inferred from direct assay; 0005634 // nucleus // inferred from direct assay; 0005654 // nucleoplasm // traceable author statement; 0005669 // transcription factor TFIID complex // inferred from direct assay; 0005737 // cytoplasm // inferred from direct assay; 0030914 // STAGA complex // inferred from direct assay; 0033276 // transcription factor TFTC complex // inferre…	0003700 // sequence-specific DNA binding transcription factor activity // inferred from direct assay; 0003713 // transcription coactivator activity // inferred from direct assay; 0004402 // histone acetyltransferase activity // inferred from direct assay; 0005515 // protein binding // inferred from physical interaction; 0019899 // enzyme binding // inferred from physical interaction; 0030331 // e…		IPR003923 // Transcription initiation factor TFIID, 23-30kDa subunit // 1.2E-31			This probe set was annotated using the Matching Probes based pipeline to a Entrez Gene identifier using 9 transcripts. // false // Matching Probes // A
200056_s_at	g5453582	9.26	9.35			-1.06	1	1	C1D	C1D nuclear receptor corepressor	chr2	68269339-68290121	-		Human Genome U133 Plus 2.0 Array	Homo sapiens	2013-10-23	Exemplar sequence	GenBank	gb:NM_006333.1 /DB_XREF=gi:5453582 /GEN=C1D /FEA=FLmRNA /CNT=11 /TID=Hs.15164.0 /TIER=FL /STK=0 /UG=Hs.15164 /LL=10438 /DEF=Homo sapiens nuclear DNA-binding protein (C1D), mRNA. /PROD=nuclear DNA-binding protein /FL=gb:NM_006333.1	NM_006333	Hs.15164	Hs.436242; Hs.602900	February 2009 (Genome Reference Consortium GRCh37)	chr2:68269339-68290121 (-) // 91.3 // p14	C1D nuclear receptor corepressor	chr2p13-p12	est; full length	ENSG00000197223; OTTHUMG00000129564	10438	Q13901; J3KPZ4		606997	NP_001177192; NP_001177194; NP_006324; NP_775269	NM_001190263; NM_001190265; NM_006333; NM_173177							0000460 // maturation of 5.8S rRNA // inferred from mutant phenotype; 0006351 // transcription, DNA-dependent // inferred from electronic annotation; 0006355 // regulation of transcription, DNA-dependent // inferred from electronic annotation; 0006364 // rRNA processing // inferred from electronic annotation; 0006915 // apoptotic process // inferred from electronic annotation; 0045892 // negative…	0000176 // nuclear exosome (RNase complex) // traceable author statement; 0005634 // nucleus // inferred from direct assay; 0005730 // nucleolus // inferred from direct assay; 0005737 // cytoplasm // inferred from electronic annotation; 0005739 // mitochondrion // inferred from direct assay; 0017053 // transcriptional repressor complex // inferred from electronic annotation	0003677 // DNA binding // inferred from electronic annotation; 0003714 // transcription corepressor activity // inferred from electronic annotation; 0003723 // RNA binding // inferred from direct assay; 0005515 // protein binding // inferred from physical interaction; 0016922 // ligand-dependent nuclear receptor binding // inferred from electronic annotation		IPR007146 // Sas10/Utp3/C1D // 4.7E-23; IPR007146 // Sas10/Utp3/C1D // 2.5E-23			This probe set was annotated using the Matching Probes based pipeline to a Entrez Gene identifier using 10 transcripts. // false // Matching Probes // A
200057_s_at	g7657382	11.58	11.86			-1.21	1	1	NONO	non-POU domain containing, octamer-binding	chrX	70503501-70521016	+		Human Genome U133 Plus 2.0 Array	Homo sapiens	2013-10-23	Exemplar sequence	GenBank	gb:NM_007363.2 /DB_XREF=gi:7657382 /GEN=NONO /FEA=FLmRNA /CNT=2 /TID=Hs.172207.0 /TIER=FL /STK=0 /UG=Hs.172207 /LL=4841 /DEF=Homo sapiens non-POU-domain-containing, octamer-binding (NONO), mRNA. /PROD=non-Pou domain-containing octamer (ATGCAAAT)binding protein /FL=gb:NM_007363.2	NM_007363	Hs.172207	Hs.533282; Hs.572371; Hs.650731	February 2009 (Genome Reference Consortium GRCh37)	chrX:70503501-70521016 (+) // 89.78 // q13.1; chr16:69789321-69791973 (-) // 87.58 // q22.1	non-POU domain containing, octamer-binding	chrXq13.1	est; full length	ENSG00000147140; ENSG00000255591; OTTHUMG00000021798	4841	Q15233; C9IZL7; C9JJ13; A8K525; Q15559		300084	NP_001138880; NP_001138881; NP_001138882; NP_031389	NM_001145408; NM_001145409; NM_001145410; NM_007363							0006281 // DNA repair // inferred from electronic annotation; 0006310 // DNA recombination // inferred from electronic annotation; 0006351 // transcription, DNA-dependent // inferred from electronic annotation; 0006355 // regulation of transcription, DNA-dependent // inferred from electronic annotation; 0006397 // mRNA processing // inferred from electronic annotation; 0006974 // response to DNA …	0005634 // nucleus // traceable author statement; 0005730 // nucleolus // inferred from electronic annotation; 0016363 // nuclear matrix // inferred from direct assay; 0016607 // nuclear speck // inferred from electronic annotation; 0042382 // paraspeckles // inferred from direct assay	0000166 // nucleotide binding // inferred from electronic annotation; 0003676 // nucleic acid binding // inferred from electronic annotation; 0003677 // DNA binding // inferred from electronic annotation; 0003723 // RNA binding // inferred from electronic annotation; 0005515 // protein binding // inferred from physical interaction; 0042802 // identical protein binding // inferred from physical in…	mRNA_processing_Reactome // GenMAPP	IPR000504 // RNA recognition motif domain // 2.1E-19; IPR000504 // RNA recognition motif domain // 8.8E-17; IPR000504 // RNA recognition motif domain // 4.7E-10; IPR000504 // RNA recognition motif domain // 6.5E-17; IPR012975 // NOPS // 8.7E-33; IPR012975 // NOPS // 6.5E-33			This probe set was annotated using the Matching Probes based pipeline to a Entrez Gene identifier using 15 transcripts. // false // Matching Probes // A
200058_s_at	g12655128	10.56	10.4			1.12	1	1	SNRNP200	small nuclear ribonucleoprotein 200kDa (U5)	chr2	96940474-96947651	-		Human Genome U133 Plus 2.0 Array	Homo sapiens	2013-10-23	Exemplar sequence	GenBank	gb:BC001417.1 /DB_XREF=gi:12655128 /FEA=FLmRNA /CNT=460 /TID=Hs.246112.0 /TIER=FL+Stack /STK=136 /UG=Hs.246112 /LL=23020 /UG_GENE=KIAA0788 /DEF=Homo sapiens, Similar to U5 snRNP-specific protein, 200 kDa (DEXH RNA helicase family), clone MGC:2580, mRNA, complete cds. /PROD=Similar to U5 snRNP-specific protein, 200 kDa(DEXH RNA helicase family) /FL=gb:BC001417.1 gb:AF119874.1	BC001417	Hs.246112	Hs.246112; Hs.609834; Hs.612595	February 2009 (Genome Reference Consortium GRCh37)	chr2:96940474-96947651 (-) // 98.49 // q11.2	small nuclear ribonucleoprotein 200kDa (U5)	chr2q11.2	est; full length	ENSG00000144028; OTTHUMG00000130455	23020	Q9P172; Q9UNV9; B4E150; O75643; A2RRQ7; C9JAQ9; A4FU77; Q5ZF01; Q7L5W4; B4E0P5; Q9H8B9	EC:3.6.4.13	601664; 610359	NP_054733	NM_014014							0000354 // cis assembly of pre-catalytic spliceosome // inferred by curator; 0000398 // mRNA splicing, via spliceosome // inferred by curator; 0000398 // mRNA splicing, via spliceosome // inferred from direct assay; 0000398 // mRNA splicing, via spliceosome // traceable author statement; 0006397 // mRNA processing // inferred from electronic annotation; 0008380 // RNA splicing // traceable author…	0005634 // nucleus // inferred from direct assay; 0005654 // nucleoplasm // traceable author statement; 0005681 // spliceosomal complex // inferred from direct assay; 0005682 // U5 snRNP // inferred from direct assay; 0005730 // nucleolus // inferred from direct assay; 0019013 // viral nucleocapsid // inferred from electronic annotation; 0030529 // ribonucleoprotein complex // inferred from elect…	0000166 // nucleotide binding // inferred from electronic annotation; 0003676 // nucleic acid binding // inferred from electronic annotation; 0003677 // DNA binding // inferred from electronic annotation; 0004004 // ATP-dependent RNA helicase activity // inferred from direct assay; 0004386 // helicase activity // inferred from electronic annotation; 0005515 // protein binding // inferred from phy…		IPR001650 // Helicase, C-terminal // 1.6E-11; IPR001650 // Helicase, C-terminal // 6.6E-7; IPR004179 // Sec63 domain // 3.7E-115; IPR004179 // Sec63 domain // 2.3E-108; IPR004179 // Sec63 domain // 1.6E-12; IPR006935 // Helicase/UvrB domain // 8.6E-12; IPR006935 // Helicase/UvrB domain // 2.2E-11; IPR006935 // Helicase/UvrB domain // 1.3E-8; IPR011545 // DNA/RNA helicase, DEAD/DEAH box type, N-te…			This probe set was annotated using the Matching Probes based pipeline to a Entrez Gene identifier using 9 transcripts. // false // Matching Probes // A
200059_s_at	g12655024	12.29	12.12			1.13	1	1	RHOA	ras homolog family member A	chr3	49396929-49449362	-		Human Genome U133 Plus 2.0 Array	Homo sapiens	2013-10-23	Exemplar sequence	GenBank	gb:BC001360.1 /DB_XREF=gi:12655024 /FEA=FLmRNA /CNT=485 /TID=Hs.77273.0 /TIER=FL+Stack /STK=60 /UG=Hs.77273 /LL=387 /UG_GENE=ARHA /DEF=Homo sapiens, ras homolog gene family, member A, clone MGC:2330, mRNA, complete cds. /PROD=ras homolog gene family, member A /FL=gb:L25080.1 gb:BC001360.1 gb:NM_001664.1	BC001360	Hs.77273	Hs.247077	February 2009 (Genome Reference Consortium GRCh37)	chr3:49396929-49449362 (-) // 98.12 // p21.31	ras homolog family member A	chr3p21.3	full length	ENSG00000067560; OTTHUMG00000156838	387	P61586; B4DKN9; Q9BVT0; C9JNR4		165390	NP_001655	NM_001664							0000902 // cell morphogenesis // inferred from electronic annotation; 0001666 // response to hypoxia // inferred from electronic annotation; 0006184 // GTP catabolic process // inferred from electronic annotation; 0006357 // regulation of transcription from RNA polymerase II promoter // inferred from electronic annotation; 0007049 // cell cycle // inferred from electronic annotation; 0007155 // c…	0005622 // intracellular // inferred from electronic annotation; 0005634 // nucleus // inferred from electronic annotation; 0005737 // cytoplasm // inferred from electronic annotation; 0005739 // mitochondrion // inferred from electronic annotation; 0005829 // cytosol // traceable author statement; 0005856 // cytoskeleton // inferred from electronic annotation; 0005886 // plasma membrane // trace…	0000166 // nucleotide binding // inferred from electronic annotation; 0003924 // GTPase activity // traceable author statement; 0005515 // protein binding // inferred from physical interaction; 0005525 // GTP binding // inferred from electronic annotation; 0017022 // myosin binding // inferred from physical interaction; 0019904 // protein domain specific binding // inferred from electronic annota…	G13_Signaling_Pathway // GenMAPP; G_Protein_Signaling // GenMAPP; Wnt_signaling // GenMAPP	IPR000795 // Elongation factor, GTP-binding domain // 1.5E-8; IPR001806 // Small GTPase superfamily // 4.0E-62; IPR006689 // Small GTPase superfamily, ARF/SAR type // 7.3E-13; IPR013684 // Mitochondrial Rho-like // 3.4E-20			This probe set was annotated using the Matching Probes based pipeline to a Entrez Gene identifier using 6 transcripts. // false // Matching Probes // A
200060_s_at	g12804496	11.06	10.52			1.45	1	1	RNPS1	RNA binding protein S1, serine-rich domain	chr4	11370249-11375356	+		Human Genome U133 Plus 2.0 Array	Homo sapiens	2013-10-23	Exemplar sequence	GenBank	gb:BC001659.1 /DB_XREF=gi:12804496 /FEA=FLmRNA /CNT=453 /TID=Hs.75104.2 /TIER=FL+Stack /STK=159 /UG=Hs.75104 /LL=10921 /UG_GENE=RNPS1 /DEF=Homo sapiens, RNA-binding protein S1, serine-rich domain, clone MGC:1125, mRNA, complete cds. /PROD=RNA-binding protein S1, serine-rich domain /FL=gb:BC001838.1 gb:BC001659.1	BC001659	Hs.75104	Hs.355643; Hs.614625; Hs.684080; Hs.733012; Hs.736362	February 2009 (Genome Reference Consortium GRCh37)	chr4:11370249-11375356 (+) // 89.6 // p15.33; chr16:2303123-2318091 (-) // 91.38 // p13.3	RNA binding protein S1, serine-rich domain	chr16p13.3	est; full length	ENSG00000205937; OTTHUMG00000128828	10921	Q15287; Q15288; H3BPG5; D3DU92; H3BMM9; H3BNI3; H3BRK4; H3BTC0; H3BTR6; H3BTV0; H3BTY0; H3BUG0; H3BUL0		606447	NP_006702; NP_542161	NM_006711; NM_080594							0000184 // nuclear-transcribed mRNA catabolic process, nonsense-mediated decay // inferred from direct assay; 0000184 // nuclear-transcribed mRNA catabolic process, nonsense-mediated decay // inferred from mutant phenotype; 0000184 // nuclear-transcribed mRNA catabolic process, nonsense-mediated decay // traceable author statement; 0000398 // mRNA splicing, via spliceosome // traceable author sta…	0005634 // nucleus // inferred from direct assay; 0005654 // nucleoplasm // traceable author statement; 0005737 // cytoplasm // inferred from direct assay; 0005829 // cytosol // traceable author statement; 0016607 // nuclear speck // inferred from electronic annotation; 0035145 // exon-exon junction complex // traceable author statement	0000166 // nucleotide binding // inferred from electronic annotation; 0003676 // nucleic acid binding // inferred from electronic annotation; 0003723 // RNA binding // traceable author statement; 0003729 // mRNA binding // non-traceable author statement; 0003730 // mRNA 3'-UTR binding // inferred from direct assay; 0005515 // protein binding // inferred from physical interaction	mRNA_processing_Reactome // GenMAPP	IPR000504 // RNA recognition motif domain // 4.4E-22; IPR000504 // RNA recognition motif domain // 3.9E-22; IPR000504 // RNA recognition motif domain // 4.7E-18			This probe set was annotated using the Matching Probes based pipeline to a Entrez Gene identifier using 15 transcripts. // false // Matching Probes // A
200061_s_at	g12653502	13.32	13.2			1.08	1	1	RPS24	ribosomal protein S24	chr10	79795108-79800454	+		Human Genome U133 Plus 2.0 Array	Homo sapiens	2013-10-23	Exemplar sequence	GenBank	gb:BC000523.1 /DB_XREF=gi:12653502 /FEA=FLmRNA /CNT=451 /TID=Hs.180450.1 /TIER=FL+Stack /STK=89 /UG=Hs.180450 /LL=6229 /UG_GENE=RPS24 /DEF=Homo sapiens, Similar to ribosomal protein S24, clone MGC:8595, mRNA, complete cds. /PROD=Similar to ribosomal protein S24 /FL=gb:BC000523.1 gb:BC003149.1	BC000523	Hs.180450	Hs.280130; Hs.356794	February 2009 (Genome Reference Consortium GRCh37)	chr10:79795108-79800454 (+) // 91.45 // q22.3	ribosomal protein S24	chr10q22	est; full length	ENSG00000138326; OTTHUMG00000018549	6229	P62847; E7ETK0		602412; 610629	NP_001017; NP_001135754; NP_001135755; NP_001135756; NP_001135757; NP_148982	NM_001026; NM_001142282; NM_001142283; NM_001142284; NM_001142285; NM_033022							0000184 // nuclear-transcribed mRNA catabolic process, nonsense-mediated decay // traceable author statement; 0000462 // maturation of SSU-rRNA from tricistronic rRNA transcript (SSU-rRNA, 5.8S rRNA, LSU-rRNA) // not recorded; 0006364 // rRNA processing // inferred from mutant phenotype; 0006412 // translation // inferred by curator; 0006412 // translation // traceable author statement; 0006413 /…	0005622 // intracellular // inferred from electronic annotation; 0005634 // nucleus // inferred from direct assay; 0005730 // nucleolus // not recorded; 0005737 // cytoplasm // inferred from direct assay; 0005829 // cytosol // traceable author statement; 0005840 // ribosome // inferred from electronic annotation; 0015935 // small ribosomal subunit // inferred from direct assay; 0015935 // small r…	0000166 // nucleotide binding // inferred from electronic annotation; 0003735 // structural constituent of ribosome // non-traceable author statement; 0031369 // translation initiation factor binding // inferred from sequence or structural similarity	mRNA_processing_binding_Reactome // GenMAPP; Ribosomal_Proteins // GenMAPP	IPR001976 // Ribosomal protein S24e // 5.8E-42; IPR001976 // Ribosomal protein S24e // 5.5E-42; IPR001976 // Ribosomal protein S24e // 3.9E-41; IPR001976 // Ribosomal protein S24e // 5.6E-42			This probe set was annotated using the Matching Probes based pipeline to a Entrez Gene identifier using 23 transcripts. // false // Matching Probes // A
200062_s_at	g388034	13.03	13.05			-1.02	1	1	RPL30	ribosomal protein L30	chr8	99053953-99057752	-		Human Genome U133 Plus 2.0 Array	Homo sapiens	2013-10-23	Exemplar sequence	GenBank	gb:L05095.1 /DB_XREF=gi:388034 /FEA=FLmRNA /CNT=452 /TID=Hs.111222.0 /TIER=FL+Stack /STK=204 /UG=Hs.111222 /LL=6156 /UG_GENE=RPL30 /DEF=Homo sapiens ribosomal protein L30 mRNA, complete cds. /PROD=ribosomal protein L30 /FL=gb:L05095.1 gb:NM_000989.1	L05095	Hs.111222	Hs.400295	February 2009 (Genome Reference Consortium GRCh37)	chr8:99053953-99057752 (-) // 98.74 // q22.2	ribosomal protein L30	chr8q22	full length	ENSG00000156482; OTTHUMG00000164796	6156	Q9H5X1; P62888; E5RI99; E5RJH3		180467	NP_000980	NM_000989							0000184 // nuclear-transcribed mRNA catabolic process, nonsense-mediated decay // traceable author statement; 0006412 // translation // non-traceable author statement; 0006412 // translation // traceable author statement; 0006413 // translational initiation // traceable author statement; 0006414 // translational elongation // traceable author statement; 0006415 // translational termination // tra…	0005622 // intracellular // inferred from electronic annotation; 0005737 // cytoplasm // inferred from direct assay; 0005829 // cytosol // traceable author statement; 0005840 // ribosome // inferred from electronic annotation; 0022625 // cytosolic large ribosomal subunit // inferred from direct assay; 0022625 // cytosolic large ribosomal subunit // traceable author statement; 0030529 // ribonucle…	0003723 // RNA binding // traceable author statement; 0003735 // structural constituent of ribosome // non-traceable author statement; 0003735 // structural constituent of ribosome // traceable author statement; 0046872 // metal ion binding // inferred from electronic annotation	Ribosomal_Proteins // GenMAPP	IPR004038 // Ribosomal protein L7Ae/L30e/S12e/Gadd45 // 3.1E-31; IPR004038 // Ribosomal protein L7Ae/L30e/S12e/Gadd45 // 3.5E-16; IPR004038 // Ribosomal protein L7Ae/L30e/S12e/Gadd45 // 6.6E-17; IPR004038 // Ribosomal protein L7Ae/L30e/S12e/Gadd45 // 3.0E-31			This probe set was annotated using the Matching Probes based pipeline to a Entrez Gene identifier using 14 transcripts. // false // Matching Probes // A
200063_s_at	g12803184	13.13	13.12			1.01	1	1	NPM1	nucleophosmin (nucleolar phosphoprotein B23, numatrin)	chr5	170814865-170837887	+		Human Genome U133 Plus 2.0 Array	Homo sapiens	2013-10-23	Exemplar sequence	GenBank	gb:BC002398.1 /DB_XREF=gi:12803184 /FEA=FLmRNA /CNT=476 /TID=Hs.9614.0 /TIER=FL+Stack /STK=183 /UG=Hs.9614 /LL=4869 /UG_GENE=NPM1 /DEF=Homo sapiens, nucleophosmin (nucleolar phosphoprotein B23, numatrin), clone MGC:8463, mRNA, complete cds. /PROD=nucleophosmin (nucleolar phosphoprotein B23,numatrin) /FL=gb:M28699.1 gb:BC003670.1 gb:BC002398.1 gb:NM_002520.1 gb:M26697.1 gb:M23613.1	BC002398	Hs.9614	Hs.268326; Hs.557550; Hs.573436; Hs.600877; Hs.634598; Hs.647621; Hs.667403; Hs.735618	February 2009 (Genome Reference Consortium GRCh37)	chr5:170814865-170837887 (+) // 91.8 // q35.1; chr5:93018225-93019510 (-) // 89.67 // q15	nucleophosmin (nucleolar phosphoprotein B23, numatrin)	chr5q35.1	est; full length	ENSG00000181163; OTTHUMG00000130465	4869	P06748; E5RI98; Q9BTI9; Q9UHP7; A4ZU86; Q504R3; Q9NX34		164040; 601626	NP_001032827; NP_002511; NP_954654	NM_001037738; NM_002520; NM_199185							0006281 // DNA repair // inferred from direct assay; 0006334 // nucleosome assembly // inferred from direct assay; 0006334 // nucleosome assembly // traceable author statement; 0006886 // intracellular protein transport // traceable author statement; 0006913 // nucleocytoplasmic transport // inferred from direct assay; 0006913 // nucleocytoplasmic transport // traceable author statement; 0006950 …	0005634 // nucleus // inferred from direct assay; 0005634 // nucleus // inferred from sequence or structural similarity; 0005654 // nucleoplasm // inferred from direct assay; 0005654 // nucleoplasm // traceable author statement; 0005730 // nucleolus // inferred from direct assay; 0005737 // cytoplasm // inferred from direct assay; 0005737 // cytoplasm // inferred from sequence or structural simil…	0003676 // nucleic acid binding // inferred from electronic annotation; 0003713 // transcription coactivator activity // inferred from direct assay; 0003723 // RNA binding // inferred from direct assay; 0004860 // protein kinase inhibitor activity // inferred from direct assay; 0004888 // transmembrane signaling receptor activity // traceable author statement; 0005515 // protein binding // inferr…	Nuclear_Receptors // GenMAPP				This probe set was annotated using the Matching Probes based pipeline to a Entrez Gene identifier using 26 transcripts. // false // Matching Probes // A
200064_at	g9082288	12.69	12.67			1.02	1	1	HSP90AB1	heat shock protein 90kDa alpha (cytosolic), class B member 1	chr4	88813270-88815273	+		Human Genome U133 Plus 2.0 Array	Homo sapiens	2013-10-23	Exemplar sequence	GenBank	gb:AF275719.1 /DB_XREF=gi:9082288 /GEN=HSP90BETA /FEA=FLmRNA /CNT=474 /TID=Hs.74335.0 /TIER=FL /STK=0 /UG=Hs.74335 /LL=3326 /DEF=Homo sapiens isolate Liv chaperone protein HSP90 beta (HSP90BETA) mRNA, complete cds. /PROD=chaperone protein HSP90 beta /FL=gb:BC004928.1 gb:NM_007355.1 gb:M16660.1 gb:AF275719.1	AF275719	Hs.74335	Hs.509736; Hs.608245	February 2009 (Genome Reference Consortium GRCh37)	chr4:88813270-88815273 (+) // 89.59 // q22.1; chr6:44217242-44221453 (+) // 91.37 // p21.1	heat shock protein 90kDa alpha (cytosolic), class B member 1	chr6p12	est; full length	ENSG00000096384; OTTHUMG00000014761	3326	P08238; A8K3W9; B4DGL0; B4DMA2; Q6PK50; Q9H6X9		140572	NP_001258898; NP_001258899; NP_001258900; NP_001258901; NP_031381	NM_001271969; NM_001271970; NM_001271971; NM_001271972; NM_007355; NR_073528							0001890 // placenta development // inferred from electronic annotation; 0006457 // protein folding // inferred from electronic annotation; 0006950 // response to stress // inferred from electronic annotation; 0006986 // response to unfolded protein // non-traceable author statement; 0007411 // axon guidance // traceable author statement; 0009651 // response to salt stress // inferred from electro…	0005622 // intracellular // inferred from electronic annotation; 0005737 // cytoplasm // non-traceable author statement; 0005739 // mitochondrion // inferred from electronic annotation; 0005829 // cytosol // traceable author statement; 0008180 // signalosome // inferred from direct assay; 0009986 // cell surface // inferred from electronic annotation; 0016234 // inclusion body // inferred from el…	0000166 // nucleotide binding // inferred from electronic annotation; 0002134 // UTP binding // inferred from electronic annotation; 0002135 // CTP binding // inferred from electronic annotation; 0005515 // protein binding // inferred from physical interaction; 0005524 // ATP binding // inferred from electronic annotation; 0005525 // GTP binding // inferred from electronic annotation; 0017098 // …		IPR001404 // Heat shock protein Hsp90 // 1.1E-272; IPR003594 // Histidine kinase-like ATPase, ATP-binding domain // 6.2E-15			This probe set was annotated using the Matching Probes based pipeline to a Entrez Gene identifier using 19 transcripts. // false // Matching Probes // A
200065_s_at	g3360490	12.22	11.69			1.44	1	1	ARF1; MIR3620	ADP-ribosylation factor 1; microRNA 3620	chr1	228270428-228286824	+		Human Genome U133 Plus 2.0 Array	Homo sapiens	2013-10-23	Exemplar sequence	GenBank	gb:AF052179.1 /DB_XREF=gi:3360490 /FEA=FLmRNA /CNT=487 /TID=Hs.74571.0 /TIER=FL+Stack /STK=90 /UG=Hs.74571 /LL=375 /UG_GENE=ARF1 /DEF=Homo sapiens clone 24537 ADP-ribosylation factor 1 mRNA, complete cds. /PROD=ADP-ribosylation factor 1 /FL=gb:M36340.1 gb:M84326.1 gb:AF055002.1 gb:AF052179.1 gb:NM_001658.2	AF052179	Hs.74571	Hs.286221	February 2009 (Genome Reference Consortium GRCh37)	chr1:228270428-228286824 (+) // 98.52 // q42.13	ADP-ribosylation factor 1; microRNA 3620	chr1q42	full length	ENSG00000143761; OTTHUMG00000037595	375; 100500810	P84077; B4DJC8; B4DN70; B4DEB9		103180	NP_001019397; NP_001019398; NP_001019399; NP_001649	NM_001024226; NM_001024227; NM_001024228; NM_001658; NR_037415							0006184 // GTP catabolic process // traceable author statement; 0006644 // phospholipid metabolic process // traceable author statement; 0006661 // phosphatidylinositol biosynthetic process // traceable author statement; 0006810 // transport // inferred from electronic annotation; 0006878 // cellular copper ion homeostasis // inferred from mutant phenotype; 0006886 // intracellular protein transp…	0000139 // Golgi membrane // traceable author statement; 0005622 // intracellular // inferred from electronic annotation; 0005634 // nucleus // inferred from electronic annotation; 0005737 // cytoplasm // inferred from electronic annotation; 0005794 // Golgi apparatus // inferred from electronic annotation; 0005829 // cytosol // traceable author statement; 0005886 // plasma membrane // traceable …	0000166 // nucleotide binding // inferred from electronic annotation; 0003924 // GTPase activity // traceable author statement; 0004871 // signal transducer activity // inferred from electronic annotation; 0005057 // receptor signaling protein activity // traceable author statement; 0005515 // protein binding // inferred from physical interaction; 0005525 // GTP binding // inferred from electroni…		IPR001019 // Guanine nucleotide binding protein (G-protein), alpha subunit // 5.8E-12; IPR001806 // Small GTPase superfamily // 2.0E-16; IPR006689 // Small GTPase superfamily, ARF/SAR type // 1.9E-82; IPR006762 // Gtr1/RagA G protein // 7.4E-15; IPR013684 // Mitochondrial Rho-like // 1.5E-12; IPR019009 // Signal recognition particle receptor, beta subunit // 2.6E-18			This probe set was annotated using the Matching Probes based pipeline to a Entrez Gene identifier using 21 transcripts. // true // Matching Probes // A
200066_at	g5901877	9.32	9.32			1	1	1	IK	IK cytokine, down-regulator of HLA II	chr5	140027383-140042064	+		Human Genome U133 Plus 2.0 Array	Homo sapiens	2013-10-23	Exemplar sequence	GenBank	gb:AF182645.1 /DB_XREF=gi:5901877 /GEN=CSA2 /FEA=FLmRNA /CNT=294 /TID=Hs.8024.0 /TIER=FL+Stack /STK=58 /UG=Hs.8024 /LL=3550 /DEF=Homo sapiens chondrosarcoma-associated protein 2 (CSA2) mRNA, complete cds. /PROD=chondrosarcoma-associated protein 2 /FL=gb:AF182645.1 gb:NM_006083.2	AF182645	Hs.8024	Hs.421245	February 2009 (Genome Reference Consortium GRCh37)	chr5:140027383-140042064 (+) // 92.23 // q31.3	IK cytokine, down-regulator of HLA II	chr5q31.3	full length	ENSG00000113141; OTTHUMG00000163374	3550	Q9UK43; B4DEH2; Q95HA6; Q13123; E7EQZ7; B2R5Y4; Q9H4P6; Q9Y3Z5		600549	NP_006074	NM_006083							0006955 // immune response // traceable author statement; 0007267 // cell-cell signaling // traceable author statement	0005615 // extracellular space // traceable author statement; 0005634 // nucleus // inferred from electronic annotation	0005515 // protein binding // inferred from physical interaction; 0042802 // identical protein binding // inferred from physical interaction		IPR012492 // Protein RED, C-terminal // 2.5E-55; IPR012916 // RED-like, N-terminal // 9.5E-96			This probe set was annotated using the Matching Probes based pipeline to a Entrez Gene identifier using 9 transcripts. // false // Matching Probes // A
200067_x_at	Hs.12102.0	10.86	10.88			-1.01	1	1	SNX3	sorting nexin 3	chr6	108532425-108582464	-		Human Genome U133 Plus 2.0 Array	Homo sapiens	2013-10-23	Consensus sequence	GenBank	gb:AL078596 /DB_XREF=gi:6010168 /FEA=FLmRNA /CNT=355 /TID=Hs.12102.0 /TIER=Stack /STK=10 /UG=Hs.12102 /LL=8724 /UG_GENE=SNX3 /UG_TITLE=sorting nexin 3 /DEF=Human DNA sequence from clone RP3-429G5 on chromosome 6q21-22.1. Contains the NR2E1 gene for nuclear receptor 2E1 (tailless, TLL, TLX, XTLL), the 3 end of the SNX3 gene for sorting nexin 3, ESTs, STSs, GSSs and four predicted CpG islands /FL=g…	AL078596	Hs.12102	Hs.12102	February 2009 (Genome Reference Consortium GRCh37)	chr6:108532425-108582464 (-) // 87.64 // q21	sorting nexin 3	chr6q21	full length	ENSG00000112335; OTTHUMG00000015323	8724	O60493		601349; 605930	NP_003786; NP_690040	NM_003795; NM_152827; NM_152828							0006810 // transport // inferred from electronic annotation; 0006897 // endocytosis // traceable author statement; 0007154 // cell communication // inferred from electronic annotation; 0015031 // protein transport // inferred from electronic annotation	0005737 // cytoplasm // inferred from direct assay; 0005768 // endosome // inferred from electronic annotation; 0005769 // early endosome // inferred from direct assay; 0005829 // cytosol // traceable author statement; 0010008 // endosome membrane // inferred from direct assay	0005515 // protein binding // inferred from physical interaction; 0008289 // lipid binding // inferred from electronic annotation; 0019903 // protein phosphatase binding // inferred from physical interaction; 0032266 // phosphatidylinositol-3-phosphate binding // inferred from direct assay; 0035091 // phosphatidylinositol binding // inferred from electronic annotation		IPR001683 // Phox homologous domain // 5.0E-32; IPR001683 // Phox homologous domain // 9.4E-15; IPR001683 // Phox homologous domain // 9.4E-17			This probe set was annotated using the Matching Probes based pipeline to a Entrez Gene identifier using 12 transcripts. // false // Matching Probes // A
200068_s_at	g179831	11.97	11.9			1.05	1	1	CANX	calnexin	chr5	179126011-179157652	+		Human Genome U133 Plus 2.0 Array	Homo sapiens	2013-10-23	Exemplar sequence	GenBank	gb:M94859.1 /DB_XREF=gi:179831 /FEA=FLmRNA /CNT=288 /TID=Hs.155560.0 /TIER=FL+Stack /STK=21 /UG=Hs.155560 /LL=821 /UG_GENE=CANX /DEF=Human calnexin mRNA, complete cds. /PROD=calnexin /FL=gb:L18887.1 gb:L10284.1 gb:M94859.1 gb:NM_001746.1 gb:BC003552.1 gb:M98452.1	M94859	Hs.155560	Hs.567968; Hs.720884	February 2009 (Genome Reference Consortium GRCh37)	chr5:179126011-179157652 (+) // 92.84 // q35.3	calnexin	chr5q35	est; full length	ENSG00000127022; OTTHUMG00000130910	821	P27824; B4E2T8; D6RAQ8; D6RAU8; D6RB85; D6RDP7; D6RFL1; D6RFW4; D6RHJ3; B4DGP8; Q16094; Q6ZP56		114217	NP_001019820; NP_001737	NM_001024649; NM_001746							0002474 // antigen processing and presentation of peptide antigen via MHC class I // traceable author statement; 0006457 // protein folding // traceable author statement; 0007568 // aging // inferred from electronic annotation; 0009306 // protein secretion // traceable author statement; 0018279 // protein N-linked glycosylation via asparagine // traceable author statement; 0019886 // antigen proc…	0005622 // intracellular // non-traceable author statement; 0005737 // cytoplasm // inferred from electronic annotation; 0005783 // endoplasmic reticulum // inferred from direct assay; 0005788 // endoplasmic reticulum lumen // traceable author statement; 0005789 // endoplasmic reticulum membrane // inferred from direct assay; 0005791 // rough endoplasmic reticulum // inferred from electronic anno…	0005509 // calcium ion binding // inferred from electronic annotation; 0005515 // protein binding // inferred from physical interaction; 0034185 // apolipoprotein binding // inferred from electronic annotation; 0035255 // ionotropic glutamate receptor binding // inferred from electronic annotation; 0046872 // metal ion binding // inferred from electronic annotation; 0051082 // unfolded protein bi…		IPR001580 // Calreticulin/calnexin // 1.2E-165			This probe set was annotated using the Matching Probes based pipeline to a Entrez Gene identifier using 8 transcripts. // false // Matching Probes // A
200069_at	Hs.116875.0	8.81	8.69			1.09	1	1	SART3	squamous cell carcinoma antigen recognized by T cells 3	chr12	108915992-108954940	-		Human Genome U133 Plus 2.0 Array	Homo sapiens	2013-10-23	Consensus sequence	GenBank	gb:AI656011 /DB_XREF=gi:4739990 /DB_XREF=tt42e08.x1 /CLONE=IMAGE:2243462 /FEA=FLmRNA /CNT=170 /TID=Hs.116875.0 /TIER=Stack /STK=15 /UG=Hs.116875 /LL=9733 /UG_GENE=KIAA0156 /UG_TITLE=KIAA0156 gene product /FL=gb:D63879.1 gb:NM_014706.1 gb:AB020880.1	AI656011	Hs.116875	Hs.584842	February 2009 (Genome Reference Consortium GRCh37)	chr12:108915992-108954940 (-) // 98.25 // q23.3	squamous cell carcinoma antigen recognized by T cells 3	chr12q24.1	full length		9733	Q15020; B4DRG9; B4DYA2; B4E3R6; B7ZKM0		175900; 611684	NP_055521	NM_014706							0006396 // RNA processing // inferred from electronic annotation	0005622 // intracellular // inferred from electronic annotation; 0005634 // nucleus // inferred from electronic annotation; 0005737 // cytoplasm // inferred from direct assay; 0016607 // nuclear speck // inferred from electronic annotation; 0043231 // intracellular membrane-bounded organelle // inferred from direct assay	0000166 // nucleotide binding // inferred from electronic annotation; 0003676 // nucleic acid binding // inferred from electronic annotation; 0003723 // RNA binding // inferred from electronic annotation; 0005515 // protein binding // inferred from physical interaction					This probe set was annotated using the Matching Probes based pipeline to a Entrez Gene identifier using 1 transcripts. // false // Matching Probes // A
200070_at	g12655084	6.79	6.23			1.46	1	1	CNPPD1	cyclin Pas1/PHO80 domain containing 1	chr2	220036619-220041638	-		Human Genome U133 Plus 2.0 Array	Homo sapiens	2013-10-23	Exemplar sequence	GenBank	gb:BC001393.1 /DB_XREF=gi:12655084 /FEA=FLmRNA /CNT=168 /TID=Hs.4973.1 /TIER=FL+Stack /STK=71 /UG=Hs.4973 /LL=27013 /UG_GENE=CGI-57 /DEF=Homo sapiens, hypothetical protein, clone MGC:782, mRNA, complete cds. /PROD=hypothetical protein /FL=gb:BC001393.1	BC001393	Hs.4973	Hs.4973; Hs.742754	February 2009 (Genome Reference Consortium GRCh37)	chr2:220036619-220041638 (-) // 98.33 // q35	cyclin Pas1/PHO80 domain containing 1	chr2q35	est; full length	ENSG00000115649; OTTHUMG00000133132	27013	Q9BV87; C9JF31; B3KQN8			NP_056495	NM_015680							0000079 // regulation of cyclin-dependent protein serine/threonine kinase activity // inferred from electronic annotation	0016020 // membrane // inferred from electronic annotation; 0016021 // integral to membrane // inferred from electronic annotation	0019901 // protein kinase binding // inferred from electronic annotation		IPR013922 // Cyclin PHO80-like // 1.0E-11			This probe set was annotated using the Matching Probes based pipeline to a Entrez Gene identifier using 4 transcripts. // false // Matching Probes // A
200071_at	Hs.79968.0	10.01	9.79			1.17	1	1	SMNDC1	survival motor neuron domain containing 1	chr10	112052507-112064697	-		Human Genome U133 Plus 2.0 Array	Homo sapiens	2013-10-23	Consensus sequence	GenBank	gb:BF224259 /DB_XREF=gi:11131523 /DB_XREF=7q85c09.x1 /CLONE=IMAGE:3705208 /FEA=FLmRNA /CNT=122 /TID=Hs.79968.0 /TIER=Stack /STK=38 /UG=Hs.79968 /LL=10285 /UG_GENE=SPF30 /UG_TITLE=splicing factor 30, survival of motor neuron-related /FL=gb:AF083385.1 gb:NM_005871.1 gb:AF107463.1	BF224259	Hs.79968	Hs.632093	February 2009 (Genome Reference Consortium GRCh37)	chr10:112052507-112064697 (-) // 97.4 // q25.2	survival motor neuron domain containing 1	chr10q23	full length	ENSG00000119953; OTTHUMG00000019036	10285	O75940		603519	NP_005862	NM_005871							0000375 // RNA splicing, via transesterification reactions // traceable author statement; 0006397 // mRNA processing // inferred from electronic annotation; 0006915 // apoptotic process // inferred from electronic annotation; 0006917 // induction of apoptosis // traceable author statement; 0008380 // RNA splicing // traceable author statement	0005634 // nucleus // traceable author statement; 0005681 // spliceosomal complex // inferred from electronic annotation; 0005737 // cytoplasm // inferred from electronic annotation; 0015030 // Cajal body // inferred from electronic annotation; 0016607 // nuclear speck // inferred from electronic annotation	0003723 // RNA binding // inferred from electronic annotation; 0005515 // protein binding // inferred from physical interaction		IPR010304 // Survival motor neuron // 5.4E-20			This probe set was annotated using the Matching Probes based pipeline to a Entrez Gene identifier using 4 transcripts. // false // Matching Probes // A
200072_s_at	g3126877	10.88	11.53			-1.57	1	1	HNRNPM	heterogeneous nuclear ribonucleoprotein M	chr19	8509650-8553885	+		Human Genome U133 Plus 2.0 Array	Homo sapiens	2013-10-23	Exemplar sequence	GenBank	gb:AF061832.1 /DB_XREF=gi:3126877 /FEA=FLmRNA /CNT=17 /TID=Hs.79024.1 /TIER=FL /STK=0 /UG=Hs.79024 /LL=4670 /UG_GENE=HNRPM /DEF=Homo sapiens M4 protein deletion mutant mRNA, complete cds. /PROD=M4 protein deletion mutant /FL=gb:AF061832.1	AF061832	Hs.79024	Hs.465808	February 2009 (Genome Reference Consortium GRCh37)	chr19:8509650-8553885 (+) // 98.37 // p13.2	heterogeneous nuclear ribonucleoprotein M	chr19p13.2	full length	ENSG00000099783; OTTHUMG00000182383	4670	P52272; M0R2I7; M0R0Y6; Q7KYM9; Q8TCM5; Q59ES8; Q6P2D7		160994	NP_005959; NP_112480	NM_005968; NM_031203							0000380 // alternative mRNA splicing, via spliceosome // inferred from mutant phenotype; 0000398 // mRNA splicing, via spliceosome // inferred by curator; 0000398 // mRNA splicing, via spliceosome // traceable author statement; 0006397 // mRNA processing // inferred from electronic annotation; 0008380 // RNA splicing // traceable author statement; 0010467 // gene expression // traceable author st…	0005634 // nucleus // inferred from direct assay; 0005654 // nucleoplasm // inferred from direct assay; 0005654 // nucleoplasm // traceable author statement; 0005681 // spliceosomal complex // inferred from direct assay; 0005730 // nucleolus // inferred from direct assay; 0005887 // integral to plasma membrane // traceable author statement; 0016363 // nuclear matrix // inferred from direct assay;…	0000166 // nucleotide binding // inferred from electronic annotation; 0003676 // nucleic acid binding // inferred from electronic annotation; 0003723 // RNA binding // non-traceable author statement; 0005515 // protein binding // inferred from physical interaction; 0019904 // protein domain specific binding // inferred from physical interaction		IPR000504 // RNA recognition motif domain // 2.7E-19; IPR000504 // RNA recognition motif domain // 1.3E-17; IPR000504 // RNA recognition motif domain // 7.1E-23; IPR000504 // RNA recognition motif domain // 2.5E-19; IPR000504 // RNA recognition motif domain // 1.2E-17; IPR000504 // RNA recognition motif domain // 6.6E-23; IPR024666 // Heterogeneous nuclear ribonucleoprotein M, PY nuclear localisa…			This probe set was annotated using the Matching Probes based pipeline to a Entrez Gene identifier using 11 transcripts. // false // Matching Probes // A
200073_s_at	g181913	11.33	11.28			1.03	1	1	HNRNPD	heterogeneous nuclear ribonucleoprotein D (AU-rich element RNA binding protein 1, 37kDa)	chr4	83275123-83294767	-		Human Genome U133 Plus 2.0 Array	Homo sapiens	2013-10-23	Exemplar sequence	GenBank	gb:M94630.1 /DB_XREF=gi:181913 /FEA=FLmRNA /CNT=2 /TID=Hs.303627.3 /TIER=FL /STK=0 /UG=Hs.303627 /LL=3184 /UG_GENE=HNRPD /DEF=Homo sapiens hnRNP-C like protein mRNA, complete cds. /PROD=DNA-binding protein /FL=gb:M94630.1	M94630	Hs.303627	Hs.480073	February 2009 (Genome Reference Consortium GRCh37)	chr4:83275123-83294767 (-) // 80.85 // q21.22	heterogeneous nuclear ribonucleoprotein D (AU-rich element RNA binding protein 1, 37kDa)	chr4q21	full length	ENSG00000138668; OTTHUMG00000130290	3184	B4DTC3; Q14103; H0YA96; D6RF44; F5H6R6; D6RAF8; D6RBQ9; B4E0W4		601324	NP_001003810; NP_002129; NP_112737; NP_112738	NM_001003810; NM_002138; NM_031369; NM_031370							0000398 // mRNA splicing, via spliceosome // traceable author statement; 0006351 // transcription, DNA-dependent // inferred from electronic annotation; 0006355 // regulation of transcription, DNA-dependent // non-traceable author statement; 0006396 // RNA processing // traceable author statement; 0006401 // RNA catabolic process // traceable author statement; 0008380 // RNA splicing // traceable…	0005634 // nucleus // inferred from direct assay; 0005634 // nucleus // non-traceable author statement; 0005654 // nucleoplasm // traceable author statement; 0005730 // nucleolus // inferred from direct assay; 0005737 // cytoplasm // inferred from electronic annotation; 0005829 // cytosol // traceable author statement; 0019013 // viral nucleocapsid // inferred from electronic annotation; 0030529 …	0000166 // nucleotide binding // inferred from electronic annotation; 0003676 // nucleic acid binding // inferred from electronic annotation; 0003677 // DNA binding // inferred from electronic annotation; 0003723 // RNA binding // inferred from direct assay; 0003723 // RNA binding // non-traceable author statement; 0005515 // protein binding // inferred from physical interaction; 0042162 // telom…	mRNA_processing_Reactome // GenMAPP	IPR000504 // RNA recognition motif domain // 3.1E-24; IPR000504 // RNA recognition motif domain // 2.2E-22; IPR000504 // RNA recognition motif domain // 2.4E-24; IPR000504 // RNA recognition motif domain // 1.7E-22; IPR000504 // RNA recognition motif domain // 7.8E-25; IPR000504 // RNA recognition motif domain // 5.2E-23; IPR000504 // RNA recognition motif domain // 2.8E-24; IPR000504 // RNA reco…			This probe set was annotated using the Matching Probes based pipeline to a Entrez Gene identifier using 18 transcripts. // false // Matching Probes // A
200074_s_at	g608516	12.4	12.35			1.04	1	1	RPL14	ribosomal protein L14	chr12	63359099-63359795	+		Human Genome U133 Plus 2.0 Array	Homo sapiens	2013-10-23	Exemplar sequence	GenBank	gb:U16738.1 /DB_XREF=gi:608516 /FEA=FLmRNA /CNT=2 /TID=Hs.738.2 /TIER=FL /STK=0 /UG=Hs.738 /LL=9045 /UG_GENE=RPL14 /DEF=Homo sapiens CAG-isl 7 mRNA, complete cds. /PROD=CAG-isl 7 /FL=gb:U16738.1	U16738	Hs.738	Hs.446522	February 2009 (Genome Reference Consortium GRCh37)	chr12:63359099-63359795 (+) // 93.58 // q14.2; chr3:40499379-40503766 (+) // 93.72 // p22.1	ribosomal protein L14	chr3p22-p21.2	full length	ENSG00000139239; ENSG00000188846; OTTHUMG00000156046; OTTHUMG00000157598	9045	Q6IPH7; A8K3Q9; A8K7N0; B7Z6S8; P50914; A0PJ62; F8WDZ7; E7EPB3			NP_001030168; NP_003964	NM_001034996; NM_003973							0000184 // nuclear-transcribed mRNA catabolic process, nonsense-mediated decay // traceable author statement; 0006364 // rRNA processing // inferred from mutant phenotype; 0006412 // translation // non-traceable author statement; 0006412 // translation // traceable author statement; 0006413 // translational initiation // traceable author statement; 0006414 // translational elongation // traceable…	0005622 // intracellular // inferred from electronic annotation; 0005737 // cytoplasm // inferred from direct assay; 0005829 // cytosol // traceable author statement; 0005840 // ribosome // inferred from electronic annotation; 0022625 // cytosolic large ribosomal subunit // inferred from direct assay; 0030529 // ribonucleoprotein complex // inferred from electronic annotation	0003723 // RNA binding // traceable author statement; 0003735 // structural constituent of ribosome // non-traceable author statement; 0005515 // protein binding // inferred from physical interaction	Ribosomal_Proteins // GenMAPP	IPR002784 // Ribosomal protein L14 // 6.2E-35; IPR002784 // Ribosomal protein L14 // 3.9E-34			This probe set was annotated using the Matching Probes based pipeline to a Entrez Gene identifier using 21 transcripts. // false // Matching Probes // A
200075_s_at	g13623296	9.74	9.45			1.23	1	1	GUK1	guanylate kinase 1	chr1	228327990-228336644	+		Human Genome U133 Plus 2.0 Array	Homo sapiens	2013-10-23	Exemplar sequence	GenBank	gb:BC006249.1 /DB_XREF=gi:13623296 /FEA=FLmRNA /CNT=1 /TID=HsAffx.900947.376 /TIER=FL /STK=0 /DEF=Homo sapiens, guanylate kinase 1, clone MGC:10618, mRNA, complete cds. /PROD=guanylate kinase 1 /FL=gb:BC006249.1	BC006249	Hs.900947	Hs.376933; Hs.602494	February 2009 (Genome Reference Consortium GRCh37)	chr1:228327990-228336644 (+) // 97.48 // q42.13	guanylate kinase 1	chr1q32-q41	est; full length	ENSG00000143774; OTTHUMG00000039503	2987	Q16774; Q6IBG8; B1ANH2; B1ANH5; B1ANH6; B1ANH0; B1ANG9; Q96IN2	EC:2.7.4.8	139270	NP_000849; NP_001152862; NP_001152863; NP_001229768; NP_001229769	NM_000858; NM_001159390; NM_001159391; NM_001242839; NM_001242840							0006163 // purine nucleotide metabolic process // inferred from direct assay; 0015949 // nucleobase-containing small molecule interconversion // traceable author statement; 0016310 // phosphorylation // inferred from electronic annotation; 0017144 // drug metabolic process // traceable author statement; 0044281 // small molecule metabolic process // traceable author statement; 0055086 // nucleoba…	0005829 // cytosol // traceable author statement	0000166 // nucleotide binding // inferred from electronic annotation; 0004385 // guanylate kinase activity // inferred from direct assay; 0005515 // protein binding // inferred from electronic annotation; 0005524 // ATP binding // inferred from electronic annotation; 0016301 // kinase activity // inferred from electronic annotation; 0016740 // transferase activity // inferred from electronic anno…		IPR008144 // Guanylate kinase // 1.5E-75; IPR008144 // Guanylate kinase // 3.5E-65; IPR008144 // Guanylate kinase // 2.2E-75; IPR008144 // Guanylate kinase // 3.1E-65; IPR008144 // Guanylate kinase // 5.3E-72; IPR008144 // Guanylate kinase // 6.7E-58; IPR008144 // Guanylate kinase // 7.2E-75			This probe set was annotated using the Matching Probes based pipeline to a Entrez Gene identifier using 38 transcripts. // false // Matching Probes // A
200076_s_at	g13623702	8.86	8.79			1.05	1	1	KXD1	KxDL motif containing 1	chr19	18668603-18680184	+		Human Genome U133 Plus 2.0 Array	Homo sapiens	2013-10-23	Exemplar sequence	GenBank	gb:BC006479.1 /DB_XREF=gi:13623702 /FEA=FLmRNA /CNT=1 /TID=HsAffx.901110.1064 /TIER=FL /STK=0 /DEF=Homo sapiens, hypothetical protein MGC2749, clone MGC:4376, mRNA, complete cds. /PROD=hypothetical protein MGC2749 /FL=gb:BC006479.1	BC006479	Hs.901110	Hs.714548; Hs.743717	February 2009 (Genome Reference Consortium GRCh37)	chr19:18668603-18680184 (+) // 98.68 // p13.11	KxDL motif containing 1	chr19p13.11	est; full length	ENSG00000105700; OTTHUMG00000183107	79036	Q7Z4E2; Q9BQD3; M0QY77		615178	NP_001165419; NP_001165420; NP_076974	NM_001171948; NM_001171949; NM_024069							0016192 // vesicle-mediated transport // inferred from sequence or structural similarity	0031083 // BLOC-1 complex // inferred from sequence or structural similarity	0005515 // protein binding // inferred from physical interaction		IPR019371 // Uncharacterised domain KxDL // 3.6E-41; IPR019371 // Uncharacterised domain KxDL // 3.7E-33			This probe set was annotated using the Matching Probes based pipeline to a Entrez Gene identifier using 13 transcripts. // false // Matching Probes // A
200077_s_at	g1590807	13.13	12.95			1.13	1	1	OAZ1	ornithine decarboxylase antizyme 1	chr19	2269537-2273302	+		Human Genome U133 Plus 2.0 Array	Homo sapiens	2013-10-23	Exemplar sequence	GenBank	gb:D87914.1 /DB_XREF=gi:1590807 /GEN=hAZ-brain /FEA=FLmRNA /CNT=1 /TID=HsAffx.901119.837 /TIER=FL /STK=0 /DEF=Human mRNA for ornithine decarboxylase antizyme, complete cds. /PROD=ornithine decarboxylase antizyme /FL=gb:D87914.1	D87914	Hs.901119	Hs.446427	February 2009 (Genome Reference Consortium GRCh37)	chr19:2269537-2273302 (+) // 99.26 // p13.3	ornithine decarboxylase antizyme 1	chr19p13.3	full length	ENSG00000104904; OTTHUMG00000178459	4946	P54368; J9JID2; K7ERW1; J3QQY4; Q2M222		601579	NP_004143	NM_004152							0006521 // regulation of cellular amino acid metabolic process // traceable author statement; 0006596 // polyamine biosynthetic process // traceable author statement; 0034641 // cellular nitrogen compound metabolic process // traceable author statement; 0043086 // negative regulation of catalytic activity // inferred from electronic annotation; 0044281 // small molecule metabolic process // trace…	0005829 // cytosol // traceable author statement	0004857 // enzyme inhibitor activity // inferred from electronic annotation; 0005515 // protein binding // inferred from electronic annotation; 0008073 // ornithine decarboxylase inhibitor activity // inferred from electronic annotation	Nucleotide_Metabolism // GenMAPP	IPR002993 // Ornithine decarboxylase antizyme // 6.3E-54; IPR002993 // Ornithine decarboxylase antizyme // 1.3E-49; IPR002993 // Ornithine decarboxylase antizyme // 1.2E-53; IPR002993 // Ornithine decarboxylase antizyme // 2.3E-51			This probe set was annotated using the Matching Probes based pipeline to a Entrez Gene identifier using 17 transcripts. // false // Matching Probes // A
200078_s_at	g13543437	10.71	10.46			1.19	1	1	ATP6V0B	ATPase, H+ transporting, lysosomal 21kDa, V0 subunit b	chr1	44440647-44443966	+		Human Genome U133 Plus 2.0 Array	Homo sapiens	2013-10-23	Exemplar sequence	GenBank	gb:BC005876.1 /DB_XREF=gi:13543437 /FEA=FLmRNA /CNT=1 /TID=HsAffx.900734.931 /TIER=FL /STK=0 /DEF=Homo sapiens, ATPase, H+ transporting, lysosomal (vacuolar proton pump) 21kD, clone MGC:4498, mRNA, complete cds. /PROD=ATPase, H+ transporting, lysosomal (vacuolarproton pump) 21kD /FL=gb:BC005876.1	BC005876	Hs.900734	Hs.596514; Hs.716638	February 2009 (Genome Reference Consortium GRCh37)	chr1:44440647-44443966 (+) // 95.85 // p34.1	ATPase, H+ transporting, lysosomal 21kDa, V0 subunit b	chr1p32.3	est; full length	ENSG00000117410; OTTHUMG00000008298	533	Q99437; E9PNU0; Q8NHD8; E9PMR1; Q16467	EC:3.6.3.14	603717	NP_001034546; NP_004038	NM_001039457; NM_004047							0006810 // transport // inferred from electronic annotation; 0006811 // ion transport // inferred from electronic annotation; 0006879 // cellular iron ion homeostasis // traceable author statement; 0008286 // insulin receptor signaling pathway // traceable author statement; 0015991 // ATP hydrolysis coupled proton transport // inferred from electronic annotation; 0015992 // proton transport // tr…	0005768 // endosome // inferred from electronic annotation; 0005773 // vacuole // inferred from electronic annotation; 0005774 // vacuolar membrane // inferred from electronic annotation; 0010008 // endosome membrane // traceable author statement; 0016020 // membrane // inferred from electronic annotation; 0016021 // integral to membrane // inferred from electronic annotation; 0030670 // phagocyt…	0005215 // transporter activity // traceable author statement; 0015078 // hydrogen ion transmembrane transporter activity // inferred from electronic annotation		IPR002379 // V-ATPase proteolipid subunit C-like domain // 3.0E-20; IPR002379 // V-ATPase proteolipid subunit C-like domain // 1.1E-19; IPR002379 // V-ATPase proteolipid subunit C-like domain // 1.7E-20; IPR002379 // V-ATPase proteolipid subunit C-like domain // 6.6E-20; IPR002379 // V-ATPase proteolipid subunit C-like domain // 4.5E-20; IPR002379 // V-ATPase proteolipid subunit C-like domain // …			This probe set was annotated using the Matching Probes based pipeline to a Entrez Gene identifier using 14 transcripts. // false // Matching Probes // A
200079_s_at	g11095908	11.11	10.85			1.2	1	1	KARS	lysyl-tRNA synthetase	chr16	75661792-75681563	-		Human Genome U133 Plus 2.0 Array	Homo sapiens	2013-10-23	Exemplar sequence	GenBank	gb:AF285758.1 /DB_XREF=gi:11095908 /FEA=FLmRNA /CNT=21 /TID=Hs.3100.1 /TIER=FL /STK=0 /UG=Hs.3100 /LL=3735 /UG_GENE=KARS /DEF=Homo sapiens lysyl-tRNA synthetase mRNA, complete cds; nuclear gene for mitochondrial product; alternatively spliced. /PROD=lysyl-tRNA synthetase /FL=gb:AF285758.1	AF285758	Hs.3100	Hs.3100	February 2009 (Genome Reference Consortium GRCh37)	chr16:75661792-75681563 (-) // 99.9 // q23.1	lysyl-tRNA synthetase	chr16q23.1	full length	ENSG00000065427; OTTHUMG00000137609	3735	Q15046; H3BQK5; J3KRL2; H3BVA8; Q6ZTI3	EC:6.1.1.6	601421; 613641	NP_001123561; NP_005539	NM_001130089; NM_005548							0006412 // translation // inferred from electronic annotation; 0006418 // tRNA aminoacylation for protein translation // traceable author statement; 0006430 // lysyl-tRNA aminoacylation // inferred from direct assay; 0008033 // tRNA processing // non-traceable author statement; 0010467 // gene expression // traceable author statement; 0015966 // diadenosine tetraphosphate biosynthetic process // …	0005576 // extracellular region // inferred from electronic annotation; 0005634 // nucleus // inferred from electronic annotation; 0005737 // cytoplasm // inferred from direct assay; 0005739 // mitochondrion // inferred from direct assay; 0005759 // mitochondrial matrix // traceable author statement; 0005829 // cytosol // traceable author statement; 0005886 // plasma membrane // inferred from ele…	0000049 // tRNA binding // non-traceable author statement; 0000166 // nucleotide binding // inferred from electronic annotation; 0003676 // nucleic acid binding // inferred from electronic annotation; 0004812 // aminoacyl-tRNA ligase activity // inferred from electronic annotation; 0004824 // lysine-tRNA ligase activity // inferred from direct assay; 0004824 // lysine-tRNA ligase activity // trac…		IPR004364 // Aminoacyl-tRNA synthetase, class II (D/K/N) // 2.5E-95; IPR004364 // Aminoacyl-tRNA synthetase, class II (D/K/N) // 2.2E-95; IPR004365 // Nucleic acid binding, OB-fold, tRNA/helicase-type // 4.2E-17; IPR004365 // Nucleic acid binding, OB-fold, tRNA/helicase-type // 3.9E-17			This probe set was annotated using the Matching Probes based pipeline to a Entrez Gene identifier using 8 transcripts. // false // Matching Probes // A
200080_s_at	Hs.181307.5	12.83	12.82			1.01	1	1	H3F3A; H3F3AP4; H3F3B	H3 histone, family 3A; H3 histone, family 3A, pseudogene 4; H3 histone, family 3B (H3.3B)	chr1	226250427-226259702	+		Human Genome U133 Plus 2.0 Array	Homo sapiens	2013-10-23	Consensus sequence	GenBank	gb:AI955655 /DB_XREF=gi:5747965 /DB_XREF=wt36f03.x1 /CLONE=IMAGE:2509565 /FEA=DNA /CNT=451 /TID=Hs.181307.5 /TIER=Stack /STK=13 /UG=Hs.181307 /LL=3020 /UG_GENE=H3F3A /UG_TITLE=H3 histone, family 3A	AI955655	Hs.181307	Hs.533624	February 2009 (Genome Reference Consortium GRCh37)	chr1:226250427-226259702 (+) // 86.64 // q42.12	H3 histone, family 3A; H3 histone, family 3A, pseudogene 4; H3 histone, family 3B (H3.3B)	chr17q25.1; chr1q42.12; chr2q31.1	full length	ENSG00000163041; ENSG00000235655; OTTHUMG00000037507	3020; 3021; 440926	A8K4Y7; P84243; B2R4P9; B4E380; K7EK07; B2R6Y1; B4DEB1		601058; 601128	NP_002098; NP_005315	NM_002107; NM_005324; NR_002315							0006334 // nucleosome assembly // inferred from electronic annotation; 0007420 // brain development // inferred from electronic annotation; 0007596 // blood coagulation // traceable author statement; 0009725 // response to hormone stimulus // inferred from electronic annotation	0000786 // nucleosome // inferred from electronic annotation; 0005576 // extracellular region // traceable author statement; 0005634 // nucleus // inferred from electronic annotation; 0005654 // nucleoplasm // traceable author statement; 0005694 // chromosome // inferred from electronic annotation	0003677 // DNA binding // inferred from electronic annotation; 0005515 // protein binding // inferred from physical interaction; 0046982 // protein heterodimerization activity // inferred from electronic annotation		IPR007125 // Histone core // 6.6E-37			This probe set was annotated using the Matching Probes based pipeline to a Entrez Gene identifier using 14 transcripts. // true // Matching Probes // A
200081_s_at	Hs.241507.3	13.36	13.24			1.09	1	1	RPS6	ribosomal protein S6	chr9	19200301-19379609	-		Human Genome U133 Plus 2.0 Array	Homo sapiens	2013-10-23	Consensus sequence	GenBank	gb:BE741754 /DB_XREF=gi:10155746 /DB_XREF=601595220F1 /CLONE=IMAGE:3949109 /FEA=EST /CNT=483 /TID=Hs.241507.3 /TIER=Stack /STK=16 /UG=Hs.241507 /LL=6194 /UG_GENE=RPS6 /UG_TITLE=ribosomal protein S6	BE741754	Hs.241507	Hs.408073; Hs.620064	February 2009 (Genome Reference Consortium GRCh37)	chr9:19200301-19379609 (-) // 81.3 // p22.1	ribosomal protein S6	chr9p21	est; full length	ENSG00000137154; OTTHUMG00000019642	6194	P62753; A2A3R6; Q96DV6; A2A3R5; A2A3R7		180460	NP_001001	NM_001010							0000028 // ribosomal small subunit assembly // inferred from electronic annotation; 0000184 // nuclear-transcribed mRNA catabolic process, nonsense-mediated decay // traceable author statement; 0006364 // rRNA processing // inferred from mutant phenotype; 0006412 // translation // inferred by curator; 0006412 // translation // traceable author statement; 0006413 // translational initiation // tra…	0005622 // intracellular // inferred from electronic annotation; 0005634 // nucleus // inferred from direct assay; 0005730 // nucleolus // inferred from direct assay; 0005737 // cytoplasm // inferred from direct assay; 0005829 // cytosol // traceable author statement; 0005840 // ribosome // inferred from electronic annotation; 0015935 // small ribosomal subunit // inferred from direct assay; 0022…	0003735 // structural constituent of ribosome // inferred from electronic annotation; 0005515 // protein binding // inferred from physical interaction; 0019901 // protein kinase binding // inferred from physical interaction	mRNA_processing_binding_Reactome // GenMAPP; Ribosomal_Proteins // GenMAPP	IPR001377 // Ribosomal protein S6e // 4.1E-70; IPR001377 // Ribosomal protein S6e // 6.5E-53; IPR001377 // Ribosomal protein S6e // 2.7E-21			This probe set was annotated using the Matching Probes based pipeline to a Entrez Gene identifier using 16 transcripts. // false // Matching Probes // A
200082_s_at	Hs.301547.2	13.27	13.12			1.11	1	1	RPS7	ribosomal protein S7	chr2	3622908-3628502	+		Human Genome U133 Plus 2.0 Array	Homo sapiens	2013-10-23	Consensus sequence	GenBank	gb:AI805587 /DB_XREF=gi:5392153 /DB_XREF=tx97a02.x1 /CLONE=IMAGE:2277482 /FEA=EST /CNT=291 /TID=Hs.301547.2 /TIER=Stack /STK=29 /UG=Hs.301547 /LL=6201 /UG_GENE=RPS7 /UG_TITLE=ribosomal protein S7	AI805587	Hs.301547	Hs.534346; Hs.546287	February 2009 (Genome Reference Consortium GRCh37)	chr2:3622908-3628502 (+) // 83.42 // p25.3	ribosomal protein S7	chr2p25	full length	ENSG00000171863; ENSG00000183405; ENSG00000213326; ENSG00000263266; OTTHUMG00000090305; OTTHUMG00000132828; OTTHUMG00000157855; OTTHUMG00000181694	6201	Q59FS3; P62081; B5MCP9	EC:3.6.5.3	603658; 612563	NP_001002	NM_001011							0000184 // nuclear-transcribed mRNA catabolic process, nonsense-mediated decay // traceable author statement; 0006364 // rRNA processing // inferred from mutant phenotype; 0006412 // translation // inferred by curator; 0006412 // translation // non-traceable author statement; 0006412 // translation // traceable author statement; 0006413 // translational initiation // traceable author statement; 0…	0005622 // intracellular // inferred from electronic annotation; 0005634 // nucleus // inferred from direct assay; 0005730 // nucleolus // inferred from direct assay; 0005737 // cytoplasm // inferred from electronic annotation; 0005815 // microtubule organizing center // inferred from electronic annotation; 0005829 // cytosol // traceable author statement; 0005840 // ribosome // inferred from dir…	0003723 // RNA binding // non-traceable author statement; 0003735 // structural constituent of ribosome // inferred from electronic annotation; 0005515 // protein binding // inferred from physical interaction	mRNA_processing_binding_Reactome // GenMAPP; Ribosomal_Proteins // GenMAPP	IPR000554 // Ribosomal protein S7e // 5.1E-95; IPR000554 // Ribosomal protein S7e // 2.5E-84			This probe set was annotated using the Matching Probes based pipeline to a Entrez Gene identifier using 14 transcripts. // false // Matching Probes // A
200083_at	Hs.12064.0	9.96	9.99			-1.02	1	1	USP22	ubiquitin specific peptidase 22	chr17	20902905-20946352	-		Human Genome U133 Plus 2.0 Array	Homo sapiens	2013-10-23	Consensus sequence	GenBank	gb:AA621731 /DB_XREF=gi:2525670 /DB_XREF=af54h05.s1 /CLONE=IMAGE:1035513 /FEA=mRNA /CNT=242 /TID=Hs.12064.0 /TIER=Stack /STK=79 /UG=Hs.12064 /LL=23326 /UG_GENE=USP22 /UG_TITLE=ubiquitin specific protease 22	AA621731	Hs.12064	Hs.462492	February 2009 (Genome Reference Consortium GRCh37)	chr17:20902905-20946352 (-) // 88.49 // p11.2	ubiquitin specific peptidase 22	chr17p11.2	full length	ENSG00000124422; OTTHUMG00000133621	23326	Q9UPT9; Q9NSJ7; K7ERX6; K7ESK0	EC:3.4.19.12	612116	NP_056091	NM_015276							0006351 // transcription, DNA-dependent // inferred from electronic annotation; 0006355 // regulation of transcription, DNA-dependent // inferred from electronic annotation; 0006508 // proteolysis // inferred from electronic annotation; 0006511 // ubiquitin-dependent protein catabolic process // inferred from electronic annotation; 0007049 // cell cycle // inferred from electronic annotation; 000…	0000124 // SAGA complex // inferred from direct assay; 0005634 // nucleus // inferred from electronic annotation; 0070461 // SAGA-type complex // inferred from direct assay	0003713 // transcription coactivator activity // inferred from direct assay; 0004221 // ubiquitin thiolesterase activity // inferred from electronic annotation; 0004843 // ubiquitin-specific protease activity // inferred from direct assay; 0004843 // ubiquitin-specific protease activity // inferred from mutant phenotype; 0005515 // protein binding // inferred from physical interaction; 0008233 //…		IPR001394 // Peptidase C19, ubiquitin carboxyl-terminal hydrolase 2 // 3.4E-67; IPR001394 // Peptidase C19, ubiquitin carboxyl-terminal hydrolase 2 // 3.2E-67; IPR001607 // Zinc finger, UBP-type // 7.7E-18; IPR001607 // Zinc finger, UBP-type // 7.5E-18			This probe set was annotated using the Matching Probes based pipeline to a Entrez Gene identifier using 5 transcripts. // false // Matching Probes // A
200084_at	Hs.78050.1	10.56	10.56			-1	1	1	C11orf58	chromosome 11 open reading frame 58	chr11	16760193-16777566	+		Human Genome U133 Plus 2.0 Array	Homo sapiens	2013-10-23	Consensus sequence	GenBank	gb:BE748698 /DB_XREF=gi:10162690 /DB_XREF=601571740T1 /CLONE=IMAGE:3838712 /FEA=EST /CNT=166 /TID=Hs.78050.1 /TIER=Stack /STK=10 /UG=Hs.78050 /LL=10944 /UG_GENE=IMAGE145052 /UG_TITLE=small acidic protein	BE748698	Hs.78050	Hs.645792	February 2009 (Genome Reference Consortium GRCh37)	chr11:16760193-16777566 (+) // 93.82 // p15.1	chromosome 11 open reading frame 58	chr11p15.1	full length	ENSG00000110696; OTTHUMG00000165910	10944	O00193; E3W975			NP_055082	NM_001142705; NM_014267														This probe set was annotated using the Matching Probes based pipeline to a Entrez Gene identifier using 8 transcripts. // false // Matching Probes // A
200085_s_at	Hs.172772.2	11.78	11.42			1.29	1	1	TCEB2	transcription elongation factor B (SIII), polypeptide 2 (18kDa, elongin B)	chr16	2821415-2827281	-		Human Genome U133 Plus 2.0 Array	Homo sapiens	2013-10-23	Consensus sequence	GenBank	gb:NM_007108.1 /DB_XREF=gi:6005889 /GEN=TCEB2 /FEA=FLmRNA /CNT=162 /TID=Hs.172772.2 /TIER=FL+Stack /STK=43 /UG=Hs.172772 /LL=6923 /DEF=Homo sapiens transcription elongation factor B (SIII), polypeptide 2 (18kD, elongin B) (TCEB2), mRNA. /PROD=elongin B /FL=gb:L42856.1 gb:NM_007108.1	NM_007108	Hs.172772	Hs.172772	February 2009 (Genome Reference Consortium GRCh37)	chr16:2821415-2827281 (-) // 77.82 // p13.3	transcription elongation factor B (SIII), polypeptide 2 (18kDa, elongin B)	chr16p12.3	full length	ENSG00000103363; OTTHUMG00000154125	6923	Q15370; I3L0M9; B8ZZU8		600787	NP_009039; NP_996896	NM_007108; NM_207013							0006351 // transcription, DNA-dependent // inferred from electronic annotation; 0006355 // regulation of transcription, DNA-dependent // inferred from electronic annotation; 0006366 // transcription from RNA polymerase II promoter // traceable author statement; 0006368 // transcription elongation from RNA polymerase II promoter // traceable author statement; 0006414 // translational elongation //…	0005634 // nucleus // inferred from electronic annotation; 0005654 // nucleoplasm // traceable author statement; 0005829 // cytosol // traceable author statement; 0031462 // Cul2-RING ubiquitin ligase complex // inferred from direct assay; 0031466 // Cul5-RING ubiquitin ligase complex // inferred from direct assay	0003746 // translation elongation factor activity // inferred from electronic annotation; 0005515 // protein binding // inferred from physical interaction; 0031625 // ubiquitin protein ligase binding // inferred from direct assay		IPR000626 // Ubiquitin // 2.8E-11; IPR000626 // Ubiquitin // 1.4E-11; IPR000626 // Ubiquitin // 1.2E-11			This probe set was annotated using the Matching Probes based pipeline to a Entrez Gene identifier using 10 transcripts. // false // Matching Probes // A
200086_s_at	Hs.113205.2	11.89	11.59			1.23	1	1	COX4I1	cytochrome c oxidase subunit IV isoform 1	chr16	85833330-85840605	+		Human Genome U133 Plus 2.0 Array	Homo sapiens	2013-10-23	Consensus sequence	GenBank	gb:AA854966 /DB_XREF=gi:2942504 /DB_XREF=aj70d12.s1 /CLONE=IMAGE:1401815 /FEA=EST /CNT=107 /TID=Hs.113205.2 /TIER=Stack /STK=97 /UG=Hs.113205 /LL=1327 /UG_GENE=COX4 /UG_TITLE=cytochrome c oxidase subunit IV	AA854966	Hs.113205	Hs.433419	February 2009 (Genome Reference Consortium GRCh37)	chr16:85833330-85840605 (+) // 50.86 // q24.1	cytochrome c oxidase subunit IV isoform 1	chr16q24.1	full length	ENSG00000131143; OTTHUMG00000137649	1327	P13073; Q86WV2; H3BN72; H3BPG0; H3BNV9; H3BNI5	EC:1.9.3.1	123864	NP_001852	NM_001861							0006091 // generation of precursor metabolites and energy // traceable author statement; 0007584 // response to nutrient // inferred from electronic annotation; 0022904 // respiratory electron transport chain // traceable author statement; 0044237 // cellular metabolic process // traceable author statement; 0044281 // small molecule metabolic process // traceable author statement	0005634 // nucleus // inferred from direct assay; 0005739 // mitochondrion // inferred from direct assay; 0005743 // mitochondrial inner membrane // traceable author statement; 0016020 // membrane // inferred from electronic annotation	0004129 // cytochrome-c oxidase activity // inferred from electronic annotation; 0005515 // protein binding // inferred from physical interaction	Electron_Transport_Chain // GenMAPP	IPR004203 // Cytochrome c oxidase subunit IV family // 1.8E-33; IPR004203 // Cytochrome c oxidase subunit IV family // 4.4E-55; IPR004203 // Cytochrome c oxidase subunit IV family // 9.1E-40; IPR004203 // Cytochrome c oxidase subunit IV family // 5.1E-17; IPR004203 // Cytochrome c oxidase subunit IV family // 1.3E-33			This probe set was annotated using the Matching Probes based pipeline to a Entrez Gene identifier using 21 transcripts. // false // Matching Probes // A
200087_s_at	Hs.75914.0	11.93	11.78			1.11	1	1	TMED2	transmembrane emp24 domain trafficking protein 2	chr12	124074913-124083128	+		Human Genome U133 Plus 2.0 Array	Homo sapiens	2013-10-23	Consensus sequence	GenBank	gb:AK024976.1 /DB_XREF=gi:10437405 /FEA=mRNA /CNT=91 /TID=Hs.75914.0 /TIER=Stack /STK=49 /UG=Hs.75914 /UG_TITLE=Homo sapiens cDNA: FLJ21323 fis, clone COL02374 /DEF=Homo sapiens cDNA: FLJ21323 fis, clone COL02374.	AK024976	Hs.75914	Hs.733403; Hs.741390	February 2009 (Genome Reference Consortium GRCh37)	chr12:124074913-124083128 (+) // 92.36 // q24.31	transmembrane emp24 domain trafficking protein 2	chr12q24.31	est; full length	ENSG00000086598; OTTHUMG00000168694	10959	Q15363; Q6FHT8; F5GX39; B4DP27; B4E020			NP_006806	NM_006815							0001701 // in utero embryonic development // inferred from electronic annotation; 0001756 // somitogenesis // inferred from electronic annotation; 0001843 // neural tube closure // inferred from electronic annotation; 0001892 // embryonic placenta development // inferred from electronic annotation; 0001893 // maternal placenta development // inferred from electronic annotation; 0001947 // heart l…	0005783 // endoplasmic reticulum // inferred from direct assay; 0005789 // endoplasmic reticulum membrane // inferred from electronic annotation; 0005793 // endoplasmic reticulum-Golgi intermediate compartment // inferred from direct assay; 0005794 // Golgi apparatus // inferred from direct assay; 0016020 // membrane // inferred from electronic annotation; 0016021 // integral to membrane // infer…	0005515 // protein binding // inferred from physical interaction		IPR009038 // GOLD // 5.8E-53			This probe set was annotated using the Matching Probes based pipeline to a Entrez Gene identifier using 3 transcripts. // false // Matching Probes // A
200088_x_at	Hs.182979.1	13.49	13.37			1.09	1	1	NBEAL1; RPL12	neurobeachin-like 1; ribosomal protein L12	chr2	204045678-204056058	+		Human Genome U133 Plus 2.0 Array	Homo sapiens	2013-10-23	Consensus sequence	GenBank	gb:AK026491.1 /DB_XREF=gi:10439364 /FEA=mRNA /CNT=92 /TID=Hs.182979.1 /TIER=Stack /STK=25 /UG=Hs.182979 /LL=6136 /UG_GENE=RPL12 /UG_TITLE=ribosomal protein L12 /DEF=Homo sapiens cDNA: FLJ22838 fis, clone KAIA4494, highly similar to HUML12A Human ribosomal protein L12 mRNA.	AK026491	Hs.182979	Hs.408054; Hs.619414; Hs.645450; Hs.648846; Hs.675844; Hs.735547	February 2009 (Genome Reference Consortium GRCh37)	chr2:204045678-204056058 (+) // 76.19 // q33.2	neurobeachin-like 1; ribosomal protein L12	chr2q33.2; chr9q34	est; full length	ENSG00000144426; ENSG00000185834; ENSG00000197958; ENSG00000204196; OTTHUMG00000020704; OTTHUMG00000032779; OTTHUMG00000154129; OTTHUMG00000155492	6136; 65065	P30050; Q6ZS30; A2RUL1; Q59FI9		180475; 609816	NP_000967; NP_001107604	NM_000976; NM_001099273; NM_001114132; NM_198945; NM_205543							0000184 // nuclear-transcribed mRNA catabolic process, nonsense-mediated decay // traceable author statement; 0006412 // translation // non-traceable author statement; 0006412 // translation // traceable author statement; 0006413 // translational initiation // traceable author statement; 0006414 // translational elongation // traceable author statement; 0006415 // translational termination // tra…	0005829 // cytosol // traceable author statement; 0005840 // ribosome // inferred from electronic annotation; 0022625 // cytosolic large ribosomal subunit // inferred from direct assay; 0030529 // ribonucleoprotein complex // inferred from electronic annotation	0003723 // RNA binding // inferred from electronic annotation; 0003735 // structural constituent of ribosome // non-traceable author statement; 0005515 // protein binding // inferred from physical interaction	Ribosomal_Proteins // GenMAPP	IPR020783 // Ribosomal protein L11, C-terminal // 3.1E-16; IPR020783 // Ribosomal protein L11, C-terminal // 1.8E-16; IPR020784 // Ribosomal protein L11, N-terminal // 9.1E-22; IPR020784 // Ribosomal protein L11, N-terminal // 4.1E-8			This probe set was annotated using the Matching Probes based pipeline to a Entrez Gene identifier using 13 transcripts. // true // Matching Probes // A
200089_s_at	Hs.286.4	12.99	12.83			1.12	1	1	RPL4; SNORD16; SNORD18A; SNORD18B; SNORD18C	ribosomal protein L4; small nucleolar RNA, C/D box 16; small nucleolar RNA, C/D box 18A; small nucleolar RNA, C/D box 18B; small nucleolar RNA, C/D box 18C	chr15	66791655-66797176	-		Human Genome U133 Plus 2.0 Array	Homo sapiens	2013-10-23	Consensus sequence	GenBank	gb:AI953886 /DB_XREF=gi:5746196 /DB_XREF=wx70g02.x1 /CLONE=IMAGE:2549042 /FEA=EST /CNT=88 /TID=Hs.286.4 /TIER=Stack /STK=12 /UG=Hs.286 /LL=6124 /UG_GENE=RPL4 /UG_TITLE=ribosomal protein L4	AI953886	Hs.286	Hs.186350; Hs.644628; Hs.734195; Hs.739034	February 2009 (Genome Reference Consortium GRCh37)	chr15:66791655-66797176 (-) // 90.08 // q22.31	ribosomal protein L4; small nucleolar RNA, C/D box 16; small nucleolar RNA, C/D box 18A; small nucleolar RNA, C/D box 18B; small nucleolar RNA, C/D box 18C	chr15q22	est; full length	ENSG00000174444; ENSG00000229638; ENSG00000230207; ENSG00000263127; OTTHUMG00000019537; OTTHUMG00000133193; OTTHUMG00000156700; OTTHUMG00000175382	6124; 595097; 595098; 595099; 595100	P36578; B4DMJ6; B4DP82; H3BM89; B4DFI6; B4DMJ2; Q53G74; Q59GY2		180479	NP_000959	NM_000968; NR_002440; NR_002441; NR_002442; NR_002443							0000184 // nuclear-transcribed mRNA catabolic process, nonsense-mediated decay // traceable author statement; 0006412 // translation // non-traceable author statement; 0006412 // translation // traceable author statement; 0006413 // translational initiation // traceable author statement; 0006414 // translational elongation // traceable author statement; 0006415 // translational termination // tra…	0005634 // nucleus // inferred from direct assay; 0005730 // nucleolus // inferred from direct assay; 0005737 // cytoplasm // inferred from direct assay; 0005829 // cytosol // traceable author statement; 0005840 // ribosome // inferred from electronic annotation; 0015934 // large ribosomal subunit // inferred from electronic annotation; 0022625 // cytosolic large ribosomal subunit // inferred fro…	0003723 // RNA binding // traceable author statement; 0003735 // structural constituent of ribosome // non-traceable author statement; 0005515 // protein binding // inferred from physical interaction	Ribosomal_Proteins // GenMAPP	IPR002136 // Ribosomal protein L4/L1e // 2.6E-50; IPR002136 // Ribosomal protein L4/L1e // 1.8E-33			This probe set was annotated using the Matching Probes based pipeline to a Entrez Gene identifier using 40 transcripts. // true // Matching Probes // A
200090_at	Hs.138381.1	10.75	10.23			1.43	1	1	FNTA	farnesyltransferase, CAAX box, alpha	chr8	42919278-42940931	+		Human Genome U133 Plus 2.0 Array	Homo sapiens	2013-10-23	Consensus sequence	GenBank	gb:BG168896 /DB_XREF=gi:12675599 /DB_XREF=602320235F1 /CLONE=IMAGE:4415240 /FEA=EST /CNT=78 /TID=Hs.138381.1 /TIER=Stack /STK=30 /UG=Hs.138381 /LL=2339 /UG_GENE=FNTA /UG_TITLE=farnesyltransferase, CAAX box, alpha	BG168896	Hs.138381	Hs.370312; Hs.602783; Hs.630934; Hs.671533	February 2009 (Genome Reference Consortium GRCh37)	chr8:42919278-42940931 (+) // 92.37 // p11.21	farnesyltransferase, CAAX box, alpha	chr8p11	est; full length	ENSG00000168522; OTTHUMG00000165279	2339	B3KVN2; Q59EX2; P49354; E9PK84; E9PPM9; D3DSY9	EC:2.5.1.58; EC:2.5.1.59	134635	NP_002018	NM_001018676; NM_001018677; NM_002027; NR_033698							0006915 // apoptotic process // traceable author statement; 0006921 // cellular component disassembly involved in execution phase of apoptosis // traceable author statement; 0007179 // transforming growth factor beta receptor signaling pathway // traceable author statement; 0007603 // phototransduction, visible light // traceable author statement; 0016056 // rhodopsin mediated signaling pathway /…	0005737 // cytoplasm // traceable author statement; 0005829 // cytosol // traceable author statement; 0005875 // microtubule associated complex // inferred from direct assay	0004659 // prenyltransferase activity // inferred from electronic annotation; 0004660 // protein farnesyltransferase activity // inferred from direct assay; 0004661 // protein geranylgeranyltransferase activity // traceable author statement; 0004662 // CAAX-protein geranylgeranyltransferase activity // inferred from electronic annotation; 0004663 // Rab geranylgeranyltransferase activity // infer…		IPR002088 // Protein prenyltransferase, alpha subunit // 5.1E-13; IPR002088 // Protein prenyltransferase, alpha subunit // 1.6E-15; IPR002088 // Protein prenyltransferase, alpha subunit // 1.8E-15; IPR002088 // Protein prenyltransferase, alpha subunit // 1.4E-12; IPR002088 // Protein prenyltransferase, alpha subunit // 1.5E-11; IPR002088 // Protein prenyltransferase, alpha subunit // 3.0E-14; IPR…			This probe set was annotated using the Matching Probes based pipeline to a Entrez Gene identifier using 12 transcripts. // false // Matching Probes // A
200091_s_at	Hs.113029.1	12.88	12.8			1.06	1	1	RPS25	ribosomal protein S25	chr11	118886429-118889326	-		Human Genome U133 Plus 2.0 Array	Homo sapiens	2013-10-23	Consensus sequence	GenBank	gb:AA888388 /DB_XREF=gi:3004063 /DB_XREF=nw79f03.s1 /CLONE=IMAGE:1252829 /FEA=EST /CNT=48 /TID=Hs.113029.1 /TIER=Stack /STK=16 /UG=Hs.113029 /LL=6230 /UG_GENE=RPS25 /UG_TITLE=ribosomal protein S25	AA888388	Hs.113029	Hs.512676	February 2009 (Genome Reference Consortium GRCh37)	chr11:118886429-118889326 (-) // 80.66 // q23.3	ribosomal protein S25	chr11q23.3	full length	ENSG00000118181; ENSG00000185641; ENSG00000262088; OTTHUMG00000157822; OTTHUMG00000166350; OTTHUMG00000181585	6230	P62851; E9PPT4; E9PK60; E9PQK3		180465	NP_001019	NM_001028							0000028 // ribosomal small subunit assembly // inferred from electronic annotation; 0000184 // nuclear-transcribed mRNA catabolic process, nonsense-mediated decay // traceable author statement; 0006412 // translation // inferred by curator; 0006412 // translation // non-traceable author statement; 0006412 // translation // traceable author statement; 0006413 // translational initiation // traceab…	0005730 // nucleolus // inferred from direct assay; 0005737 // cytoplasm // inferred from direct assay; 0005829 // cytosol // traceable author statement; 0005840 // ribosome // inferred from direct assay; 0005840 // ribosome // non-traceable author statement; 0015935 // small ribosomal subunit // inferred from direct assay; 0022627 // cytosolic small ribosomal subunit // inferred from direct assa…	0003723 // RNA binding // non-traceable author statement; 0003735 // structural constituent of ribosome // inferred from electronic annotation	Ribosomal_Proteins // GenMAPP	IPR004977 // Ribosomal protein S25 // 9.6E-52			This probe set was annotated using the Matching Probes based pipeline to a Entrez Gene identifier using 16 transcripts. // false // Matching Probes // A
200092_s_at	Hs.179779.1	13.18	13.17			1.01	1	1	RPL37	ribosomal protein L37	chr5	40832569-40835312	-		Human Genome U133 Plus 2.0 Array	Homo sapiens	2013-10-23	Consensus sequence	GenBank	gb:BF216701 /DB_XREF=gi:11110287 /DB_XREF=601884615F1 /CLONE=IMAGE:4103235 /FEA=EST /CNT=39 /TID=Hs.179779.1 /TIER=Stack /STK=15 /UG=Hs.179779 /LL=6167 /UG_GENE=RPL37 /UG_TITLE=ribosomal protein L37	BF216701	Hs.179779	Hs.558601; Hs.668276; Hs.731513; Hs.733418; Hs.80545	February 2009 (Genome Reference Consortium GRCh37)	chr5:40832569-40835312 (-) // 90.1 // p13.1	ribosomal protein L37	chr5p13	est; full length	ENSG00000145592; OTTHUMG00000094774	6167	P61927; D6RG19		604181	NP_000988	NM_000997							0000184 // nuclear-transcribed mRNA catabolic process, nonsense-mediated decay // traceable author statement; 0006412 // translation // non-traceable author statement; 0006412 // translation // traceable author statement; 0006413 // translational initiation // traceable author statement; 0006414 // translational elongation // traceable author statement; 0006415 // translational termination // tra…	0005622 // intracellular // inferred from electronic annotation; 0005829 // cytosol // traceable author statement; 0005840 // ribosome // inferred from electronic annotation; 0022625 // cytosolic large ribosomal subunit // inferred from direct assay; 0022625 // cytosolic large ribosomal subunit // traceable author statement; 0030529 // ribonucleoprotein complex // inferred from electronic annotat…	0003723 // RNA binding // traceable author statement; 0003735 // structural constituent of ribosome // non-traceable author statement; 0003735 // structural constituent of ribosome // traceable author statement; 0019843 // rRNA binding // inferred from electronic annotation; 0046872 // metal ion binding // inferred from electronic annotation	Ribosomal_Proteins // GenMAPP	IPR001569 // Ribosomal protein L37e // 9.0E-29; IPR001569 // Ribosomal protein L37e // 5.6E-29			This probe set was annotated using the Matching Probes based pipeline to a Entrez Gene identifier using 10 transcripts. // false // Matching Probes // A
200093_s_at	Hs.256697.2	10.37	11.27			-1.87	1	1	HINT1	histidine triad nucleotide binding protein 1	chr5	130494980-130500993	-		Human Genome U133 Plus 2.0 Array	Homo sapiens	2013-10-23	Consensus sequence	GenBank	gb:N32864 /DB_XREF=gi:1153263 /DB_XREF=yw88d08.s1 /CLONE=IMAGE:259311 /FEA=EST /CNT=28 /TID=Hs.256697.2 /TIER=Stack /STK=10 /UG=Hs.256697 /LL=3094 /UG_GENE=HINT /UG_TITLE=histidine triad nucleotide-binding protein	N32864	Hs.256697	Hs.483305	February 2009 (Genome Reference Consortium GRCh37)	chr5:130494980-130500993 (-) // 93.63 // q23.3	histidine triad nucleotide binding protein 1	chr5q31.2	full length	ENSG00000169567; OTTHUMG00000128995	3094	P49773; D6RC06; D6REP8; D6RD60	EC:3.-.-.-	137200; 601314	NP_005331	NM_005340; NR_024610; NR_024611; NR_073488							0006351 // transcription, DNA-dependent // inferred from electronic annotation; 0006355 // regulation of transcription, DNA-dependent // inferred from mutant phenotype; 0006915 // apoptotic process // inferred from electronic annotation; 0007165 // signal transduction // traceable author statement; 0008152 // metabolic process // inferred from electronic annotation; 0009154 // purine ribonucleoti…	0000118 // histone deacetylase complex // inferred from direct assay; 0005634 // nucleus // inferred from direct assay; 0005737 // cytoplasm // inferred from direct assay; 0005856 // cytoskeleton // traceable author statement; 0005886 // plasma membrane // inferred from direct assay	0000166 // nucleotide binding // inferred from electronic annotation; 0003824 // catalytic activity // inferred from electronic annotation; 0005080 // protein kinase C binding // traceable author statement; 0016787 // hydrolase activity // inferred from direct assay		IPR001310 // Histidine triad (HIT) protein // 3.0E-35; IPR001310 // Histidine triad (HIT) protein // 1.3E-18; IPR001310 // Histidine triad (HIT) protein // 4.4E-19			This probe set was annotated using the Matching Probes based pipeline to a Entrez Gene identifier using 15 transcripts. // false // Matching Probes // A
200094_s_at	Hs.75309.1	12.66	12.35			1.24	1	1	EEF2	eukaryotic translation elongation factor 2	chr19	3976054-3976742	-		Human Genome U133 Plus 2.0 Array	Homo sapiens	2013-10-23	Consensus sequence	GenBank	gb:AI004246 /DB_XREF=gi:3213756 /DB_XREF=ou03g06.x1 /CLONE=IMAGE:1625242 /FEA=EST /CNT=15 /TID=Hs.75309.1 /TIER=Stack /STK=9 /UG=Hs.75309 /LL=1938 /UG_GENE=EEF2 /UG_TITLE=eukaryotic translation elongation factor 2	AI004246	Hs.75309	Hs.515070	February 2009 (Genome Reference Consortium GRCh37)	chr19:3976054-3976742 (-) // 77.72 // p13.3	eukaryotic translation elongation factor 2	chr19p13.3	full length	ENSG00000167658; OTTHUMG00000181790	1938	P13639; M0R0I6; B4DMC6; Q8TA90; B4DPU3; B4DRE8; Q6PK56		130610	NP_001952	NM_001961							0006184 // GTP catabolic process // inferred from electronic annotation; 0006412 // translation // traceable author statement; 0006414 // translational elongation // traceable author statement; 0010467 // gene expression // traceable author statement; 0044267 // cellular protein metabolic process // traceable author statement	0005737 // cytoplasm // inferred from electronic annotation; 0005829 // cytosol // traceable author statement; 0005844 // polysome // inferred from electronic annotation; 0030529 // ribonucleoprotein complex // inferred from direct assay	0000166 // nucleotide binding // inferred from electronic annotation; 0003746 // translation elongation factor activity // inferred from electronic annotation; 0003924 // GTPase activity // inferred from electronic annotation; 0005515 // protein binding // inferred from electronic annotation; 0005525 // GTP binding // inferred from electronic annotation	Translation_Factors // GenMAPP	IPR000640 // Translation elongation factor EFG, V domain // 1.7E-25; IPR000795 // Elongation factor, GTP-binding domain // 9.0E-64; IPR004161 // Translation elongation factor EFTu/EF1A, domain 2 // 3.6E-15; IPR005517 // Translation elongation factor EFG/EF2, domain IV // 1.3E-41			This probe set was annotated using the Matching Probes based pipeline to a Entrez Gene identifier using 5 transcripts. // false // Matching Probes // A
200095_x_at	Hs.76230.2	13.59	13.51			1.05	1	1	RPS10	ribosomal protein S10	chr11	46450152-46450478	-		Human Genome U133 Plus 2.0 Array	Homo sapiens	2013-10-23	Consensus sequence	GenBank	gb:AA320764 /DB_XREF=gi:1973113 /DB_XREF=EST23183 /FEA=EST /CNT=24 /TID=Hs.76230.2 /TIER=ConsEnd /STK=0 /UG=Hs.76230 /LL=6204 /UG_GENE=RPS10 /UG_TITLE=ribosomal protein S10	AA320764	Hs.76230	Hs.188882; Hs.406620; Hs.639577; Hs.645317; Hs.744380	February 2009 (Genome Reference Consortium GRCh37)	chr11:46450152-46450478 (-) // 96.13 // p11.2; chr6:34385232-34392545 (-) // 97.02 // p21.31	ribosomal protein S10	chr6p21.31	est; full length	ENSG00000124614; ENSG00000244313; OTTHUMG00000014546; OTTHUMG00000158376	6204	P46783; F6U211; O95989; Q14489; Q59GE4		603632; 613308	NP_001005; NP_001190174; NP_001191020	NM_001014; NM_001203245; NM_001204091							0000184 // nuclear-transcribed mRNA catabolic process, nonsense-mediated decay // traceable author statement; 0006412 // translation // inferred by curator; 0006412 // translation // traceable author statement; 0006413 // translational initiation // traceable author statement; 0006414 // translational elongation // traceable author statement; 0006415 // translational termination // traceable auth…	0005634 // nucleus // inferred from electronic annotation; 0005730 // nucleolus // inferred from direct assay; 0005737 // cytoplasm // inferred from electronic annotation; 0005829 // cytosol // traceable author statement; 0005840 // ribosome // non-traceable author statement; 0022627 // cytosolic small ribosomal subunit // inferred from direct assay; 0030529 // ribonucleoprotein complex // inferr…	0005515 // protein binding // inferred from physical interaction	Ribosomal_Proteins // GenMAPP	IPR005326 // Plectin/S10, N-terminal // 9.2E-50; IPR005326 // Plectin/S10, N-terminal // 8.2E-50			This probe set was annotated using the Matching Probes based pipeline to a Entrez Gene identifier using 15 transcripts. // false // Matching Probes // A
200096_s_at	Hs.24322.2	10.2	11			-1.75	1	1	ATP6V0E1	ATPase, H+ transporting, lysosomal 9kDa, V0 subunit e1	chr5	172410783-172461897	+		Human Genome U133 Plus 2.0 Array	Homo sapiens	2013-10-23	Consensus sequence	GenBank	gb:AI862255 /DB_XREF=gi:5526362 /DB_XREF=tb77d10.x1 /CLONE=IMAGE:2060371 /FEA=EST /CNT=13 /TID=Hs.24322.2 /TIER=Stack /STK=9 /UG=Hs.24322 /LL=8992 /UG_GENE=ATP6H /UG_TITLE=ATPase, H+ transporting, lysosomal (vacuolar proton pump) 9kD	AI862255	Hs.24322	Hs.484188	February 2009 (Genome Reference Consortium GRCh37)	chr5:172410783-172461897 (+) // 88.08 // q35.1	ATPase, H+ transporting, lysosomal 9kDa, V0 subunit e1	chr5q35.1	full length	ENSG00000113732; OTTHUMG00000130518	8992	O15342; J3KN48; E5RHL5	EC:3.6.3.14	603931	NP_003936	NM_003945							0006810 // transport // inferred from electronic annotation; 0006811 // ion transport // inferred from electronic annotation; 0006879 // cellular iron ion homeostasis // traceable author statement; 0007035 // vacuolar acidification // inferred from sequence or structural similarity; 0008286 // insulin receptor signaling pathway // traceable author statement; 0015991 // ATP hydrolysis coupled prot…	0005773 // vacuole // inferred from sequence or structural similarity; 0010008 // endosome membrane // traceable author statement; 0016020 // membrane // traceable author statement; 0016021 // integral to membrane // inferred from electronic annotation; 0030670 // phagocytic vesicle membrane // traceable author statement; 0033179 // proton-transporting V-type ATPase, V0 domain // inferred from el…	0005215 // transporter activity // non-traceable author statement; 0015078 // hydrogen ion transmembrane transporter activity // inferred from electronic annotation; 0016787 // hydrolase activity // inferred from electronic annotation; 0042625 // ATPase activity, coupled to transmembrane movement of ions // inferred from sequence or structural similarity; 0046961 // proton-transporting ATPase act…		IPR008389 // ATPase, V0 complex, subunit e1/e2 // 8.3E-31; IPR008389 // ATPase, V0 complex, subunit e1/e2 // 9.4E-17; IPR008389 // ATPase, V0 complex, subunit e1/e2 // 2.4E-11			This probe set was annotated using the Matching Probes based pipeline to a Entrez Gene identifier using 6 transcripts. // false // Matching Probes // A
200097_s_at	Hs.129548.1	11.42	11.55			-1.1	1	1	HNRNPK; MIR7-1	heterogeneous nuclear ribonucleoprotein K; microRNA 7-1	chr9	86583208-86595530	-		Human Genome U133 Plus 2.0 Array	Homo sapiens	2013-10-23	Consensus sequence	GenBank	gb:AI701949 /DB_XREF=gi:4989849 /DB_XREF=tq09c07.x1 /CLONE=IMAGE:2208300 /FEA=mRNA /CNT=50 /TID=Hs.129548.1 /TIER=ConsEnd /STK=2 /UG=Hs.129548 /LL=3190 /UG_GENE=HNRPK /UG_TITLE=heterogeneous nuclear ribonucleoprotein K	AI701949	Hs.129548	Hs.522257; Hs.729980	February 2009 (Genome Reference Consortium GRCh37)	chr9:86583208-86595530 (-) // 97.54 // q21.32	heterogeneous nuclear ribonucleoprotein K; microRNA 7-1	chr9q21.32; chr9q21.32-q21.33	est; full length	ENSG00000165119; OTTHUMG00000020107	3190; 407043	P61978; Q6IBN1; B3KU16; B4DFF1; B4DUQ1; Q5EC54		600712; 615239	NP_002131; NP_112552; NP_112553	NM_002140; NM_031262; NM_031263; NR_029605							0000398 // mRNA splicing, via spliceosome // inferred by curator; 0000398 // mRNA splicing, via spliceosome // traceable author statement; 0006351 // transcription, DNA-dependent // inferred from electronic annotation; 0006355 // regulation of transcription, DNA-dependent // inferred from electronic annotation; 0006396 // RNA processing // traceable author statement; 0006397 // mRNA processing //…	0000790 // nuclear chromatin // inferred from direct assay; 0002102 // podosome // inferred from electronic annotation; 0005634 // nucleus // inferred from direct assay; 0005654 // nucleoplasm // traceable author statement; 0005681 // spliceosomal complex // inferred from electronic annotation; 0005730 // nucleolus // inferred from direct assay; 0005737 // cytoplasm // inferred from electronic an…	0000978 // RNA polymerase II core promoter proximal region sequence-specific DNA binding // inferred from mutant phenotype; 0001077 // RNA polymerase II core promoter proximal region sequence-specific DNA binding transcription factor activity involved in positive regulation of transcription // inferred from mutant phenotype; 0003676 // nucleic acid binding // inferred from electronic annotation; …		IPR004088 // K Homology domain, type 1 // 3.6E-14; IPR004088 // K Homology domain, type 1 // 8.3E-14; IPR004088 // K Homology domain, type 1 // 2.7E-22; IPR012987 // ROK, N-terminal // 5.0E-23			This probe set was annotated using the Matching Probes based pipeline to a Entrez Gene identifier using 11 transcripts. // true // Matching Probes // A
200098_s_at	Hs.7101.1	10.57	10.54			1.02	1	1	ANAPC5	anaphase promoting complex subunit 5	chr12	121746049-121785686	-		Human Genome U133 Plus 2.0 Array	Homo sapiens	2013-10-23	Consensus sequence	GenBank	gb:T33068 /DB_XREF=gi:615166 /DB_XREF=EST56576 /FEA=mRNA /CNT=19 /TID=Hs.7101.1 /TIER=ConsEnd /STK=2 /UG=Hs.7101 /LL=51433 /UG_GENE=APC5 /UG_TITLE=anaphase-promoting complex subunit 5	T33068	Hs.7101	Hs.690132; Hs.7101	February 2009 (Genome Reference Consortium GRCh37)	chr12:121746049-121785686 (-) // 95.39 // q24.31	anaphase promoting complex subunit 5	chr12q24.31	est; full length	ENSG00000089053; OTTHUMG00000169157	51433	Q9Y2B7; B4DFK4; B7Z6Z3; Q9UJX4; Q49A41; F5H0N1; F5H0F9; H0YFB5; F5GY68; F5GZ05		606948	NP_001131031; NP_057321	NM_001137559; NM_016237							0000075 // cell cycle checkpoint // traceable author statement; 0000086 // G2/M transition of mitotic cell cycle // traceable author statement; 0000090 // mitotic anaphase // traceable author statement; 0000278 // mitotic cell cycle // traceable author statement; 0006511 // ubiquitin-dependent protein catabolic process // traceable author statement; 0007049 // cell cycle // inferred from electron…	0005634 // nucleus // inferred from direct assay; 0005654 // nucleoplasm // traceable author statement; 0005680 // anaphase-promoting complex // inferred from direct assay; 0005829 // cytosol // traceable author statement	0004842 // ubiquitin-protein ligase activity // traceable author statement; 0005515 // protein binding // inferred from electronic annotation; 0019903 // protein phosphatase binding // inferred from physical interaction					This probe set was annotated using the Matching Probes based pipeline to a Entrez Gene identifier using 20 transcripts. // false // Matching Probes // A
200099_s_at	Hs.307132.0	13.63	13.54			1.07	1	1	RPS3A; SNORD73A	ribosomal protein S3A; small nucleolar RNA, C/D box 73A	chr10	86320198-86321019	+		Human Genome U133 Plus 2.0 Array	Homo sapiens	2013-10-23	Consensus sequence	GenBank	gb:AL356115 /DB_XREF=gi:9795038 /FEA=DNA_1 /CNT=1 /TID=Hs.307132.0 /TIER=ConsEnd /STK=0 /UG=Hs.307132 /UG_TITLE=Human DNA sequence from clone RP11-486O22 on chromosome 10 Contains the 3part of a gene for KIAA1128 protein, a novel pseudogene, a gene for protein similar to RPS3A (ribosomal protein S3A), ESTs, STSs, GSSs and CpG islands /DEF=Human DNA sequence from clone RP11-486O22 on chromosome 10…	AL356115	Hs.307132	Hs.356572; Hs.606561	February 2009 (Genome Reference Consortium GRCh37)	chr10:86320198-86321019 (+) // 100.0 // q23.1	ribosomal protein S3A; small nucleolar RNA, C/D box 73A	chr4q31.2-q31.3; chr4q31.3	est; full length	ENSG00000145425; ENSG00000178429; ENSG00000213757; ENSG00000214389; ENSG00000234797; OTTHUMG00000018642; OTTHUMG00000154287; OTTHUMG00000157775; OTTHUMG00000157954; OTTHUMG00000161445	6189; 8944	A8K4W0; B7Z3M5; P61247; Q6NXR8; F5H4F9; D6RG13; D6RAT0; D6RB09; D6RAS7; H0Y8L7; E9PFI5; D6RI02; D6RED7; D6RGE0; D6R9B6		180478; 603568	NP_000997; NP_001254628	NM_001006; NM_001267699; NR_000007							0000184 // nuclear-transcribed mRNA catabolic process, nonsense-mediated decay // traceable author statement; 0006412 // translation // inferred by curator; 0006412 // translation // inferred from mutant phenotype; 0006412 // translation // non-traceable author statement; 0006412 // translation // traceable author statement; 0006413 // translational initiation // traceable author statement; 00064…	0005622 // intracellular // inferred from electronic annotation; 0005634 // nucleus // inferred from sequence or structural similarity; 0005730 // nucleolus // inferred from direct assay; 0005737 // cytoplasm // inferred from direct assay; 0005829 // cytosol // inferred from sequence or structural similarity; 0005829 // cytosol // traceable author statement; 0005840 // ribosome // inferred from e…	0003723 // RNA binding // non-traceable author statement; 0003735 // structural constituent of ribosome // inferred from electronic annotation; 0005515 // protein binding // inferred from physical interaction	Ribosomal_Proteins // GenMAPP	IPR001593 // Ribosomal protein S3Ae // 1.1E-88; IPR001593 // Ribosomal protein S3Ae // 3.0E-44; IPR001593 // Ribosomal protein S3Ae // 2.2E-30; IPR001593 // Ribosomal protein S3Ae // 3.7E-75; IPR001593 // Ribosomal protein S3Ae // 2.8E-72; IPR001593 // Ribosomal protein S3Ae // 3.4E-49; IPR001593 // Ribosomal protein S3Ae // 3.3E-68; IPR001593 // Ribosomal protein S3Ae // 2.1E-75; IPR001593 // Ri…			This probe set was annotated using the Matching Probes based pipeline to a Entrez Gene identifier using 40 transcripts. // true // Matching Probes // A
200593_s_at	g13177672	10.04	11			-1.95	1	1	HNRNPU	heterogeneous nuclear ribonucleoprotein U (scaffold attachment factor A)	chr1	245017707-245027760	-		Human Genome U133 Plus 2.0 Array	Homo sapiens	2013-10-23	Exemplar sequence	GenBank	gb:BC003621.1 /DB_XREF=gi:13177672 /FEA=FLmRNA /CNT=456 /TID=Hs.103804.0 /TIER=FL /STK=0 /UG=Hs.103804 /LL=3192 /UG_GENE=HNRPU /DEF=Homo sapiens, heterogeneous nuclear ribonucleoprotein U (scaffold attachment factor A), clone MGC:1992, mRNA, complete cds. /PROD=heterogeneous nuclear ribonucleoprotein U(scaffold attachment factor A) /FL=gb:BC003621.1 gb:NM_004501.1 gb:BC003367.1	BC003621	Hs.103804	Hs.106212; Hs.709028	February 2009 (Genome Reference Consortium GRCh37)	chr1:245017707-245027760 (-) // 97.69 // q44	heterogeneous nuclear ribonucleoprotein U (scaffold attachment factor A)	chr1q44	est; full length	ENSG00000153187; OTTHUMG00000040396	3192	Q7Z4Q5; Q00839; B4DLR3; Q96BA7; Q9UEL2; B3KX72		602869	NP_004492; NP_114032	NM_004501; NM_031844							0000398 // mRNA splicing, via spliceosome // inferred by curator; 0000398 // mRNA splicing, via spliceosome // traceable author statement; 0006396 // RNA processing // traceable author statement; 0006397 // mRNA processing // inferred from electronic annotation; 0008380 // RNA splicing // traceable author statement; 0010467 // gene expression // traceable author statement; 0070934 // CRD-mediated…	0005634 // nucleus // inferred from electronic annotation; 0005654 // nucleoplasm // traceable author statement; 0005681 // spliceosomal complex // inferred from electronic annotation; 0005737 // cytoplasm // inferred from electronic annotation; 0009986 // cell surface // inferred from electronic annotation; 0019013 // viral nucleocapsid // inferred from electronic annotation; 0030529 // ribonucl…	0000166 // nucleotide binding // inferred from electronic annotation; 0003676 // nucleic acid binding // inferred from electronic annotation; 0003677 // DNA binding // inferred from electronic annotation; 0003723 // RNA binding // inferred from electronic annotation; 0005515 // protein binding // inferred from physical interaction; 0005524 // ATP binding // inferred from electronic annotation; 00…	mRNA_processing_Reactome // GenMAPP	IPR003034 // SAP domain // 5.9E-14; IPR003034 // SAP domain // 6.0E-14; IPR003877 // SPla/RYanodine receptor SPRY // 3.3E-27; IPR003877 // SPla/RYanodine receptor SPRY // 3.4E-27; IPR010488 // Zeta toxin domain // 1.8E-8; IPR010488 // Zeta toxin domain // 1.9E-8			This probe set was annotated using the Matching Probes based pipeline to a Entrez Gene identifier using 12 transcripts. // false // Matching Probes // A
200594_x_at	g4758545	11.24	11.92			-1.61	1	1	HNRNPU	heterogeneous nuclear ribonucleoprotein U (scaffold attachment factor A)	chr1	245016989-245027651	-		Human Genome U133 Plus 2.0 Array	Homo sapiens	2013-10-23	Exemplar sequence	GenBank	gb:NM_004501.1 /DB_XREF=gi:4758545 /GEN=HNRPU /FEA=FLmRNA /CNT=456 /TID=Hs.103804.0 /TIER=FL+Stack /STK=60 /UG=Hs.103804 /LL=3192 /DEF=Homo sapiens heterogeneous nuclear ribonucleoprotein U (scaffold attachment factor A) (HNRPU), mRNA. /PROD=heterogeneous nuclear ribonucleoprotein U(scaffold attachment factor A) /FL=gb:BC003621.1 gb:NM_004501.1 gb:BC003367.1	NM_004501	Hs.103804	Hs.106212; Hs.709028	February 2009 (Genome Reference Consortium GRCh37)	chr1:245016989-245027651 (-) // 98.91 // q44	heterogeneous nuclear ribonucleoprotein U (scaffold attachment factor A)	chr1q44	est; full length	ENSG00000153187; OTTHUMG00000040396	3192	Q00839; Q96BA7; Q7Z4Q5; Q9UEL2; B4DLR3; B3KX72		602869	NP_004492; NP_114032	NM_004501; NM_031844							0000398 // mRNA splicing, via spliceosome // inferred by curator; 0000398 // mRNA splicing, via spliceosome // traceable author statement; 0006396 // RNA processing // traceable author statement; 0006397 // mRNA processing // inferred from electronic annotation; 0008380 // RNA splicing // traceable author statement; 0010467 // gene expression // traceable author statement; 0070934 // CRD-mediated…	0005634 // nucleus // inferred from electronic annotation; 0005654 // nucleoplasm // traceable author statement; 0005681 // spliceosomal complex // inferred from electronic annotation; 0005737 // cytoplasm // inferred from electronic annotation; 0009986 // cell surface // inferred from electronic annotation; 0019013 // viral nucleocapsid // inferred from electronic annotation; 0030529 // ribonucl…	0000166 // nucleotide binding // inferred from electronic annotation; 0003676 // nucleic acid binding // inferred from electronic annotation; 0003677 // DNA binding // inferred from electronic annotation; 0003723 // RNA binding // inferred from electronic annotation; 0005515 // protein binding // inferred from physical interaction; 0005524 // ATP binding // inferred from electronic annotation; 00…	mRNA_processing_Reactome // GenMAPP	IPR003034 // SAP domain // 5.9E-14; IPR003034 // SAP domain // 6.0E-14; IPR003877 // SPla/RYanodine receptor SPRY // 3.3E-27; IPR003877 // SPla/RYanodine receptor SPRY // 3.4E-27; IPR010488 // Zeta toxin domain // 1.8E-8; IPR010488 // Zeta toxin domain // 1.9E-8			This probe set was annotated using the Matching Probes based pipeline to a Entrez Gene identifier using 7 transcripts. // false // Matching Probes // A
200595_s_at	g4503508	10.57	10.88			-1.24	1	1	EIF3A	eukaryotic translation initiation factor 3, subunit A	chr10	120794556-120840301	-		Human Genome U133 Plus 2.0 Array	Homo sapiens	2013-10-23	Exemplar sequence	GenBank	gb:NM_003750.1 /DB_XREF=gi:4503508 /GEN=EIF3S10 /FEA=FLmRNA /CNT=447 /TID=Hs.198899.0 /TIER=FL+Stack /STK=48 /UG=Hs.198899 /LL=8661 /DEF=Homo sapiens eukaryotic translation initiation factor 3, subunit 10 (theta, 150170kD) (EIF3S10), mRNA. /PROD=eukaryotic translation initiation factor 3,subunit 10 (theta, 150170kD) /FL=gb:U78311.1 gb:NM_003750.1 gb:D50929.1 gb:U58046.1	NM_003750	Hs.198899	Hs.523299; Hs.605512; Hs.657236; Hs.713331	February 2009 (Genome Reference Consortium GRCh37)	chr10:120794556-120840301 (-) // 98.23 // q26.11	eukaryotic translation initiation factor 3, subunit A	chr10q26	est; full length	ENSG00000107581; OTTHUMG00000019144	8661	Q14152; F5H335; B4DYS1; J9R021; Q05BS0; Q24JU4; Q3B770; Q6P1R0; Q7Z5T5		602039	NP_003741	NM_003750							0001731 // formation of translation preinitiation complex // inferred from electronic annotation; 0001732 // formation of translation initiation complex // inferred from direct assay; 0006412 // translation // traceable author statement; 0006413 // translational initiation // inferred by curator; 0006413 // translational initiation // traceable author statement; 0006446 // regulation of translati…	0005634 // nucleus // inferred from direct assay; 0005730 // nucleolus // inferred from direct assay; 0005737 // cytoplasm // inferred from direct assay; 0005737 // cytoplasm // non-traceable author statement; 0005829 // cytosol // traceable author statement; 0005852 // eukaryotic translation initiation factor 3 complex // inferred from direct assay; 0016282 // eukaryotic 43S preinitiation comple…	0003743 // translation initiation factor activity // inferred by curator; 0003743 // translation initiation factor activity // inferred from direct assay; 0005198 // structural molecule activity // non-traceable author statement; 0005515 // protein binding // inferred from physical interaction	Translation_Factors // GenMAPP	IPR000717 // Proteasome component (PCI) domain // 7.0E-28			This probe set was annotated using the Matching Probes based pipeline to a Entrez Gene identifier using 4 transcripts. // false // Matching Probes // A
200596_s_at	Hs.198899.0	9.94	10.55			-1.53	1	1	EIF3A	eukaryotic translation initiation factor 3, subunit A	chr10	120793185-120840332	-		Human Genome U133 Plus 2.0 Array	Homo sapiens	2013-10-23	Consensus sequence	GenBank	gb:BE614908 /DB_XREF=gi:9896507 /DB_XREF=601280348F1 /CLONE=IMAGE:3622499 /FEA=FLmRNA /CNT=447 /TID=Hs.198899.0 /TIER=Stack /STK=41 /UG=Hs.198899 /LL=8661 /UG_GENE=EIF3S10 /UG_TITLE=eukaryotic translation initiation factor 3, subunit 10 (theta, 150170kD) /FL=gb:U78311.1 gb:NM_003750.1 gb:D50929.1 gb:U58046.1	BE614908	Hs.198899	Hs.523299; Hs.605512; Hs.657236; Hs.713331	February 2009 (Genome Reference Consortium GRCh37)	chr10:120793185-120840332 (-) // 97.84 // q26.11	eukaryotic translation initiation factor 3, subunit A	chr10q26	est; full length	ENSG00000107581; OTTHUMG00000019144	8661	B4DYS1; Q24JU4; J9R021; Q14152; F5H335; Q05BS0; Q3B770; Q6P1R0; Q7Z5T5		602039	NP_003741	NM_003750							0001731 // formation of translation preinitiation complex // inferred from electronic annotation; 0001732 // formation of translation initiation complex // inferred from direct assay; 0006412 // translation // traceable author statement; 0006413 // translational initiation // inferred by curator; 0006413 // translational initiation // traceable author statement; 0006446 // regulation of translati…	0005634 // nucleus // inferred from direct assay; 0005730 // nucleolus // inferred from direct assay; 0005737 // cytoplasm // inferred from direct assay; 0005737 // cytoplasm // non-traceable author statement; 0005829 // cytosol // traceable author statement; 0005852 // eukaryotic translation initiation factor 3 complex // inferred from direct assay; 0016282 // eukaryotic 43S preinitiation comple…	0003743 // translation initiation factor activity // inferred by curator; 0003743 // translation initiation factor activity // inferred from direct assay; 0005198 // structural molecule activity // non-traceable author statement; 0005515 // protein binding // inferred from physical interaction	Translation_Factors // GenMAPP	IPR000717 // Proteasome component (PCI) domain // 7.0E-28; IPR000717 // Proteasome component (PCI) domain // 6.7E-28			This probe set was annotated using the Matching Probes based pipeline to a Entrez Gene identifier using 8 transcripts. // false // Matching Probes // A
200597_at	Hs.198899.0	8.22	8.12			1.07	1	1	EIF3A	eukaryotic translation initiation factor 3, subunit A	chr10	120793185-120840332	-		Human Genome U133 Plus 2.0 Array	Homo sapiens	2013-10-23	Consensus sequence	GenBank	gb:AI123320 /DB_XREF=gi:3539086 /DB_XREF=qa48a10.x1 /CLONE=IMAGE:1689978 /FEA=FLmRNA /CNT=447 /TID=Hs.198899.0 /TIER=Stack /STK=42 /UG=Hs.198899 /LL=8661 /UG_GENE=EIF3S10 /UG_TITLE=eukaryotic translation initiation factor 3, subunit 10 (theta, 150170kD) /FL=gb:U78311.1 gb:NM_003750.1 gb:D50929.1 gb:U58046.1	AI123320	Hs.198899	Hs.523299; Hs.605512; Hs.657236; Hs.713331	February 2009 (Genome Reference Consortium GRCh37)	chr10:120793185-120840332 (-) // 97.84 // q26.11	eukaryotic translation initiation factor 3, subunit A	chr10q26	est; full length	ENSG00000107581; OTTHUMG00000019144	8661	B4DYS1; Q24JU4; J9R021; Q14152; F5H335; Q05BS0; Q3B770; Q6P1R0; Q7Z5T5		602039	NP_003741	NM_003750							0001731 // formation of translation preinitiation complex // inferred from electronic annotation; 0001732 // formation of translation initiation complex // inferred from direct assay; 0006412 // translation // traceable author statement; 0006413 // translational initiation // inferred by curator; 0006413 // translational initiation // traceable author statement; 0006446 // regulation of translati…	0005634 // nucleus // inferred from direct assay; 0005730 // nucleolus // inferred from direct assay; 0005737 // cytoplasm // inferred from direct assay; 0005737 // cytoplasm // non-traceable author statement; 0005829 // cytosol // traceable author statement; 0005852 // eukaryotic translation initiation factor 3 complex // inferred from direct assay; 0016282 // eukaryotic 43S preinitiation comple…	0003743 // translation initiation factor activity // inferred by curator; 0003743 // translation initiation factor activity // inferred from direct assay; 0005198 // structural molecule activity // non-traceable author statement; 0005515 // protein binding // inferred from physical interaction	Translation_Factors // GenMAPP	IPR000717 // Proteasome component (PCI) domain // 7.0E-28; IPR000717 // Proteasome component (PCI) domain // 6.7E-28			This probe set was annotated using the Genome Target Overlap based pipeline to a Entrez Gene identifier using 10 transcripts. // false // Genome Target Overlap // B
200598_s_at	Hs.82689.0	12.49	12.27			1.16	1	1	HSP90B1; MIR3652	heat shock protein 90kDa beta (Grp94), member 1; microRNA 3652	chr12	104324159-104341704	+		Human Genome U133 Plus 2.0 Array	Homo sapiens	2013-10-23	Consensus sequence	GenBank	gb:AI582238 /DB_XREF=gi:4568135 /DB_XREF=tq65c10.x1 /CLONE=IMAGE:2213682 /FEA=FLmRNA /CNT=472 /TID=Hs.82689.0 /TIER=Stack /STK=29 /UG=Hs.82689 /LL=7184 /UG_GENE=TRA1 /UG_TITLE=tumor rejection antigen (gp96) 1 /FL=gb:NM_003299.1	AI582238	Hs.82689	Hs.192374; Hs.596651; Hs.656611	February 2009 (Genome Reference Consortium GRCh37)	chr12:104324159-104341704 (+) // 88.64 // q23.3	heat shock protein 90kDa beta (Grp94), member 1; microRNA 3652	chr12q24.2-q24.3	est; full length	ENSG00000166598; OTTHUMG00000170118	7184; 100500842	Q59FC6; Q96GW1; P14625; B4DHT9; Q5CAQ5; F8W026; Q58FF3; B4DQX3; B4DU71		191175	NP_003290	NM_003299; NR_037425							0001666 // response to hypoxia // inferred from direct assay; 0002224 // toll-like receptor signaling pathway // traceable author statement; 0006457 // protein folding // inferred from electronic annotation; 0006950 // response to stress // inferred from electronic annotation; 0006987 // activation of signaling protein activity involved in unfolded protein response // traceable author statement; …	0005576 // extracellular region // traceable author statement; 0005783 // endoplasmic reticulum // inferred from direct assay; 0005783 // endoplasmic reticulum // traceable author statement; 0005788 // endoplasmic reticulum lumen // inferred from direct assay; 0005788 // endoplasmic reticulum lumen // traceable author statement; 0005789 // endoplasmic reticulum membrane // inferred from direct as…	0000166 // nucleotide binding // inferred from electronic annotation; 0003723 // RNA binding // inferred from direct assay; 0005509 // calcium ion binding // traceable author statement; 0005515 // protein binding // inferred from physical interaction; 0005524 // ATP binding // inferred from electronic annotation; 0019903 // protein phosphatase binding // inferred from direct assay; 0046790 // vir…		IPR001404 // Heat shock protein Hsp90 // 3.8E-245; IPR003594 // Histidine kinase-like ATPase, ATP-binding domain // 7.0E-15			This probe set was annotated using the Matching Probes based pipeline to a Entrez Gene identifier using 8 transcripts. // true // Matching Probes // A
200599_s_at	g4507676	12.84	12.57			1.21	1	1	HSP90B1; MIR3652	heat shock protein 90kDa beta (Grp94), member 1; microRNA 3652	chr12	104324188-104341703	+		Human Genome U133 Plus 2.0 Array	Homo sapiens	2013-10-23	Exemplar sequence	GenBank	gb:NM_003299.1 /DB_XREF=gi:4507676 /GEN=TRA1 /FEA=FLmRNA /CNT=472 /TID=Hs.82689.0 /TIER=FL+Stack /STK=212 /UG=Hs.82689 /LL=7184 /DEF=Homo sapiens tumor rejection antigen (gp96) 1 (TRA1), mRNA. /PROD=tumor rejection antigen (gp96) 1 /FL=gb:NM_003299.1	NM_003299	Hs.82689	Hs.192374; Hs.596651; Hs.656611	February 2009 (Genome Reference Consortium GRCh37)	chr12:104324188-104341703 (+) // 93.24 // q23.3	heat shock protein 90kDa beta (Grp94), member 1; microRNA 3652	chr12q24.2-q24.3	est; full length	ENSG00000166598; OTTHUMG00000170118	7184; 100500842	B4DHT9; B4DU71; Q59FC6; P14625; Q5CAQ5; F8W026; Q58FF3; B4DQX3; Q96GW1		191175	NP_003290	NM_003299; NR_037425							0001666 // response to hypoxia // inferred from direct assay; 0002224 // toll-like receptor signaling pathway // traceable author statement; 0006457 // protein folding // inferred from electronic annotation; 0006950 // response to stress // inferred from electronic annotation; 0006987 // activation of signaling protein activity involved in unfolded protein response // traceable author statement; …	0005576 // extracellular region // traceable author statement; 0005783 // endoplasmic reticulum // inferred from direct assay; 0005783 // endoplasmic reticulum // traceable author statement; 0005788 // endoplasmic reticulum lumen // inferred from direct assay; 0005788 // endoplasmic reticulum lumen // traceable author statement; 0005789 // endoplasmic reticulum membrane // inferred from direct as…	0000166 // nucleotide binding // inferred from electronic annotation; 0003723 // RNA binding // inferred from direct assay; 0005509 // calcium ion binding // traceable author statement; 0005515 // protein binding // inferred from physical interaction; 0005524 // ATP binding // inferred from electronic annotation; 0019903 // protein phosphatase binding // inferred from direct assay; 0046790 // vir…		IPR001404 // Heat shock protein Hsp90 // 3.8E-245; IPR003594 // Histidine kinase-like ATPase, ATP-binding domain // 7.0E-15			This probe set was annotated using the Matching Probes based pipeline to a Entrez Gene identifier using 9 transcripts. // true // Matching Probes // A
200600_at	g4505256	2.78	2.62			1.12	1	1	MSN	moesin	chrX	64887615-64961792	+		Human Genome U133 Plus 2.0 Array	Homo sapiens	2013-10-23	Exemplar sequence	GenBank	gb:NM_002444.1 /DB_XREF=gi:4505256 /GEN=MSN /FEA=FLmRNA /CNT=443 /TID=Hs.170328.0 /TIER=FL+Stack /STK=124 /UG=Hs.170328 /LL=4478 /DEF=Homo sapiens moesin (MSN), mRNA. /PROD=moesin /FL=gb:NM_002444.1 gb:M69066.1	NM_002444	Hs.170328	Hs.87752	February 2009 (Genome Reference Consortium GRCh37)	chrX:64887615-64961792 (+) // 96.42 // q12	moesin	chrXq11.1	full length	ENSG00000147065; OTTHUMG00000021723	4478	P26038; B7Z4C7; Q6PJT4		309845	NP_002435	NM_002444							0006928 // cellular component movement // traceable author statement; 0007159 // leukocyte cell-cell adhesion // inferred from expression pattern; 0022614 // membrane to membrane docking // inferred from expression pattern; 0050900 // leukocyte migration // inferred from expression pattern; 2000401 // regulation of lymphocyte migration // inferred from mutant phenotype	0001931 // uropod // inferred from electronic annotation; 0005634 // nucleus // inferred from direct assay; 0005730 // nucleolus // inferred from direct assay; 0005737 // cytoplasm // inferred from direct assay; 0005856 // cytoskeleton // traceable author statement; 0005886 // plasma membrane // inferred from direct assay; 0005902 // microvillus // inferred from direct assay; 0005925 // focal adh…	0003779 // actin binding // inferred from electronic annotation; 0005102 // receptor binding // inferred from physical interaction; 0005200 // structural constituent of cytoskeleton // traceable author statement; 0005515 // protein binding // inferred from physical interaction; 0008092 // cytoskeletal protein binding // inferred from electronic annotation; 0019901 // protein kinase binding // inf…		IPR011259 // Ezrin/radixin/moesin, C-terminal // 4.3E-78; IPR018979 // FERM, N-terminal // 7.3E-23; IPR018980 // FERM, C-terminal PH-like domain // 3.9E-36; IPR019748 // FERM central domain // 1.2E-27			This probe set was annotated using the Matching Probes based pipeline to a Entrez Gene identifier using 4 transcripts. // false // Matching Probes // A
200601_at	g3157975	9.09	8.77			1.25	1	1	ACTN4	actinin, alpha 4	chr19	39138080-39220730	+		Human Genome U133 Plus 2.0 Array	Homo sapiens	2013-10-23	Exemplar sequence	GenBank	gb:U48734.1 /DB_XREF=gi:3157975 /FEA=FLmRNA /CNT=444 /TID=Hs.182485.0 /TIER=FL+Stack /STK=99 /UG=Hs.182485 /LL=81 /UG_GENE=ACTN4 /DEF=Human non-muscle alpha-actinin mRNA, complete cds. /PROD=alpha actinin /FL=gb:D89980.1 gb:U48734.1 gb:BC005033.1 gb:NM_004924.2	U48734	Hs.182485	Hs.270291; Hs.667218	February 2009 (Genome Reference Consortium GRCh37)	chr19:39138080-39220730 (+) // 97.32 // q13.2	actinin, alpha 4	chr19q13	est; full length	ENSG00000130402; OTTHUMG00000137382	81	B4E337; O43707; H7C144; Q96BG6; A4K467; B4DSX0; D6PXK4		603278; 604638	NP_004915	NM_004924							0001666 // response to hypoxia // inferred from electronic annotation; 0002576 // platelet degranulation // traceable author statement; 0006810 // transport // inferred from electronic annotation; 0007596 // blood coagulation // traceable author statement; 0015031 // protein transport // inferred from electronic annotation; 0030168 // platelet activation // traceable author statement; 0032417 // …	0001725 // stress fiber // inferred from electronic annotation; 0005576 // extracellular region // traceable author statement; 0005634 // nucleus // inferred from direct assay; 0005737 // cytoplasm // inferred from direct assay; 0030018 // Z disc // inferred from electronic annotation; 0030529 // ribonucleoprotein complex // inferred from direct assay; 0030863 // cortical cytoskeleton // inferred…	0001882 // nucleoside binding // inferred from direct assay; 0003779 // actin binding // traceable author statement; 0005178 // integrin binding // traceable author statement; 0005509 // calcium ion binding // inferred from electronic annotation; 0005515 // protein binding // inferred from physical interaction; 0032403 // protein complex binding // inferred from electronic annotation; 0042803 // …	Striated_muscle_contraction // GenMAPP	IPR001715 // Calponin homology domain // 3.4E-21; IPR001715 // Calponin homology domain // 2.7E-26; IPR002017 // Spectrin repeat // 4.0E-19; IPR002017 // Spectrin repeat // 1.6E-27; IPR002017 // Spectrin repeat // 2.0E-20; IPR002017 // Spectrin repeat // 7.2E-18; IPR002017 // Spectrin repeat // 3.1E-10; IPR002017 // Spectrin repeat // 8.8E-19; IPR014837 // EF-hand, Ca insensitive // 1.3E-29; IPR0…			This probe set was annotated using the Matching Probes based pipeline to a Entrez Gene identifier using 6 transcripts. // false // Matching Probes // A
200602_at	g4502166	9.11	8.81			1.23	1	1	APP	amyloid beta (A4) precursor protein	chr21	27252861-27543085	-		Human Genome U133 Plus 2.0 Array	Homo sapiens	2013-10-23	Exemplar sequence	GenBank	gb:NM_000484.1 /DB_XREF=gi:4502166 /GEN=APP /FEA=FLmRNA /CNT=464 /TID=Hs.177486.0 /TIER=FL+Stack /STK=56 /UG=Hs.177486 /LL=351 /DEF=Homo sapiens amyloid beta (A4) precursor protein (protease nexin-II, Alzheimer disease) (APP), mRNA. /PROD=amyloid beta (A4) precursor protein (proteasenexin-II, Alzheimer disease) /FL=gb:NM_000484.1	NM_000484	Hs.177486	Hs.434980; Hs.713750	February 2009 (Genome Reference Consortium GRCh37)	chr21:27252861-27543085 (-) // 95.14 // q21.3	amyloid beta (A4) precursor protein	chr21q21.3	est; full length	ENSG00000142192; OTTHUMG00000078438	351	P05067; B7Z313; E9PEV0; B4DGD0; B4DJT9; B4DM00; B4DMD5; B4DQM1; E9PG40		104300; 104760; 605714	NP_000475; NP_001129488; NP_001129601; NP_001129602; NP_001129603; NP_001191230; NP_001191231; NP_001191232; NP_958816; NP_958817	NM_000484; NM_001136016; NM_001136129; NM_001136130; NM_001136131; NM_001204301; NM_001204302; NM_001204303; NM_201413; NM_201414							0000085 // G2 phase of mitotic cell cycle // inferred from sequence or structural similarity; 0001967 // suckling behavior // inferred from electronic annotation; 0002576 // platelet degranulation // traceable author statement; 0006378 // mRNA polyadenylation // inferred from sequence or structural similarity; 0006417 // regulation of translation // inferred from sequence or structural similarity…	0005576 // extracellular region // traceable author statement; 0005737 // cytoplasm // inferred from direct assay; 0005737 // cytoplasm // inferred from sequence or structural similarity; 0005794 // Golgi apparatus // inferred from direct assay; 0005794 // Golgi apparatus // inferred from sequence or structural similarity; 0005829 // cytosol // traceable author statement; 0005886 // plasma membra…	0003677 // DNA binding // inferred from sequence or structural similarity; 0004867 // serine-type endopeptidase inhibitor activity // inferred from direct assay; 0005102 // receptor binding // inferred from physical interaction; 0005515 // protein binding // inferred from physical interaction; 0008201 // heparin binding // inferred from electronic annotation; 0008233 // peptidase activity // infe…		IPR002223 // Proteinase inhibitor I2, Kunitz metazoa // 9.6E-23; IPR002223 // Proteinase inhibitor I2, Kunitz metazoa // 9.3E-23; IPR002223 // Proteinase inhibitor I2, Kunitz metazoa // 9.4E-23; IPR013803 // Amyloidogenic glycoprotein, amyloid-beta peptide // 1.4E-31; IPR013803 // Amyloidogenic glycoprotein, amyloid-beta peptide // 8.4E-32; IPR013803 // Amyloidogenic glycoprotein, amyloid-beta pe…			This probe set was annotated using the Matching Probes based pipeline to a Entrez Gene identifier using 17 transcripts. // false // Matching Probes // A
200603_at	Hs.183037.0	10.65	10.38			1.2	1	1	PRKAR1A	protein kinase, cAMP-dependent, regulatory, type I, alpha	chr17	66508579-66529568	+		Human Genome U133 Plus 2.0 Array	Homo sapiens	2013-10-23	Consensus sequence	GenBank	gb:AL050038.1 /DB_XREF=gi:4884279 /FEA=FLmRNA /CNT=474 /TID=Hs.183037.0 /TIER=Stack /STK=121 /UG=Hs.183037 /LL=5573 /UG_GENE=PRKAR1A /UG_TITLE=protein kinase, cAMP-dependent, regulatory, type I, alpha (tissue specific extinguisher 1) /DEF=Homo sapiens mRNA; cDNA DKFZp566J0124 (from clone DKFZp566J0124). /FL=gb:M33336.1 gb:M18468.1 gb:NM_002734.1	AL050038	Hs.183037	Hs.280342; Hs.608196; Hs.733388	February 2009 (Genome Reference Consortium GRCh37)	chr17:66508579-66529568 (+) // 97.56 // q24.2	protein kinase, cAMP-dependent, regulatory, type I, alpha	chr17q23-q24	est; full length	ENSG00000108946; OTTHUMG00000180128	5573	P10644; B2R5T5; Q96P62; K7EID3; K7EIE5; K7EJ40; K7EK41; K7EMU2; K7ENR3; K7EPB2; K7EPR5; K7EQK3; Q68DQ4	EC:2.7.11.1	101800; 160980; 188550; 188830; 255960; 610489	NP_001263218; NP_001263219; NP_001265362; NP_002725; NP_997636; NP_997637	NM_001276289; NM_001276290; NM_001278433; NM_002734; NM_212471; NM_212472							0001707 // mesoderm formation // inferred from electronic annotation; 0001932 // regulation of protein phosphorylation // inferred from electronic annotation; 0006112 // energy reserve metabolic process // traceable author statement; 0006357 // regulation of transcription from RNA polymerase II promoter // traceable author statement; 0006469 // negative regulation of protein kinase activity // in…	0005737 // cytoplasm // inferred from electronic annotation; 0005829 // cytosol // traceable author statement; 0005886 // plasma membrane // inferred from electronic annotation; 0005952 // cAMP-dependent protein kinase complex // inferred from electronic annotation; 0016020 // membrane // inferred from electronic annotation; 0031588 // AMP-activated protein kinase complex // inferred from direct …	0000166 // nucleotide binding // inferred from electronic annotation; 0004862 // cAMP-dependent protein kinase inhibitor activity // inferred from direct assay; 0005515 // protein binding // inferred from physical interaction; 0008603 // cAMP-dependent protein kinase regulator activity // inferred from electronic annotation; 0016301 // kinase activity // inferred from electronic annotation; 00305…	Calcium_regulation_in_cardiac_cells // GenMAPP; G_Protein_Signaling // GenMAPP; Smooth_muscle_contraction // GenMAPP	IPR000595 // Cyclic nucleotide-binding domain // 1.7E-24; IPR000595 // Cyclic nucleotide-binding domain // 3.7E-25; IPR003117 // cAMP-dependent protein kinase, regulatory subunit, type I/II alpha/beta // 2.3E-19; IPR003117 // cAMP-dependent protein kinase, regulatory subunit, type I/II alpha/beta // 1.0E-17			This probe set was annotated using the Matching Probes based pipeline to a Entrez Gene identifier using 11 transcripts. // false // Matching Probes // A
200604_s_at	g1526988	9.4	9.29			1.08	1	1	PRKAR1A	protein kinase, cAMP-dependent, regulatory, type I, alpha	chr17	66508593-66526805	+		Human Genome U133 Plus 2.0 Array	Homo sapiens	2013-10-23	Exemplar sequence	GenBank	gb:M18468.1 /DB_XREF=gi:1526988 /GEN=PRKAR1A /FEA=FLmRNA /CNT=474 /TID=Hs.183037.0 /TIER=FL+Stack /STK=44 /UG=Hs.183037 /LL=5573 /DEF=Human cAMP-dependent protein kinase regulatory subunit type I (PRKAR1A) mRNA, complete cds. /PROD=cAMP-dependent protein kinase regulatory subunittype 1 /FL=gb:M33336.1 gb:M18468.1 gb:NM_002734.1	M18468	Hs.183037	Hs.280342; Hs.608196; Hs.733388	February 2009 (Genome Reference Consortium GRCh37)	chr17:66508593-66526805 (+) // 99.05 // q24.2	protein kinase, cAMP-dependent, regulatory, type I, alpha	chr17q23-q24	est; full length	ENSG00000108946; OTTHUMG00000180128	5573	B2R5T5; P10644; K7EM13; Q96P62; K7EID3; K7EIE5; K7EJ40; K7EK41; K7EMU2; K7ENR3; K7EPB2; K7EPR5; K7EQK3; Q68DQ4	EC:2.7.11.1	101800; 160980; 188550; 188830; 255960; 610489	NP_001263218; NP_001263219; NP_001265362; NP_002725; NP_997636; NP_997637	NM_001276289; NM_001276290; NM_001278433; NM_002734; NM_212471; NM_212472							0001707 // mesoderm formation // inferred from electronic annotation; 0001932 // regulation of protein phosphorylation // inferred from electronic annotation; 0006112 // energy reserve metabolic process // traceable author statement; 0006357 // regulation of transcription from RNA polymerase II promoter // traceable author statement; 0006469 // negative regulation of protein kinase activity // in…	0005737 // cytoplasm // inferred from electronic annotation; 0005829 // cytosol // traceable author statement; 0005886 // plasma membrane // inferred from electronic annotation; 0005952 // cAMP-dependent protein kinase complex // inferred from electronic annotation; 0016020 // membrane // inferred from electronic annotation; 0031588 // AMP-activated protein kinase complex // inferred from direct …	0000166 // nucleotide binding // inferred from electronic annotation; 0004862 // cAMP-dependent protein kinase inhibitor activity // inferred from direct assay; 0005515 // protein binding // inferred from physical interaction; 0008603 // cAMP-dependent protein kinase regulator activity // inferred from electronic annotation; 0016301 // kinase activity // inferred from electronic annotation; 00305…	Calcium_regulation_in_cardiac_cells // GenMAPP; G_Protein_Signaling // GenMAPP; Smooth_muscle_contraction // GenMAPP	IPR000595 // Cyclic nucleotide-binding domain // 1.7E-24; IPR000595 // Cyclic nucleotide-binding domain // 3.7E-25; IPR000595 // Cyclic nucleotide-binding domain // 6.3E-13; IPR000595 // Cyclic nucleotide-binding domain // 6.4E-15; IPR003117 // cAMP-dependent protein kinase, regulatory subunit, type I/II alpha/beta // 2.3E-19; IPR003117 // cAMP-dependent protein kinase, regulatory subunit, type I…			This probe set was annotated using the Matching Probes based pipeline to a Entrez Gene identifier using 16 transcripts. // false // Matching Probes // A
200605_s_at	g4506062	10.8	10.62			1.13	1	1	PRKAR1A	protein kinase, cAMP-dependent, regulatory, type I, alpha	chr17	66508608-66528398	+		Human Genome U133 Plus 2.0 Array	Homo sapiens	2013-10-23	Exemplar sequence	GenBank	gb:NM_002734.1 /DB_XREF=gi:4506062 /GEN=PRKAR1A /FEA=FLmRNA /CNT=474 /TID=Hs.183037.0 /TIER=FL /STK=0 /UG=Hs.183037 /LL=5573 /DEF=Homo sapiens protein kinase, cAMP-dependent, regulatory, type I, alpha (tissue specific extinguisher 1) (PRKAR1A), mRNA. /PROD=protein kinase, cAMP-dependent, regulatory, typeI, alpha /FL=gb:M33336.1 gb:M18468.1 gb:NM_002734.1	NM_002734	Hs.183037	Hs.280342; Hs.608196; Hs.733388	February 2009 (Genome Reference Consortium GRCh37)	chr17:66508608-66528398 (+) // 97.69 // q24.2	protein kinase, cAMP-dependent, regulatory, type I, alpha	chr17q23-q24	est; full length	ENSG00000108946; OTTHUMG00000180128	5573	P10644; B2R5T5; Q96P62; K7EID3; K7EIE5; K7EJ40; K7EK41; K7EMU2; K7ENR3; K7EPB2; K7EPR5; K7EQK3; Q68DQ4	EC:2.7.11.1	101800; 160980; 188550; 188830; 255960; 610489	NP_001263218; NP_001263219; NP_001265362; NP_002725; NP_997636; NP_997637	NM_001276289; NM_001276290; NM_001278433; NM_002734; NM_212471; NM_212472							0001707 // mesoderm formation // inferred from electronic annotation; 0001932 // regulation of protein phosphorylation // inferred from electronic annotation; 0006112 // energy reserve metabolic process // traceable author statement; 0006357 // regulation of transcription from RNA polymerase II promoter // traceable author statement; 0006469 // negative regulation of protein kinase activity // in…	0005737 // cytoplasm // inferred from electronic annotation; 0005829 // cytosol // traceable author statement; 0005886 // plasma membrane // inferred from electronic annotation; 0005952 // cAMP-dependent protein kinase complex // inferred from electronic annotation; 0016020 // membrane // inferred from electronic annotation; 0031588 // AMP-activated protein kinase complex // inferred from direct …	0000166 // nucleotide binding // inferred from electronic annotation; 0004862 // cAMP-dependent protein kinase inhibitor activity // inferred from direct assay; 0005515 // protein binding // inferred from physical interaction; 0008603 // cAMP-dependent protein kinase regulator activity // inferred from electronic annotation; 0016301 // kinase activity // inferred from electronic annotation; 00305…	Calcium_regulation_in_cardiac_cells // GenMAPP; G_Protein_Signaling // GenMAPP; Smooth_muscle_contraction // GenMAPP	IPR000595 // Cyclic nucleotide-binding domain // 1.7E-24; IPR000595 // Cyclic nucleotide-binding domain // 3.7E-25; IPR003117 // cAMP-dependent protein kinase, regulatory subunit, type I/II alpha/beta // 2.3E-19; IPR003117 // cAMP-dependent protein kinase, regulatory subunit, type I/II alpha/beta // 1.0E-17			This probe set was annotated using the Matching Probes based pipeline to a Entrez Gene identifier using 12 transcripts. // false // Matching Probes // A
200606_at	g4758199	10.35	10.44			-1.06	1	1	DSP	desmoplakin	chr6	7541869-7586804	+		Human Genome U133 Plus 2.0 Array	Homo sapiens	2013-10-23	Exemplar sequence	GenBank	gb:NM_004415.1 /DB_XREF=gi:4758199 /GEN=DSP /FEA=FLmRNA /CNT=406 /TID=Hs.74316.0 /TIER=FL+Stack /STK=90 /UG=Hs.74316 /LL=1832 /DEF=Homo sapiens desmoplakin (DPI, DPII) (DSP), mRNA. /PROD=desmoplakin (DPI, DPII) /FL=gb:NM_004415.1 gb:M77830.3	NM_004415	Hs.74316	Hs.519873; Hs.702582	February 2009 (Genome Reference Consortium GRCh37)	chr6:7541869-7586804 (+) // 99.36 // p24.3	desmoplakin	chr6p24	est; full length	ENSG00000096696; OTTHUMG00000014212	1832	Q6ZP16; D7RX09; P15924; B4DKX6; G1UI31; Q4LE79; B4DWT7; B4E2A0		125647; 605676; 607450; 607655; 609638; 612908	NP_001008844; NP_004406	NM_001008844; NM_004415							0002934 // desmosome organization // inferred from sequence or structural similarity; 0003223 // ventricular compact myocardium morphogenesis // inferred from sequence or structural similarity; 0006915 // apoptotic process // traceable author statement; 0006921 // cellular component disassembly involved in execution phase of apoptosis // traceable author statement; 0008544 // epidermis developmen…	0001533 // cornified envelope // inferred from direct assay; 0005737 // cytoplasm // inferred from electronic annotation; 0005739 // mitochondrion // inferred from electronic annotation; 0005856 // cytoskeleton // inferred from electronic annotation; 0005882 // intermediate filament // inferred from sequence or structural similarity; 0005886 // plasma membrane // inferred from direct assay; 00058…	0005080 // protein kinase C binding // inferred from physical interaction; 0005198 // structural molecule activity // inferred from direct assay; 0005200 // structural constituent of cytoskeleton // traceable author statement; 0005515 // protein binding // inferred from physical interaction; 0030674 // protein binding, bridging // inferred from direct assay; 0097110 // scaffold protein binding //…		IPR001101 // Plectin repeat // 1.3E-18; IPR001101 // Plectin repeat // 3.0E-19; IPR001101 // Plectin repeat // 4.4E-13; IPR001101 // Plectin repeat // 3.5E-21; IPR001101 // Plectin repeat // 5.2E-21; IPR001101 // Plectin repeat // 2.4E-14; IPR001101 // Plectin repeat // 2.7E-23; IPR001101 // Plectin repeat // 3.0E-18; IPR001101 // Plectin repeat // 9.7E-19; IPR001101 // Plectin repeat // 2.3E-19;…			This probe set was annotated using the Matching Probes based pipeline to a Entrez Gene identifier using 7 transcripts. // false // Matching Probes // A
200607_s_at	Hs.81848.0	10.02	9.76			1.2	1	1	RAD21	RAD21 homolog (S. pombe)	chr8	117858172-117887040	-		Human Genome U133 Plus 2.0 Array	Homo sapiens	2013-10-23	Consensus sequence	GenBank	gb:BG289967 /DB_XREF=gi:13046289 /DB_XREF=602381386F1 /CLONE=IMAGE:4499085 /FEA=FLmRNA /CNT=488 /TID=Hs.81848.0 /TIER=Stack /STK=23 /UG=Hs.81848 /LL=5885 /UG_GENE=RAD21 /UG_TITLE=RAD21 (S. pombe) homolog /FL=gb:NM_006265.1 gb:D38551.1	BG289967	Hs.81848	Hs.81848	February 2009 (Genome Reference Consortium GRCh37)	chr8:117858172-117887040 (-) // 94.62 // q24.11	RAD21 homolog (S. pombe)	chr8q24	full length	ENSG00000164754; OTTHUMG00000164959	5885	O60216; E5RFV8; E5RFZ5; E5RG18; E5RI01; E5RIN7; E5RJK5; E5RJW1; B3KUT8		606462; 614701	NP_006256	NM_006265							0000087 // M phase of mitotic cell cycle // traceable author statement; 0000236 // mitotic prometaphase // traceable author statement; 0000278 // mitotic cell cycle // traceable author statement; 0000910 // cytokinesis // traceable author statement; 0006281 // DNA repair // inferred from electronic annotation; 0006302 // double-strand break repair // traceable author statement; 0006310 // DNA rec…	0000228 // nuclear chromosome // inferred from electronic annotation; 0000775 // chromosome, centromeric region // traceable author statement; 0005634 // nucleus // inferred from direct assay; 0005654 // nucleoplasm // traceable author statement; 0005694 // chromosome // traceable author statement; 0005730 // nucleolus // inferred from direct assay; 0005829 // cytosol // traceable author statemen…	0005515 // protein binding // inferred from physical interaction		IPR003768 // Prokaryotic chromosome segregation/condensation protein ScpA // 3.6E-11; IPR006909 // Rad21/Rec8-like protein, C-terminal, eukaryotic // 6.6E-26; IPR006910 // Rad21/Rec8-like protein, N-terminal // 3.5E-47			This probe set was annotated using the Matching Probes based pipeline to a Entrez Gene identifier using 4 transcripts. // false // Matching Probes // A
200608_s_at	g5453993	10.75	10.37			1.3	1	1	RAD21	RAD21 homolog (S. pombe)	chr8	117858173-117887001	-		Human Genome U133 Plus 2.0 Array	Homo sapiens	2013-10-23	Exemplar sequence	GenBank	gb:NM_006265.1 /DB_XREF=gi:5453993 /GEN=RAD21 /FEA=FLmRNA /CNT=488 /TID=Hs.81848.0 /TIER=FL+Stack /STK=143 /UG=Hs.81848 /LL=5885 /DEF=Homo sapiens RAD21 (S. pombe) homolog (RAD21), mRNA. /PROD=RAD21 (S. pombe) homolog /FL=gb:NM_006265.1 gb:D38551.1	NM_006265	Hs.81848	Hs.81848	February 2009 (Genome Reference Consortium GRCh37)	chr8:117858173-117887001 (-) // 97.81 // q24.11	RAD21 homolog (S. pombe)	chr8q24	full length	ENSG00000164754; OTTHUMG00000164959	5885	O60216; E5RFV8; E5RFZ5; E5RG18; E5RI01; E5RIN7; E5RJK5; E5RJW1; B3KUT8		606462; 614701	NP_006256	NM_006265							0000087 // M phase of mitotic cell cycle // traceable author statement; 0000236 // mitotic prometaphase // traceable author statement; 0000278 // mitotic cell cycle // traceable author statement; 0000910 // cytokinesis // traceable author statement; 0006281 // DNA repair // inferred from electronic annotation; 0006302 // double-strand break repair // traceable author statement; 0006310 // DNA rec…	0000228 // nuclear chromosome // inferred from electronic annotation; 0000775 // chromosome, centromeric region // traceable author statement; 0005634 // nucleus // inferred from direct assay; 0005654 // nucleoplasm // traceable author statement; 0005694 // chromosome // traceable author statement; 0005730 // nucleolus // inferred from direct assay; 0005829 // cytosol // traceable author statemen…	0005515 // protein binding // inferred from physical interaction		IPR003768 // Prokaryotic chromosome segregation/condensation protein ScpA // 3.6E-11; IPR006909 // Rad21/Rec8-like protein, C-terminal, eukaryotic // 6.6E-26; IPR006910 // Rad21/Rec8-like protein, N-terminal // 3.5E-47			This probe set was annotated using the Matching Probes based pipeline to a Entrez Gene identifier using 3 transcripts. // false // Matching Probes // A
200609_s_at	g9257256	9.77	9.87			-1.07	1	1	WDR1	WD repeat domain 1	chr4	10076104-10118484	-		Human Genome U133 Plus 2.0 Array	Homo sapiens	2013-10-23	Exemplar sequence	GenBank	gb:NM_017491.1 /DB_XREF=gi:9257256 /GEN=WDR1 /FEA=FLmRNA /CNT=466 /TID=Hs.85100.1 /TIER=FL+Stack /STK=50 /UG=Hs.85100 /LL=9948 /DEF=Homo sapiens WD repeat domain 1 (WDR1), transcript variant 1, mRNA. /PROD=WD repeat-containing protein 1, isoform 1 /FL=gb:NM_017491.1 gb:BC002489.1 gb:AB010427.2 gb:BC000201.1 gb:AF020056.1	NM_017491	Hs.85100	Hs.128548	February 2009 (Genome Reference Consortium GRCh37)	chr4:10076104-10118484 (-) // 98.98 // p16.1	WD repeat domain 1	chr4p16.1	full length	ENSG00000071127; OTTHUMG00000160253	9948	O75083; B3KXN4; B4DS71; B4DY05; B4DZX5; Q53GN4; Q53H17; Q59ER5; Q9BZT4		604734	NP_005103; NP_059830	NM_005112; NM_017491							0002576 // platelet degranulation // traceable author statement; 0007596 // blood coagulation // traceable author statement; 0007605 // sensory perception of sound // traceable author statement; 0030168 // platelet activation // traceable author statement	0002102 // podosome // inferred from electronic annotation; 0005576 // extracellular region // traceable author statement; 0005737 // cytoplasm // inferred from electronic annotation; 0005829 // cytosol // traceable author statement; 0005856 // cytoskeleton // inferred from electronic annotation; 0030054 // cell junction // inferred from electronic annotation; 0042995 // cell projection // inferr…	0003779 // actin binding // inferred from electronic annotation; 0005515 // protein binding // inferred from electronic annotation	Hypertrophy_model // GenMAPP	IPR001680 // WD40 repeat // 4.6E-7; IPR001680 // WD40 repeat // 2.4E-7; IPR001680 // WD40 repeat // 1.1E-14; IPR001680 // WD40 repeat // 9.4E-13; IPR001680 // WD40 repeat // 1.4E-10; IPR001680 // WD40 repeat // 2.1E-5; IPR001680 // WD40 repeat // 7.7E-5; IPR001680 // WD40 repeat // 8.6E-5; IPR001680 // WD40 repeat // 1.3E-12; IPR001680 // WD40 repeat // 1.5E-5; IPR001680 // WD40 repeat // 2.6E-14…			This probe set was annotated using the Matching Probes based pipeline to a Entrez Gene identifier using 10 transcripts. // false // Matching Probes // A
200610_s_at	g4885510	11.82	12.13			-1.24	1	1	LOC100996253; NCL	uncharacterized LOC100996253; nucleolin	chr2	232319618-232329175	-		Human Genome U133 Plus 2.0 Array	Homo sapiens	2013-10-23	Exemplar sequence	GenBank	gb:NM_005381.1 /DB_XREF=gi:4885510 /GEN=NCL /FEA=FLmRNA /CNT=382 /TID=Hs.79110.0 /TIER=FL+Stack /STK=39 /UG=Hs.79110 /LL=4691 /DEF=Homo sapiens nucleolin (NCL), mRNA. /PROD=nucleolin /FL=gb:NM_005381.1	NM_005381	Hs.79110	Hs.253767; Hs.79110	February 2009 (Genome Reference Consortium GRCh37)	chr2:232319618-232329175 (-) // 91.38 // q37.1	uncharacterized LOC100996253; nucleolin	chr2q37.1	est; full length	ENSG00000115053; OTTHUMG00000153866	4691; 100996253	Q6ZS99; Q9BQ02; P19338; B3KM80; C9J1H7; C9JLB1; C9JWL1; C9JYW2; B3KTP9		164035	NP_005372; XP_003846273; XP_003846710; XP_003960354	NM_005381; XM_003846225; XM_003846662; XM_003960305							0001525 // angiogenesis // inferred from direct assay	0005634 // nucleus // inferred from direct assay; 0005654 // nucleoplasm // inferred from electronic annotation; 0005730 // nucleolus // inferred from direct assay; 0005737 // cytoplasm // inferred from electronic annotation; 0005938 // cell cortex // inferred from direct assay; 0030529 // ribonucleoprotein complex // inferred from direct assay	0000166 // nucleotide binding // inferred from electronic annotation; 0003676 // nucleic acid binding // inferred from electronic annotation; 0003677 // DNA binding // inferred from electronic annotation; 0003723 // RNA binding // inferred from direct assay; 0005515 // protein binding // inferred from physical interaction; 0008022 // protein C-terminus binding // inferred from physical interactio…		IPR000504 // RNA recognition motif domain // 2.3E-11; IPR000504 // RNA recognition motif domain // 1.3E-18; IPR000504 // RNA recognition motif domain // 5.9E-20; IPR000504 // RNA recognition motif domain // 3.8E-21			This probe set was annotated using the Matching Probes based pipeline to a Entrez Gene identifier using 11 transcripts. // true // Matching Probes // A
200611_s_at	g5103672	9.81	9.84			-1.02	1	1	WDR1	WD repeat domain 1	chr4	10076774-10118484	-		Human Genome U133 Plus 2.0 Array	Homo sapiens	2013-10-23	Exemplar sequence	GenBank	gb:AB010427.2 /DB_XREF=gi:5103672 /FEA=FLmRNA /CNT=466 /TID=Hs.85100.1 /TIER=FL+Stack /STK=28 /UG=Hs.85100 /LL=9948 /UG_GENE=WDR1 /DEF=Homo sapiens mRNA for NORI-1, complete cds. /PROD=NORI-1 /FL=gb:NM_017491.1 gb:BC002489.1 gb:AB010427.2 gb:BC000201.1 gb:AF020056.1	AB010427	Hs.85100	Hs.128548	February 2009 (Genome Reference Consortium GRCh37)	chr4:10076774-10118484 (-) // 98.68 // p16.1	WD repeat domain 1	chr4p16.1	full length	ENSG00000071127; OTTHUMG00000160253	9948	O75083; B3KXN4; B4DS71; B4DY05; B4DZX5; Q53GN4; Q53H17; Q59ER5; Q9BZT4		604734	NP_005103; NP_059830	NM_005112; NM_017491							0002576 // platelet degranulation // traceable author statement; 0007596 // blood coagulation // traceable author statement; 0007605 // sensory perception of sound // traceable author statement; 0030168 // platelet activation // traceable author statement	0002102 // podosome // inferred from electronic annotation; 0005576 // extracellular region // traceable author statement; 0005737 // cytoplasm // inferred from electronic annotation; 0005829 // cytosol // traceable author statement; 0005856 // cytoskeleton // inferred from electronic annotation; 0030054 // cell junction // inferred from electronic annotation; 0042995 // cell projection // inferr…	0003779 // actin binding // inferred from electronic annotation; 0005515 // protein binding // inferred from electronic annotation	Hypertrophy_model // GenMAPP	IPR001680 // WD40 repeat // 4.6E-7; IPR001680 // WD40 repeat // 2.4E-7; IPR001680 // WD40 repeat // 1.1E-14; IPR001680 // WD40 repeat // 9.4E-13; IPR001680 // WD40 repeat // 1.4E-10; IPR001680 // WD40 repeat // 2.1E-5; IPR001680 // WD40 repeat // 7.7E-5; IPR001680 // WD40 repeat // 8.6E-5; IPR001680 // WD40 repeat // 1.3E-12; IPR001680 // WD40 repeat // 1.5E-5; IPR001680 // WD40 repeat // 2.6E-14…			This probe set was annotated using the Matching Probes based pipeline to a Entrez Gene identifier using 14 transcripts. // false // Matching Probes // A
200612_s_at	g4557468	9.1	8.84			1.2	1	1	AP2B1	adaptor-related protein complex 2, beta 1 subunit	chr17	33914292-34053428	+		Human Genome U133 Plus 2.0 Array	Homo sapiens	2013-10-23	Exemplar sequence	GenBank	gb:NM_001282.1 /DB_XREF=gi:4557468 /GEN=AP2B1 /FEA=FLmRNA /CNT=439 /TID=Hs.74626.0 /TIER=FL+Stack /STK=77 /UG=Hs.74626 /LL=163 /DEF=Homo sapiens adaptor-related protein complex 2, beta 1 subunit (AP2B1), mRNA. /PROD=adaptor-related protein complex 2, beta 1subunit /FL=gb:M34175.1 gb:NM_001282.1	NM_001282	Hs.74626	Hs.514819; Hs.597304; Hs.617705	February 2009 (Genome Reference Consortium GRCh37)	chr17:33914292-34053428 (+) // 96.35 // q12	adaptor-related protein complex 2, beta 1 subunit	chr17q11.2-q12	est; full length	ENSG00000006125; OTTHUMG00000179924	163	P63010; Q7Z451; H0UID5; K7EJX1; K7EN71; K7ERB2; A8K0G3; A8K916; B4DIL5; B4DWG4; B4E261; Q68DI0; Q96EL6		601025	NP_001025177; NP_001273	NM_001030006; NM_001282							0006810 // transport // inferred from electronic annotation; 0006886 // intracellular protein transport // inferred from electronic annotation; 0007173 // epidermal growth factor receptor signaling pathway // traceable author statement; 0007268 // synaptic transmission // traceable author statement; 0007269 // neurotransmitter secretion // inferred from electronic annotation; 0007411 // axon guid…	0005802 // trans-Golgi network // inferred from electronic annotation; 0005829 // cytosol // traceable author statement; 0005886 // plasma membrane // traceable author statement; 0005905 // coated pit // inferred from electronic annotation; 0016020 // membrane // inferred from electronic annotation; 0030117 // membrane coat // inferred from electronic annotation; 0030118 // clathrin coat // infer…	0005488 // binding // inferred from electronic annotation; 0005515 // protein binding // inferred from physical interaction; 0008565 // protein transporter activity // inferred from electronic annotation; 0030276 // clathrin binding // inferred from physical interaction; 0032403 // protein complex binding // inferred from electronic annotation		IPR000357 // HEAT // 1.2E-6; IPR002553 // Clathrin/coatomer adaptor, adaptin-like, N-terminal // 4.4E-168; IPR008152 // Clathrin adaptor, alpha/beta/gamma-adaptin, appendage, Ig-like subdomain // 5.1E-14; IPR015151 // Beta-adaptin appendage, C-terminal subdomain // 3.9E-41			This probe set was annotated using the Matching Probes based pipeline to a Entrez Gene identifier using 4 transcripts. // false // Matching Probes // A
200613_at	g4757993	9.68	9.29			1.31	1	1	AP2M1	adaptor-related protein complex 2, mu 1 subunit	chr3	183894736-183901878	+		Human Genome U133 Plus 2.0 Array	Homo sapiens	2013-10-23	Exemplar sequence	GenBank	gb:NM_004068.1 /DB_XREF=gi:4757993 /GEN=AP2M1 /FEA=FLmRNA /CNT=479 /TID=Hs.152936.0 /TIER=FL+Stack /STK=215 /UG=Hs.152936 /LL=1173 /DEF=Homo sapiens adaptor-related protein complex 2, mu 1 subunit (AP2M1), mRNA. /PROD=adaptor-related protein complex 2, mu 1 subunit /FL=gb:BC004996.1 gb:D63475.1 gb:NM_004068.1 gb:U36188.1	NM_004068	Hs.152936	Hs.518460	February 2009 (Genome Reference Consortium GRCh37)	chr3:183894736-183901878 (+) // 99.51 // q27.1	adaptor-related protein complex 2, mu 1 subunit	chr3q28	full length	ENSG00000161203; OTTHUMG00000156822	1173	B4DTI4; B4E304; Q96CW1; C9JJD3; B4DFM1; B4DJB1; B4DNB9; B7Z4N2		601024	NP_001020376; NP_004059	NM_001025205; NM_004068							0006810 // transport // inferred from electronic annotation; 0006886 // intracellular protein transport // inferred from electronic annotation; 0007173 // epidermal growth factor receptor signaling pathway // traceable author statement; 0007268 // synaptic transmission // traceable author statement; 0007411 // axon guidance // traceable author statement; 0015031 // protein transport // inferred f…	0005739 // mitochondrion // inferred from electronic annotation; 0005765 // lysosomal membrane // traceable author statement; 0005829 // cytosol // traceable author statement; 0005886 // plasma membrane // traceable author statement; 0005905 // coated pit // inferred from electronic annotation; 0016020 // membrane // inferred from electronic annotation; 0030131 // clathrin adaptor complex // infe…	0005215 // transporter activity // traceable author statement; 0005515 // protein binding // inferred from physical interaction; 0008289 // lipid binding // inferred from electronic annotation		IPR008968 // Clathrin adaptor, mu subunit, C-terminal // 1.3E-88; IPR022775 // AP complex, mu/sigma subunit // 1.4E-9			This probe set was annotated using the Matching Probes based pipeline to a Entrez Gene identifier using 12 transcripts. // false // Matching Probes // A
200614_at	g4758011	12.3	11.77			1.45	1	1	CLTC	clathrin, heavy chain (Hc)	chr17	57697320-57772124	+		Human Genome U133 Plus 2.0 Array	Homo sapiens	2013-10-23	Exemplar sequence	GenBank	gb:NM_004859.1 /DB_XREF=gi:4758011 /GEN=CLTC /FEA=FLmRNA /CNT=469 /TID=Hs.178710.0 /TIER=FL+Stack /STK=131 /UG=Hs.178710 /LL=1213 /DEF=Homo sapiens clathrin, heavy polypeptide (Hc) (CLTC), mRNA. /PROD=clathrin heavy chain /FL=gb:NM_004859.1 gb:D21260.1	NM_004859	Hs.178710	Hs.491351; Hs.663896	February 2009 (Genome Reference Consortium GRCh37)	chr17:57697320-57772124 (+) // 96.83 // q23.1	clathrin, heavy chain (Hc)	chr17q11-qter	est; full length	ENSG00000141367; OTTHUMG00000134279	1213	Q49AL0; Q00610; Q9H3B0		118955	NP_004850	NM_004859							0006886 // intracellular protein transport // non-traceable author statement; 0006892 // post-Golgi vesicle-mediated transport // traceable author statement; 0006898 // receptor-mediated endocytosis // inferred from mutant phenotype; 0007067 // mitosis // inferred from mutant phenotype; 0007173 // epidermal growth factor receptor signaling pathway // traceable author statement; 0007411 // axon gu…	0005739 // mitochondrion // inferred from electronic annotation; 0005819 // spindle // inferred from direct assay; 0005829 // cytosol // traceable author statement; 0005886 // plasma membrane // traceable author statement; 0005905 // coated pit // inferred from electronic annotation; 0016020 // membrane // inferred from electronic annotation; 0030117 // membrane coat // inferred from electronic a…	0005198 // structural molecule activity // non-traceable author statement; 0005488 // binding // inferred from electronic annotation; 0005515 // protein binding // inferred from physical interaction		IPR000547 // Clathrin, heavy chain/VPS, 7-fold repeat // 8.5E-26; IPR000547 // Clathrin, heavy chain/VPS, 7-fold repeat // 2.3E-29; IPR000547 // Clathrin, heavy chain/VPS, 7-fold repeat // 2.7E-32; IPR000547 // Clathrin, heavy chain/VPS, 7-fold repeat // 9.8E-38; IPR000547 // Clathrin, heavy chain/VPS, 7-fold repeat // 2.7E-33; IPR000547 // Clathrin, heavy chain/VPS, 7-fold repeat // 1.2E-36; IPR…			This probe set was annotated using the Matching Probes based pipeline to a Entrez Gene identifier using 5 transcripts. // false // Matching Probes // A
200615_s_at	Hs.74626.0	9.57	9.23			1.26	1	1	AP2B1	adaptor-related protein complex 2, beta 1 subunit	chr17	33914292-34053428	+		Human Genome U133 Plus 2.0 Array	Homo sapiens	2013-10-23	Consensus sequence	GenBank	gb:AL567295 /DB_XREF=gi:12920509 /DB_XREF=AL567295 /CLONE=CS0DF027YO06 (3 prime) /FEA=FLmRNA /CNT=439 /TID=Hs.74626.0 /TIER=Stack /STK=48 /UG=Hs.74626 /LL=163 /UG_GENE=AP2B1 /UG_TITLE=adaptor-related protein complex 2, beta 1 subunit /FL=gb:M34175.1 gb:NM_001282.1	AL567295	Hs.74626	Hs.514819; Hs.597304; Hs.617705	February 2009 (Genome Reference Consortium GRCh37)	chr17:33914292-34053428 (+) // 95.35 // q12	adaptor-related protein complex 2, beta 1 subunit	chr17q11.2-q12	est; full length	ENSG00000006125; OTTHUMG00000179924	163	Q68DI0; A8K0G3; B4DWG4; B4E261; Q7Z451; P63010; K7EJT8; K7ERE4; Q96EL6; K7EJX1; K7EN71; K7ERB2; H0UID5; A8K916; B4DIL5		601025	NP_001025177; NP_001273	NM_001030006; NM_001282							0006810 // transport // inferred from electronic annotation; 0006886 // intracellular protein transport // inferred from electronic annotation; 0007173 // epidermal growth factor receptor signaling pathway // traceable author statement; 0007268 // synaptic transmission // traceable author statement; 0007269 // neurotransmitter secretion // inferred from electronic annotation; 0007411 // axon guid…	0005802 // trans-Golgi network // inferred from electronic annotation; 0005829 // cytosol // traceable author statement; 0005886 // plasma membrane // traceable author statement; 0005905 // coated pit // inferred from electronic annotation; 0016020 // membrane // inferred from electronic annotation; 0030117 // membrane coat // inferred from electronic annotation; 0030118 // clathrin coat // infer…	0005488 // binding // inferred from electronic annotation; 0005515 // protein binding // inferred from physical interaction; 0008565 // protein transporter activity // inferred from electronic annotation; 0030276 // clathrin binding // inferred from physical interaction; 0032403 // protein complex binding // inferred from electronic annotation		IPR000357 // HEAT // 1.1E-6; IPR000357 // HEAT // 1.2E-6; IPR002553 // Clathrin/coatomer adaptor, adaptin-like, N-terminal // 1.5E-152; IPR002553 // Clathrin/coatomer adaptor, adaptin-like, N-terminal // 4.4E-168; IPR002553 // Clathrin/coatomer adaptor, adaptin-like, N-terminal // 8.1E-9; IPR002553 // Clathrin/coatomer adaptor, adaptin-like, N-terminal // 5.0E-27; IPR002553 // Clathrin/coatomer a…			This probe set was annotated using the Matching Probes based pipeline to a Entrez Gene identifier using 17 transcripts. // false // Matching Probes // A
200616_s_at	g12653206	10.46	10.73			-1.21	1	1	MLEC	malectin	chr12	121124977-121134443	+		Human Genome U133 Plus 2.0 Array	Homo sapiens	2013-10-23	Exemplar sequence	GenBank	gb:BC000371.1 /DB_XREF=gi:12653206 /FEA=FLmRNA /CNT=482 /TID=Hs.181418.0 /TIER=FL+Stack /STK=34 /UG=Hs.181418 /LL=9761 /UG_GENE=KIAA0152 /DEF=Homo sapiens, KIAA0152 gene product, clone MGC:8341, mRNA, complete cds. /PROD=KIAA0152 gene product /FL=gb:NM_014730.1 gb:BC000371.1 gb:D63486.1	BC000371	Hs.181418	Hs.507074; Hs.608699; Hs.701392; Hs.731212; Hs.744910	February 2009 (Genome Reference Consortium GRCh37)	chr12:121124977-121134443 (+) // 89.05 // q24.31	malectin	chr12q24.31	est; full length	ENSG00000110917; OTTHUMG00000169187	9761	Q14165; H0YG07; F5H1S8		613802	NP_055545	NM_014730							0005975 // carbohydrate metabolic process // inferred from electronic annotation; 0006457 // protein folding // traceable author statement; 0018279 // protein N-linked glycosylation via asparagine // traceable author statement; 0043687 // post-translational protein modification // traceable author statement; 0044267 // cellular protein metabolic process // traceable author statement	0005783 // endoplasmic reticulum // inferred from sequence or structural similarity; 0005789 // endoplasmic reticulum membrane // traceable author statement; 0016020 // membrane // inferred from electronic annotation; 0016021 // integral to membrane // inferred from electronic annotation	0030246 // carbohydrate binding // inferred from sequence or structural similarity		IPR021720 // Malectin // 1.4E-44; IPR021720 // Malectin // 4.0E-28			This probe set was annotated using the Matching Probes based pipeline to a Entrez Gene identifier using 5 transcripts. // false // Matching Probes // A
200617_at	g7661947	7.82	7.84			-1.01	1	1	MLEC	malectin	chr12	121124971-121139661	+		Human Genome U133 Plus 2.0 Array	Homo sapiens	2013-10-23	Exemplar sequence	GenBank	gb:NM_014730.1 /DB_XREF=gi:7661947 /GEN=KIAA0152 /FEA=FLmRNA /CNT=482 /TID=Hs.181418.0 /TIER=FL+Stack /STK=142 /UG=Hs.181418 /LL=9761 /DEF=Homo sapiens KIAA0152 gene product (KIAA0152), mRNA. /PROD=KIAA0152 gene product /FL=gb:NM_014730.1 gb:BC000371.1 gb:D63486.1	NM_014730	Hs.181418	Hs.507074; Hs.608699; Hs.701392; Hs.731212; Hs.744910	February 2009 (Genome Reference Consortium GRCh37)	chr12:121124971-121139661 (+) // 98.02 // q24.31	malectin	chr12q24.31	est; full length	ENSG00000110917; OTTHUMG00000169187	9761	Q14165; F5H1S8		613802	NP_055545	NM_014730							0005975 // carbohydrate metabolic process // inferred from electronic annotation; 0006457 // protein folding // traceable author statement; 0018279 // protein N-linked glycosylation via asparagine // traceable author statement; 0043687 // post-translational protein modification // traceable author statement; 0044267 // cellular protein metabolic process // traceable author statement	0005783 // endoplasmic reticulum // inferred from sequence or structural similarity; 0005789 // endoplasmic reticulum membrane // traceable author statement; 0016020 // membrane // inferred from electronic annotation; 0016021 // integral to membrane // inferred from electronic annotation	0030246 // carbohydrate binding // inferred from sequence or structural similarity		IPR021720 // Malectin // 1.4E-44			This probe set was annotated using the Matching Probes based pipeline to a Entrez Gene identifier using 2 transcripts. // false // Matching Probes // A
200618_at	g5453709	10.19	10.13			1.04	1	1	LASP1	LIM and SH3 protein 1	chr17	37026367-37078015	+		Human Genome U133 Plus 2.0 Array	Homo sapiens	2013-10-23	Exemplar sequence	GenBank	gb:NM_006148.1 /DB_XREF=gi:5453709 /GEN=LASP1 /FEA=FLmRNA /CNT=467 /TID=Hs.75080.0 /TIER=FL+Stack /STK=162 /UG=Hs.75080 /LL=3927 /DEF=Homo sapiens LIM and SH3 protein 1 (LASP1), mRNA. /PROD=LIM and SH3 protein 1 /FL=gb:NM_006148.1	NM_006148	Hs.75080	Hs.741156	February 2009 (Genome Reference Consortium GRCh37)	chr17:37026367-37078015 (+) // 98.44 // q12	LIM and SH3 protein 1	chr17q11-q21.3	full length	ENSG00000002834; OTTHUMG00000133182	3927	Q14847; C9J9W2; A8K1D2; B4DGQ0; B4DIC4; B4DJI4; Q6UXQ0		602920	NP_001258537; NP_006139	NM_001271608; NM_006148; NR_073384							0006810 // transport // inferred from electronic annotation; 0006811 // ion transport // inferred from sequence or structural similarity; 0034220 // ion transmembrane transport // inferred from electronic annotation	0005737 // cytoplasm // inferred from electronic annotation; 0005856 // cytoskeleton // inferred from electronic annotation; 0005925 // focal adhesion // inferred from electronic annotation; 0005938 // cell cortex // inferred from electronic annotation; 0030864 // cortical actin cytoskeleton // inferred from sequence or structural similarity	0003779 // actin binding // inferred from electronic annotation; 0005070 // SH3/SH2 adaptor activity // traceable author statement; 0005515 // protein binding // inferred from physical interaction; 0008270 // zinc ion binding // inferred from electronic annotation; 0015075 // ion transmembrane transporter activity // inferred from sequence or structural similarity; 0046872 // metal ion binding //…		IPR000900 // Nebulin 35 residue motif // 1.4E-12; IPR000900 // Nebulin 35 residue motif // 7.6E-13; IPR001452 // Src homology-3 domain // 9.3E-16; IPR001781 // Zinc finger, LIM-type // 1.1E-16; IPR011511 // Variant SH3 // 4.6E-11			This probe set was annotated using the Matching Probes based pipeline to a Entrez Gene identifier using 7 transcripts. // false // Matching Probes // A
200619_at	g5803154	10.55	10.11			1.35	1	1	SF3B2	splicing factor 3b, subunit 2, 145kDa	chr11	65819877-65836369	+		Human Genome U133 Plus 2.0 Array	Homo sapiens	2013-10-23	Exemplar sequence	GenBank	gb:NM_006842.1 /DB_XREF=gi:5803154 /GEN=SF3B2 /FEA=FLmRNA /CNT=457 /TID=Hs.75916.0 /TIER=FL+Stack /STK=109 /UG=Hs.75916 /LL=10992 /DEF=Homo sapiens splicing factor 3b, subunit 2, 145kD (SF3B2), mRNA. /PROD=splicing factor 3b, subunit 2, 145kD /FL=gb:NM_006842.1 gb:U41371.1	NM_006842	Hs.75916	Hs.406423; Hs.635264; Hs.656571; Hs.690027	February 2009 (Genome Reference Consortium GRCh37)	chr11:65819877-65836369 (+) // 99.26 // q13.1	splicing factor 3b, subunit 2, 145kDa	chr11q13.1	est; full length	ENSG00000087365; OTTHUMG00000166751	10992	Q13435; H0YEX5; E9PPJ0; E9PIL8; Q7Z3K9		605591	NP_006833	NM_006842							0000398 // mRNA splicing, via spliceosome // inferred by curator; 0000398 // mRNA splicing, via spliceosome // traceable author statement; 0006397 // mRNA processing // traceable author statement; 0008380 // RNA splicing // traceable author statement; 0010467 // gene expression // traceable author statement; 0019048 // virus-host interaction // inferred from electronic annotation	0005634 // nucleus // inferred from direct assay; 0005654 // nucleoplasm // traceable author statement; 0005681 // spliceosomal complex // inferred from direct assay; 0005689 // U12-type spliceosomal complex // inferred from direct assay; 0005730 // nucleolus // inferred from direct assay; 0071013 // catalytic step 2 spliceosome // inferred from direct assay	0003676 // nucleic acid binding // inferred from electronic annotation; 0005515 // protein binding // inferred from electronic annotation; 0005515 // protein binding // inferred from physical interaction	mRNA_processing_Reactome // GenMAPP	IPR003034 // SAP domain // 1.0E-10; IPR006568 // PSP, proline-rich // 1.6E-24; IPR006568 // PSP, proline-rich // 2.0E-23; IPR007180 // Domain of unknown function DUF382 // 1.2E-66			This probe set was annotated using the Matching Probes based pipeline to a Entrez Gene identifier using 9 transcripts. // false // Matching Probes // A
200620_at	g4758571	10.8	10.68			1.09	1	1	TMEM59	transmembrane protein 59	chr1	54497689-54518874	-		Human Genome U133 Plus 2.0 Array	Homo sapiens	2013-10-23	Exemplar sequence	GenBank	gb:NM_004872.1 /DB_XREF=gi:4758571 /GEN=C1ORF8 /FEA=FLmRNA /CNT=460 /TID=Hs.11441.0 /TIER=FL+Stack /STK=99 /UG=Hs.11441 /LL=9528 /DEF=Homo sapiens chromosome 1 open reading frame 8 (C1ORF8), mRNA. /PROD=chromosome 1 open reading frame 8 /FL=gb:AF290615.1 gb:BC003106.1 gb:AF047439.1 gb:NM_004872.1	NM_004872	Hs.11441	Hs.523262	February 2009 (Genome Reference Consortium GRCh37)	chr1:54497689-54518874 (-) // 98.15 // p32.3	transmembrane protein 59	chr1p32.3	full length	ENSG00000116209; OTTHUMG00000008437	9528	Q9BXS4; Q5T6Z8; Q6P5R1			NP_004863	NM_004872							0006914 // autophagy // inferred from electronic annotation; 0010508 // positive regulation of autophagy // inferred from mutant phenotype	0000139 // Golgi membrane // inferred from electronic annotation; 0005764 // lysosome // inferred from direct assay; 0005765 // lysosomal membrane // inferred from electronic annotation; 0005768 // endosome // inferred from electronic annotation; 0005770 // late endosome // inferred from direct assay; 0005794 // Golgi apparatus // inferred from electronic annotation; 0005886 // plasma membrane //…	0004175 // endopeptidase activity // inferred from electronic annotation; 0004867 // serine-type endopeptidase inhibitor activity // inferred from electronic annotation; 0005515 // protein binding // inferred from physical interaction		IPR022065 // Uncharacterised protein family, TMEM59 // 5.7E-40; IPR022065 // Uncharacterised protein family, TMEM59 // 3.7E-79			This probe set was annotated using the Matching Probes based pipeline to a Entrez Gene identifier using 15 transcripts. // false // Matching Probes // A
200621_at	g4758085	7.66	8.54			-1.84	1	1	CSRP1	cysteine and glycine-rich protein 1	chr1	201452659-201476250	-		Human Genome U133 Plus 2.0 Array	Homo sapiens	2013-10-23	Exemplar sequence	GenBank	gb:NM_004078.1 /DB_XREF=gi:4758085 /GEN=CSRP1 /FEA=FLmRNA /CNT=437 /TID=Hs.108080.0 /TIER=FL+Stack /STK=113 /UG=Hs.108080 /LL=1465 /DEF=Homo sapiens cysteine and glycine-rich protein 1 (CSRP1), mRNA. /PROD=cysteine and glycine-rich protein 1 /FL=gb:NM_004078.1 gb:M33146.1	NM_004078	Hs.108080	Hs.108080; Hs.630420	February 2009 (Genome Reference Consortium GRCh37)	chr1:201452659-201476250 (-) // 96.7 // q32.1	cysteine and glycine-rich protein 1	chr1q32	est; full length	ENSG00000159176; OTTHUMG00000035773	1465	Q6AI18; Q6ZMS3; P21291; B3KVC9; B4DY28; Q5U0J2; Q6AWD1; Q9BTA4; E9PND2; A8K268; B4E2T4; Q59EQ5		123876	NP_001180499; NP_001180500; NP_001180501; NP_004069	NM_001144773; NM_001193570; NM_001193571; NM_001193572; NM_004078								0005634 // nucleus // inferred from electronic annotation	0005515 // protein binding // inferred from electronic annotation; 0008270 // zinc ion binding // inferred from electronic annotation; 0046872 // metal ion binding // inferred from electronic annotation		IPR001781 // Zinc finger, LIM-type // 1.5E-17; IPR001781 // Zinc finger, LIM-type // 1.2E-20			This probe set was annotated using the Matching Probes based pipeline to a Entrez Gene identifier using 15 transcripts. // false // Matching Probes // A
200622_x_at	Hs.141011.0	9.32	8.88			1.36	1	1	CALM1; CALM2; CALM3	calmodulin 1 (phosphorylase kinase, delta); calmodulin 2 (phosphorylase kinase, delta); calmodulin 3 (phosphorylase kinase, delta)	chr19	47104548-47114039	+		Human Genome U133 Plus 2.0 Array	Homo sapiens	2013-10-23	Consensus sequence	GenBank	gb:AV685208 /DB_XREF=gi:10287071 /DB_XREF=AV685208 /CLONE=GKCCXA06 /FEA=FLmRNA /CNT=479 /TID=Hs.141011.0 /TIER=Stack /STK=17 /UG=Hs.141011 /LL=808 /UG_GENE=CALM3 /UG_TITLE=calmodulin 3 (phosphorylase kinase, delta) /FL=gb:BC005137.1 gb:J04046.1 gb:NM_005184.1	AV685208	Hs.141011	Hs.515487; Hs.732322	February 2009 (Genome Reference Consortium GRCh37)	chr19:47104548-47114039 (+) // 95.38 // q13.32	calmodulin 1 (phosphorylase kinase, delta); calmodulin 2 (phosphorylase kinase, delta); calmodulin 3 (phosphorylase kinase, delta)	chr14q32.11; chr19q13.2-q13.3; chr2p21	est; full length	ENSG00000160014; OTTHUMG00000133517	801; 805; 808	B4DJ51; P62158; Q9BRL5; Q96HY3; G3V361; A8K1M2; B2RDW0	EC:2.7.11.19	114180; 114182; 114183; 614916	NP_001734; NP_005175; NP_008819	NM_001166106; NM_001743; NM_005184; NM_006888							0001975 // response to amphetamine // inferred from electronic annotation; 0002027 // regulation of heart rate // inferred from mutant phenotype; 0002576 // platelet degranulation // traceable author statement; 0005513 // detection of calcium ion // inferred from mutant phenotype; 0005975 // carbohydrate metabolic process // traceable author statement; 0005980 // glycogen catabolic process // tra…	0000922 // spindle pole // inferred from direct assay; 0005576 // extracellular region // traceable author statement; 0005654 // nucleoplasm // traceable author statement; 0005737 // cytoplasm // traceable author statement; 0005813 // centrosome // inferred from direct assay; 0005819 // spindle // inferred from electronic annotation; 0005829 // cytosol // traceable author statement; 0005856 // cy…	0005509 // calcium ion binding // inferred from direct assay; 0005509 // calcium ion binding // inferred from sequence or structural similarity; 0005515 // protein binding // inferred from physical interaction; 0016301 // kinase activity // inferred from electronic annotation; 0019904 // protein domain specific binding // inferred from physical interaction; 0031432 // titin binding // inferred fr…	Calcium_regulation_in_cardiac_cells // GenMAPP; G13_Signaling_Pathway // GenMAPP; Glycogen_Metabolism // GenMAPP; G_Protein_Signaling // GenMAPP; Smooth_muscle_contraction // GenMAPP	IPR014837 // EF-hand, Ca insensitive // 2.2E-9; IPR014837 // EF-hand, Ca insensitive // 1.1E-9			This probe set was annotated using the Matching Probes based pipeline to a Entrez Gene identifier using 41 transcripts. // true // Matching Probes // A
200623_s_at	g4885108	8.13	8.29			-1.11	1	1	CALM1; CALM2; CALM3	calmodulin 1 (phosphorylase kinase, delta); calmodulin 2 (phosphorylase kinase, delta); calmodulin 3 (phosphorylase kinase, delta)	chr19	47104568-47114039	+		Human Genome U133 Plus 2.0 Array	Homo sapiens	2013-10-23	Exemplar sequence	GenBank	gb:NM_005184.1 /DB_XREF=gi:4885108 /GEN=CALM3 /FEA=FLmRNA /CNT=479 /TID=Hs.141011.0 /TIER=FL+Stack /STK=102 /UG=Hs.141011 /LL=808 /DEF=Homo sapiens calmodulin 3 (phosphorylase kinase, delta) (CALM3), mRNA. /PROD=calmodulin 3 (phosphorylase kinase, delta) /FL=gb:BC005137.1 gb:J04046.1 gb:NM_005184.1	NM_005184	Hs.141011	Hs.515487; Hs.732322	February 2009 (Genome Reference Consortium GRCh37)	chr19:47104568-47114039 (+) // 99.32 // q13.32	calmodulin 1 (phosphorylase kinase, delta); calmodulin 2 (phosphorylase kinase, delta); calmodulin 3 (phosphorylase kinase, delta)	chr14q32.11; chr19q13.2-q13.3; chr2p21	est; full length	ENSG00000160014; OTTHUMG00000133517	801; 805; 808	P62158; Q9BRL5; B4DJ51; Q96HY3; G3V361; A8K1M2; B2RDW0	EC:2.7.11.19	114180; 114182; 114183; 614916	NP_001734; NP_005175; NP_008819	NM_001166106; NM_001743; NM_005184; NM_006888							0001975 // response to amphetamine // inferred from electronic annotation; 0002027 // regulation of heart rate // inferred from mutant phenotype; 0002576 // platelet degranulation // traceable author statement; 0005513 // detection of calcium ion // inferred from mutant phenotype; 0005975 // carbohydrate metabolic process // traceable author statement; 0005980 // glycogen catabolic process // tra…	0000922 // spindle pole // inferred from direct assay; 0005576 // extracellular region // traceable author statement; 0005654 // nucleoplasm // traceable author statement; 0005737 // cytoplasm // traceable author statement; 0005813 // centrosome // inferred from direct assay; 0005819 // spindle // inferred from electronic annotation; 0005829 // cytosol // traceable author statement; 0005856 // cy…	0005509 // calcium ion binding // inferred from direct assay; 0005509 // calcium ion binding // inferred from sequence or structural similarity; 0005515 // protein binding // inferred from physical interaction; 0016301 // kinase activity // inferred from electronic annotation; 0019904 // protein domain specific binding // inferred from physical interaction; 0031432 // titin binding // inferred fr…	Calcium_regulation_in_cardiac_cells // GenMAPP; G13_Signaling_Pathway // GenMAPP; Glycogen_Metabolism // GenMAPP; G_Protein_Signaling // GenMAPP; Smooth_muscle_contraction // GenMAPP	IPR014837 // EF-hand, Ca insensitive // 2.2E-9			This probe set was annotated using the Matching Probes based pipeline to a Entrez Gene identifier using 11 transcripts. // true // Matching Probes // A
200624_s_at	Hs.78825.0	10.97	10.99			-1.01	1	1	MATR3; SNHG4	matrin 3; small nucleolar RNA host gene 4 (non-protein coding)	chr5	138629379-138666533	+		Human Genome U133 Plus 2.0 Array	Homo sapiens	2013-10-23	Consensus sequence	GenBank	gb:AA577695 /DB_XREF=gi:2355879 /DB_XREF=nn22h02.s1 /CLONE=IMAGE:1084659 /FEA=FLmRNA /CNT=432 /TID=Hs.78825.0 /TIER=Stack /STK=14 /UG=Hs.78825 /LL=9782 /UG_GENE=MATR3 /UG_TITLE=matrin 3 /FL=gb:NM_018834.1 gb:AB018266.1	AA577695	Hs.78825	Hs.268939; Hs.595110; Hs.602545; Hs.713973	February 2009 (Genome Reference Consortium GRCh37)	chr5:138629379-138666533 (+) // 97.32 // q31.2	matrin 3; small nucleolar RNA host gene 4 (non-protein coding)	chr5q31.2	est; full length	ENSG00000015479; OTTHUMG00000129229	9782; 724102	Q68E03; Q5CZA7; P43243; B4DF66; B3KM87; A8MXP9; Q9H4N1; D6RAM9; D6RAY2; D6RBI2; D6RBK5; D6RE02; D6R8Z5; D6R991; D6R9F3; D6RB45; D6RBS2; D6RCM3; D6REK4; B4DRS1		164015; 606070	NP_001181883; NP_001181884; NP_001181885; NP_061322; NP_954659	NM_001194954; NM_001194955; NM_001194956; NM_018834; NM_199189; NR_003141; NR_036535; NR_036536								0005622 // intracellular // inferred from electronic annotation; 0005634 // nucleus // inferred from direct assay; 0005637 // nuclear inner membrane // traceable author statement; 0005730 // nucleolus // inferred from direct assay; 0016363 // nuclear matrix // inferred from electronic annotation	0000166 // nucleotide binding // inferred from electronic annotation; 0003676 // nucleic acid binding // inferred from electronic annotation; 0003723 // RNA binding // inferred from electronic annotation; 0005198 // structural molecule activity // traceable author statement; 0005515 // protein binding // inferred from physical interaction; 0008270 // zinc ion binding // inferred from electronic a…					This probe set was annotated using the Matching Probes based pipeline to a Entrez Gene identifier using 30 transcripts. // true // Matching Probes // A
200625_s_at	g10938021	10.64	10.63			1.01	1	1	CAP1	CAP, adenylate cyclase-associated protein 1 (yeast)	chr1	40506427-40538320	+		Human Genome U133 Plus 2.0 Array	Homo sapiens	2013-10-23	Exemplar sequence	GenBank	gb:NM_006367.2 /DB_XREF=gi:10938021 /GEN=CAP /FEA=FLmRNA /CNT=482 /TID=Hs.104125.0 /TIER=FL+Stack /STK=95 /UG=Hs.104125 /LL=10487 /DEF=Homo sapiens adenylyl cyclase-associated protein (CAP), mRNA. /PROD=adenylyl cyclase-associated protein /FL=gb:NM_006367.2 gb:L12168.1 gb:M98474.1	NM_006367	Hs.104125	Hs.370581	February 2009 (Genome Reference Consortium GRCh37)	chr1:40506427-40538320 (+) // 98.32 // p34.2	CAP, adenylate cyclase-associated protein 1 (yeast)	chr1p34.2	full length	ENSG00000131236; OTTHUMG00000004493	10487	Q01518; Q5T0R9; Q5T0R1; Q5T0R2; Q5T0R3; Q5T0R4; Q5T0R5; Q5T0R6; Q5T0R7; Q5T0R8; B2RDY9; B4DI38; B4DNA3; B4DNW7; B4DNY3; B4DUZ8; D3DPU2			NP_001099000; NP_006358	NM_001105530; NM_006367							0000902 // cell morphogenesis // inferred from electronic annotation; 0001667 // ameboidal cell migration // inferred from electronic annotation; 0002576 // platelet degranulation // traceable author statement; 0006898 // receptor-mediated endocytosis // inferred from electronic annotation; 0007010 // cytoskeleton organization // inferred from electronic annotation; 0007163 // establishment or ma…	0005737 // cytoplasm // inferred from electronic annotation; 0005886 // plasma membrane // inferred from electronic annotation; 0016020 // membrane // inferred from electronic annotation; 0030864 // cortical actin cytoskeleton // inferred from electronic annotation	0003779 // actin binding // inferred from electronic annotation; 0005515 // protein binding // inferred from electronic annotation		IPR013912 // Adenylate cyclase-associated CAP, C-terminal // 2.2E-70; IPR013992 // Adenylate cyclase-associated CAP, N-terminal // 6.8E-138; IPR013992 // Adenylate cyclase-associated CAP, N-terminal // 4.4E-137			This probe set was annotated using the Matching Probes based pipeline to a Entrez Gene identifier using 5 transcripts. // false // Matching Probes // A
200626_s_at	g10047081	11.31	11.19			1.09	1	1	MATR3; SNHG4	matrin 3; small nucleolar RNA host gene 4 (non-protein coding)	chr5	138642851-138666098	+		Human Genome U133 Plus 2.0 Array	Homo sapiens	2013-10-23	Exemplar sequence	GenBank	gb:NM_018834.1 /DB_XREF=gi:10047081 /GEN=MATR3 /FEA=FLmRNA /CNT=432 /TID=Hs.78825.0 /TIER=FL+Stack /STK=88 /UG=Hs.78825 /LL=9782 /DEF=Homo sapiens matrin 3 (MATR3), mRNA. /PROD=matrin 3 /FL=gb:NM_018834.1 gb:AB018266.1	NM_018834	Hs.78825	Hs.268939; Hs.595110; Hs.602545; Hs.713973	February 2009 (Genome Reference Consortium GRCh37)	chr5:138642851-138666098 (+) // 98.02 // q31.2	matrin 3; small nucleolar RNA host gene 4 (non-protein coding)	chr5q31.2	est; full length	ENSG00000015479; OTTHUMG00000129229	9782; 724102	Q68E03; Q5CZA7; P43243; A8MXP9; B3KM87; D6R8Z5; D6R991; D6R9F3; D6RAM9; D6RAY2; D6RB45; D6RBI2; D6RBK5; D6RBS2; D6RCM3; D6RE02; D6REK4; Q9H4N1; B4DRS1		164015; 606070	NP_001181883; NP_001181884; NP_001181885; NP_061322; NP_954659	NM_001194954; NM_001194955; NM_001194956; NM_018834; NM_199189; NR_003141; NR_036535; NR_036536								0005622 // intracellular // inferred from electronic annotation; 0005634 // nucleus // inferred from direct assay; 0005637 // nuclear inner membrane // traceable author statement; 0005730 // nucleolus // inferred from direct assay; 0016363 // nuclear matrix // inferred from electronic annotation	0000166 // nucleotide binding // inferred from electronic annotation; 0003676 // nucleic acid binding // inferred from electronic annotation; 0003723 // RNA binding // inferred from electronic annotation; 0005198 // structural molecule activity // traceable author statement; 0005515 // protein binding // inferred from physical interaction; 0008270 // zinc ion binding // inferred from electronic a…					This probe set was annotated using the Matching Probes based pipeline to a Entrez Gene identifier using 24 transcripts. // true // Matching Probes // A
200627_at	g12804292	12.77	12.76			1	1	1	PTGES3	prostaglandin E synthase 3 (cytosolic)	chr12	57057381-57081889	-		Human Genome U133 Plus 2.0 Array	Homo sapiens	2013-10-23	Exemplar sequence	GenBank	gb:BC003005.1 /DB_XREF=gi:12804292 /FEA=FLmRNA /CNT=468 /TID=Hs.278270.0 /TIER=FL+Stack /STK=115 /UG=Hs.278270 /LL=10728 /UG_GENE=P23 /DEF=Homo sapiens, unactive progesterone receptor, 23 kD, clone MGC:4004, mRNA, complete cds. /PROD=unactive progesterone receptor, 23 kD /FL=gb:L24804.1 gb:BC003005.1 gb:NM_006601.1	BC003005	Hs.278270	Hs.50425; Hs.598240; Hs.739520	February 2009 (Genome Reference Consortium GRCh37)	chr12:57057381-57081889 (-) // 98.66 // q13.3	prostaglandin E synthase 3 (cytosolic)	chr12q13.3|12	est; full length	ENSG00000110958; OTTHUMG00000170217	10728	B3KUY2; Q15185; B4DP21; B4DDC6; B4DHP2; B4DP11	EC:5.3.99.3	607061	NP_006592	NM_006601							0000723 // telomere maintenance // traceable author statement; 0001516 // prostaglandin biosynthetic process // inferred from direct assay; 0006629 // lipid metabolic process // inferred from electronic annotation; 0006631 // fatty acid metabolic process // inferred from electronic annotation; 0006633 // fatty acid biosynthetic process // inferred from electronic annotation; 0006693 // prostaglan…	0000781 // chromosome, telomeric region // inferred by curator; 0005634 // nucleus // inferred from direct assay; 0005697 // telomerase holoenzyme complex // inferred from direct assay; 0005730 // nucleolus // inferred from direct assay; 0005737 // cytoplasm // inferred from direct assay; 0005829 // cytosol // traceable author statement	0003720 // telomerase activity // inferred from direct assay; 0005515 // protein binding // inferred from physical interaction; 0016853 // isomerase activity // inferred from electronic annotation; 0050220 // prostaglandin-E synthase activity // inferred from direct assay; 0051082 // unfolded protein binding // inferred from direct assay		IPR017447 // CS domain // 3.1E-17; IPR017447 // CS domain // 1.8E-17			This probe set was annotated using the Matching Probes based pipeline to a Entrez Gene identifier using 8 transcripts. // false // Matching Probes // A
200628_s_at	g340367	8.62	8.41			1.16	1	1	WARS	tryptophanyl-tRNA synthetase	chr14	100800856-100841769	-		Human Genome U133 Plus 2.0 Array	Homo sapiens	2013-10-23	Exemplar sequence	GenBank	gb:M61715.1 /DB_XREF=gi:340367 /GEN=WARS /FEA=FLmRNA /CNT=458 /TID=Hs.82030.0 /TIER=FL /STK=1 /UG=Hs.82030 /LL=7453 /DEF=Human tryptophanyl-tRNA synthetase (WRS) mRNA, complete cds. /PROD=transfer RNA-Trp synthetase /FL=gb:NM_004184.2 gb:M77804.1 gb:M61715.1	M61715	Hs.82030	Hs.497599; Hs.736264	February 2009 (Genome Reference Consortium GRCh37)	chr14:100800856-100841769 (-) // 99.64 // q32.2	tryptophanyl-tRNA synthetase	chr14q32.31	est; full length	ENSG00000140105; OTTHUMG00000171572	7453	P23381; G3V3H8; G3V3Y5; G3V423; G3V456; G3V5U1; B4DTK8; P78534; G3V227; G3V277; G3V2C0; G3V2F2; G3V313; G3V339; G3V3P2; G3V3R3; G3V3S7; G3V3X0; G3V4C7; G3V4N8; G3V4S4; G3V5H5; G3V5W1	EC:6.1.1.2	191050	NP_004175; NP_776049; NP_998810; NP_998811	NM_004184; NM_173701; NM_213645; NM_213646							0001525 // angiogenesis // inferred from electronic annotation; 0006412 // translation // traceable author statement; 0006418 // tRNA aminoacylation for protein translation // traceable author statement; 0006436 // tryptophanyl-tRNA aminoacylation // non-traceable author statement; 0008285 // negative regulation of cell proliferation // traceable author statement; 0010467 // gene expression // tr…	0005737 // cytoplasm // traceable author statement; 0005829 // cytosol // traceable author statement	0000166 // nucleotide binding // inferred from electronic annotation; 0004812 // aminoacyl-tRNA ligase activity // inferred from electronic annotation; 0004830 // tryptophan-tRNA ligase activity // non-traceable author statement; 0004830 // tryptophan-tRNA ligase activity // traceable author statement; 0005515 // protein binding // inferred from physical interaction; 0005524 // ATP binding // inf…		IPR000738 // WHEP-TRS // 1.5E-23; IPR002305 // Aminoacyl-tRNA synthetase, class Ic // 3.0E-26; IPR002305 // Aminoacyl-tRNA synthetase, class Ic // 1.2E-26			This probe set was annotated using the Matching Probes based pipeline to a Entrez Gene identifier using 16 transcripts. // false // Matching Probes // A
200629_at	g7710155	9.36	8.95			1.33	1	1	WARS	tryptophanyl-tRNA synthetase	chr14	100800127-100841769	-		Human Genome U133 Plus 2.0 Array	Homo sapiens	2013-10-23	Exemplar sequence	GenBank	gb:NM_004184.2 /DB_XREF=gi:7710155 /GEN=WARS /FEA=FLmRNA /CNT=458 /TID=Hs.82030.0 /TIER=FL+Stack /STK=127 /UG=Hs.82030 /LL=7453 /DEF=Homo sapiens tryptophanyl-tRNA synthetase (WARS), mRNA. /PROD=tryptophanyl-tRNA synthetase /FL=gb:NM_004184.2 gb:M77804.1 gb:M61715.1	NM_004184	Hs.82030	Hs.497599; Hs.736264	February 2009 (Genome Reference Consortium GRCh37)	chr14:100800127-100841769 (-) // 99.52 // q32.2	tryptophanyl-tRNA synthetase	chr14q32.31	est; full length	ENSG00000140105; OTTHUMG00000171572	7453	P23381; G3V3H8; G3V3Y5; G3V423; G3V456; G3V5U1; B4DTK8; P78534; G3V227; G3V277; G3V2C0; G3V2F2; G3V313; G3V339; G3V3P2; G3V3R3; G3V3S7; G3V3X0; G3V4C7; G3V4N8; G3V4S4; G3V5H5; G3V5W1	EC:6.1.1.2	191050	NP_004175; NP_776049; NP_998810; NP_998811	NM_004184; NM_173701; NM_213645; NM_213646							0001525 // angiogenesis // inferred from electronic annotation; 0006412 // translation // traceable author statement; 0006418 // tRNA aminoacylation for protein translation // traceable author statement; 0006436 // tryptophanyl-tRNA aminoacylation // non-traceable author statement; 0008285 // negative regulation of cell proliferation // traceable author statement; 0010467 // gene expression // tr…	0005737 // cytoplasm // traceable author statement; 0005829 // cytosol // traceable author statement	0000166 // nucleotide binding // inferred from electronic annotation; 0004812 // aminoacyl-tRNA ligase activity // inferred from electronic annotation; 0004830 // tryptophan-tRNA ligase activity // non-traceable author statement; 0004830 // tryptophan-tRNA ligase activity // traceable author statement; 0005515 // protein binding // inferred from physical interaction; 0005524 // ATP binding // inf…		IPR000738 // WHEP-TRS // 1.5E-23; IPR002305 // Aminoacyl-tRNA synthetase, class Ic // 3.0E-26; IPR002305 // Aminoacyl-tRNA synthetase, class Ic // 1.2E-26			This probe set was annotated using the Matching Probes based pipeline to a Entrez Gene identifier using 10 transcripts. // false // Matching Probes // A
200630_x_at	Hs.145279.0	12.6	12.6			-1	1	1	SET	SET nuclear oncogene	chr9	131451505-131458667	+		Human Genome U133 Plus 2.0 Array	Homo sapiens	2013-10-23	Consensus sequence	GenBank	gb:AV702810 /DB_XREF=gi:10719140 /DB_XREF=AV702810 /CLONE=ADBDGH01 /FEA=FLmRNA /CNT=367 /TID=Hs.145279.0 /TIER=Stack /STK=37 /UG=Hs.145279 /LL=6418 /UG_GENE=SET /UG_TITLE=SET translocation (myeloid leukemia-associated) /FL=gb:M93651.1 gb:U51924.1 gb:NM_003011.1	AV702810	Hs.145279	Hs.436687; Hs.717381	February 2009 (Genome Reference Consortium GRCh37)	chr9:131451505-131458667 (+) // 88.17 // q34.11	SET nuclear oncogene	chr9q34	est; full length	ENSG00000119335; OTTHUMG00000020755	6418	Q01105; Q5VXV3; B2REB7; B2RCX0		600960	NP_001116293; NP_001234929; NP_001234930; NP_003002	NM_001122821; NM_001248000; NM_001248001; NM_003011							0006260 // DNA replication // traceable author statement; 0006334 // nucleosome assembly // inferred from electronic annotation; 0006337 // nucleosome disassembly // traceable author statement; 0006913 // nucleocytoplasmic transport // non-traceable author statement; 0010467 // gene expression // traceable author statement; 0016070 // RNA metabolic process // traceable author statement; 0016071 /…	0005634 // nucleus // inferred from direct assay; 0005654 // nucleoplasm // traceable author statement; 0005737 // cytoplasm // inferred from direct assay; 0005783 // endoplasmic reticulum // inferred from direct assay; 0005829 // cytosol // inferred from electronic annotation; 0043234 // protein complex // inferred from direct assay; 0048471 // perinuclear region of cytoplasm // inferred from di…	0003677 // DNA binding // inferred from electronic annotation; 0004864 // protein phosphatase inhibitor activity // traceable author statement; 0005515 // protein binding // inferred from physical interaction; 0008601 // protein phosphatase type 2A regulator activity // traceable author statement; 0042393 // histone binding // traceable author statement		IPR002164 // Nucleosome assembly protein (NAP) // 2.0E-63; IPR002164 // Nucleosome assembly protein (NAP) // 1.8E-63; IPR002164 // Nucleosome assembly protein (NAP) // 1.6E-63			This probe set was annotated using the Matching Probes based pipeline to a Entrez Gene identifier using 9 transcripts. // false // Matching Probes // A
200631_s_at	g4506890	12.02	12.04			-1.01	1	1	SET	SET nuclear oncogene	chr9	131451860-131458667	+		Human Genome U133 Plus 2.0 Array	Homo sapiens	2013-10-23	Exemplar sequence	GenBank	gb:NM_003011.1 /DB_XREF=gi:4506890 /GEN=SET /FEA=FLmRNA /CNT=367 /TID=Hs.145279.0 /TIER=FL+Stack /STK=89 /UG=Hs.145279 /LL=6418 /DEF=Homo sapiens SET translocation (myeloid leukemia-associated) (SET), mRNA. /PROD=SET translocation (myeloid leukemia-associated) /FL=gb:M93651.1 gb:U51924.1 gb:NM_003011.1	NM_003011	Hs.145279	Hs.436687; Hs.717381	February 2009 (Genome Reference Consortium GRCh37)	chr9:131451860-131458667 (+) // 92.94 // q34.11	SET nuclear oncogene	chr9q34	est; full length	ENSG00000119335; OTTHUMG00000020755	6418	Q01105; Q5VXV3; B2REB7; B2RCX0		600960	NP_001116293; NP_001234929; NP_001234930; NP_003002	NM_001122821; NM_001248000; NM_001248001; NM_003011							0006260 // DNA replication // traceable author statement; 0006334 // nucleosome assembly // inferred from electronic annotation; 0006337 // nucleosome disassembly // traceable author statement; 0006913 // nucleocytoplasmic transport // non-traceable author statement; 0010467 // gene expression // traceable author statement; 0016070 // RNA metabolic process // traceable author statement; 0016071 /…	0005634 // nucleus // inferred from direct assay; 0005654 // nucleoplasm // traceable author statement; 0005737 // cytoplasm // inferred from direct assay; 0005783 // endoplasmic reticulum // inferred from direct assay; 0005829 // cytosol // inferred from electronic annotation; 0043234 // protein complex // inferred from direct assay; 0048471 // perinuclear region of cytoplasm // inferred from di…	0003677 // DNA binding // inferred from electronic annotation; 0004864 // protein phosphatase inhibitor activity // traceable author statement; 0005515 // protein binding // inferred from physical interaction; 0008601 // protein phosphatase type 2A regulator activity // traceable author statement; 0042393 // histone binding // traceable author statement		IPR002164 // Nucleosome assembly protein (NAP) // 2.0E-63; IPR002164 // Nucleosome assembly protein (NAP) // 1.8E-63			This probe set was annotated using the Matching Probes based pipeline to a Entrez Gene identifier using 7 transcripts. // false // Matching Probes // A
200632_s_at	g5174656	9.32	6.97			5.09	1	1	NDRG1	N-myc downstream regulated 1	chr8	134249418-134309468	-		Human Genome U133 Plus 2.0 Array	Homo sapiens	2013-10-23	Exemplar sequence	GenBank	gb:NM_006096.1 /DB_XREF=gi:5174656 /GEN=NDRG1 /FEA=FLmRNA /CNT=480 /TID=Hs.75789.0 /TIER=FL+Stack /STK=238 /UG=Hs.75789 /LL=10397 /DEF=Homo sapiens N-myc downstream regulated (NDRG1), mRNA. /PROD=N-myc downstream regulated /FL=gb:AF004162.1 gb:BC003175.1 gb:D87953.1 gb:NM_006096.1	NM_006096	Hs.75789	Hs.372914; Hs.613170	February 2009 (Genome Reference Consortium GRCh37)	chr8:134249418-134309468 (-) // 98.87 // q24.22	N-myc downstream regulated 1	chr8q24.3	est; full length	ENSG00000104419; OTTHUMG00000164441	10397	Q92597; B3KWB2; E9PDL6; E5RJ98; B7Z505; Q8N959; E5RG99; E5RGG6; E5RGM5; E5RI76; E5RIR1; B3KU62; B7Z4H0; B7Z5Z7; Q53EU7; Q597H1		601455; 605262	NP_001128714; NP_001245361; NP_001245362; NP_006087	NM_001135242; NM_001258432; NM_001258433; NM_006096							0010038 // response to metal ion // traceable author statement; 0030330 // DNA damage response, signal transduction by p53 class mediator // inferred from expression pattern; 0032287 // peripheral nervous system myelin maintenance // inferred from electronic annotation; 0045576 // mast cell activation // inferred from electronic annotation; 0071456 // cellular response to hypoxia // inferred from…	0005634 // nucleus // inferred from direct assay; 0005737 // cytoplasm // inferred from direct assay; 0005813 // centrosome // inferred from direct assay; 0005815 // microtubule organizing center // inferred from electronic annotation; 0005829 // cytosol // inferred from electronic annotation; 0005856 // cytoskeleton // inferred from electronic annotation; 0005874 // microtubule // inferred from …	0005515 // protein binding // inferred from physical interaction; 0008017 // microtubule binding // inferred from direct assay; 0017137 // Rab GTPase binding // inferred from direct assay; 0043015 // gamma-tubulin binding // inferred from direct assay; 0045296 // cadherin binding // inferred from direct assay		IPR000073 // Alpha/beta hydrolase fold-1 // 5.1E-9; IPR004142 // Ndr // 4.8E-131; IPR004142 // Ndr // 3.0E-17; IPR004142 // Ndr // 1.9E-72; IPR004142 // Ndr // 1.8E-105			This probe set was annotated using the Matching Probes based pipeline to a Entrez Gene identifier using 19 transcripts. // false // Matching Probes // A
200633_at	g11024713	13.46	13.55			-1.07	1	1	UBB	ubiquitin B	chr17	16284410-16286054	+		Human Genome U133 Plus 2.0 Array	Homo sapiens	2013-10-23	Exemplar sequence	GenBank	gb:NM_018955.1 /DB_XREF=gi:11024713 /GEN=UBB /FEA=FLmRNA /CNT=480 /TID=Hs.183842.0 /TIER=FL+Stack /STK=184 /UG=Hs.183842 /LL=7314 /DEF=Homo sapiens ubiquitin B (UBB), mRNA. /PROD=ubiquitin B /FL=gb:BC000379.1 gb:NM_018955.1	NM_018955	Hs.183842	Hs.741549	February 2009 (Genome Reference Consortium GRCh37)	chr17:16284410-16286054 (+) // 99.68 // p11.2	ubiquitin B	chr17p12-p11.2	full length	ENSG00000170315; OTTHUMG00000058987	7314	B4DV12; P0CG47; Q5U5U6; A8CGI2; F5H747; F5GYU3; F5GZ39; F5H265; F5H2Z3; F5H388; F5H6Q2; J3QKN0; J3QS39; J3QSA3		119540; 191339	NP_061828	NM_018955							0000075 // cell cycle checkpoint // traceable author statement; 0000080 // G1 phase of mitotic cell cycle // traceable author statement; 0000082 // G1/S transition of mitotic cell cycle // traceable author statement; 0000084 // S phase of mitotic cell cycle // traceable author statement; 0000122 // negative regulation of transcription from RNA polymerase II promoter // traceable author statement;…	0005634 // nucleus // inferred from electronic annotation; 0005654 // nucleoplasm // traceable author statement; 0005737 // cytoplasm // inferred from electronic annotation; 0005829 // cytosol // traceable author statement; 0005886 // plasma membrane // traceable author statement; 0010008 // endosome membrane // traceable author statement; 0030666 // endocytic vesicle membrane // traceable author…	0005515 // protein binding // inferred from physical interaction		IPR000626 // Ubiquitin // 3.2E-38; IPR000626 // Ubiquitin // 1.4E-38; IPR022617 // Small ubiquitin-related modifier, SUMO // 2.4E-23; IPR022617 // Small ubiquitin-related modifier, SUMO // 9.8E-24			This probe set was annotated using the Matching Probes based pipeline to a Entrez Gene identifier using 14 transcripts. // false // Matching Probes // A
200634_at	g4826897	11.98	11.53			1.36	1	1	PFN1	profilin 1	chr17	4848951-4851816	-		Human Genome U133 Plus 2.0 Array	Homo sapiens	2013-10-23	Exemplar sequence	GenBank	gb:NM_005022.1 /DB_XREF=gi:4826897 /GEN=PFN1 /FEA=FLmRNA /CNT=454 /TID=Hs.75721.0 /TIER=FL+Stack /STK=171 /UG=Hs.75721 /LL=5216 /DEF=Homo sapiens profilin 1 (PFN1), mRNA. /PROD=profilin 1 /FL=gb:BC002475.1 gb:J03191.1 gb:NM_005022.1	NM_005022	Hs.75721	Hs.494691	February 2009 (Genome Reference Consortium GRCh37)	chr17:4848951-4851816 (-) // 100.0 // p13.2	profilin 1	chr17p13.3	full length	ENSG00000108518; OTTHUMG00000099396	5216	P07737; K7EJ44		176610; 247200; 614808	NP_005013	NM_005022							0001843 // neural tube closure // inferred from electronic annotation; 0002576 // platelet degranulation // traceable author statement; 0006357 // regulation of transcription from RNA polymerase II promoter // inferred from electronic annotation; 0007010 // cytoskeleton organization // inferred from electronic annotation; 0007596 // blood coagulation // traceable author statement; 0008219 // cell…	0005634 // nucleus // inferred from electronic annotation; 0005737 // cytoplasm // inferred from electronic annotation; 0005856 // cytoskeleton // inferred from electronic annotation; 0015629 // actin cytoskeleton // inferred from electronic annotation; 0043005 // neuron projection // inferred from electronic annotation; 0045202 // synapse // inferred from electronic annotation	0003779 // actin binding // inferred from physical interaction; 0005102 // receptor binding // inferred from electronic annotation; 0005515 // protein binding // inferred from physical interaction; 0005546 // phosphatidylinositol-4,5-bisphosphate binding // inferred from electronic annotation; 0017048 // Rho GTPase binding // inferred from electronic annotation; 0070064 // proline-rich region bin…	G13_Signaling_Pathway // GenMAPP	IPR005455 // Profilin // 5.2E-33; IPR005455 // Profilin // 4.7E-17			This probe set was annotated using the Matching Probes based pipeline to a Entrez Gene identifier using 12 transcripts. // false // Matching Probes // A
200635_s_at	Hs.75216.0	8.02	7.57			1.37	1	1	PTPRF	protein tyrosine phosphatase, receptor type, F	chr1	43996546-44089337	+		Human Genome U133 Plus 2.0 Array	Homo sapiens	2013-10-23	Consensus sequence	GenBank	gb:AU145351 /DB_XREF=gi:11006872 /DB_XREF=AU145351 /CLONE=HEMBA1004591 /FEA=FLmRNA /CNT=433 /TID=Hs.75216.0 /TIER=Stack /STK=33 /UG=Hs.75216 /LL=5792 /UG_GENE=PTPRF /UG_TITLE=protein tyrosine phosphatase, receptor type, F /FL=gb:NM_002840.1	AU145351	Hs.75216	Hs.272062	February 2009 (Genome Reference Consortium GRCh37)	chr1:43996546-44089337 (+) // 94.81 // p34.2	protein tyrosine phosphatase, receptor type, F	chr1p34	full length	ENSG00000142949; OTTHUMG00000007501	5792	B3KXJ7; Q7Z3X4; P10586; H0Y6Z7; H0Y7Z9; H0Y380; F2Z3B8; G1UI20; B3KWM1; B3KXA8; B4DWI5; Q308M3; Q59FI2; Q5W9G3	EC:3.1.3.48	179590	NP_002831; NP_569707	NM_002840; NM_130440							0001960 // negative regulation of cytokine-mediated signaling pathway // inferred from electronic annotation; 0006470 // protein dephosphorylation // inferred from electronic annotation; 0007155 // cell adhesion // inferred from electronic annotation; 0007156 // homophilic cell adhesion // inferred from electronic annotation; 0007185 // transmembrane receptor protein tyrosine phosphatase signalin…	0005768 // endosome // inferred from electronic annotation; 0005886 // plasma membrane // inferred from electronic annotation; 0005887 // integral to plasma membrane // traceable author statement; 0016020 // membrane // inferred from electronic annotation; 0016021 // integral to membrane // inferred from electronic annotation; 0030426 // growth cone // inferred from electronic annotation; 0043005…	0004721 // phosphoprotein phosphatase activity // inferred from electronic annotation; 0004725 // protein tyrosine phosphatase activity // inferred from direct assay; 0005001 // transmembrane receptor protein tyrosine phosphatase activity // traceable author statement; 0005158 // insulin receptor binding // inferred from electronic annotation; 0005515 // protein binding // inferred from electroni…		IPR000242 // Protein-tyrosine phosphatase, receptor/non-receptor type // 2.8E-93; IPR000242 // Protein-tyrosine phosphatase, receptor/non-receptor type // 1.1E-86; IPR000242 // Protein-tyrosine phosphatase, receptor/non-receptor type // 1.0E-93; IPR000242 // Protein-tyrosine phosphatase, receptor/non-receptor type // 4.0E-87; IPR000242 // Protein-tyrosine phosphatase, receptor/non-receptor type /…			This probe set was annotated using the Matching Probes based pipeline to a Entrez Gene identifier using 13 transcripts. // false // Matching Probes // A
200636_s_at	g4506310	9.53	8.58			1.93	1	1	PTPRF	protein tyrosine phosphatase, receptor type, F	chr1	43996546-44089331	+		Human Genome U133 Plus 2.0 Array	Homo sapiens	2013-10-23	Exemplar sequence	GenBank	gb:NM_002840.1 /DB_XREF=gi:4506310 /GEN=PTPRF /FEA=FLmRNA /CNT=433 /TID=Hs.75216.0 /TIER=FL+Stack /STK=138 /UG=Hs.75216 /LL=5792 /DEF=Homo sapiens protein tyrosine phosphatase, receptor type, F (PTPRF), mRNA. /PROD=protein tyrosine phosphatase, receptor type, fpolypeptide /FL=gb:NM_002840.1	NM_002840	Hs.75216	Hs.272062	February 2009 (Genome Reference Consortium GRCh37)	chr1:43996546-44089331 (+) // 95.78 // p34.2	protein tyrosine phosphatase, receptor type, F	chr1p34	full length	ENSG00000142949; OTTHUMG00000007501	5792	Q7Z3X4; P10586; H0Y6Z7; H0Y380; G1UI20; B3KWM1; B3KXA8; B3KXJ7; B4DWI5; Q308M3; Q59FI2; Q5W9G3	EC:3.1.3.48	179590	NP_002831; NP_569707	NM_002840; NM_130440							0001960 // negative regulation of cytokine-mediated signaling pathway // inferred from electronic annotation; 0006470 // protein dephosphorylation // inferred from electronic annotation; 0007155 // cell adhesion // inferred from electronic annotation; 0007156 // homophilic cell adhesion // inferred from electronic annotation; 0007185 // transmembrane receptor protein tyrosine phosphatase signalin…	0005768 // endosome // inferred from electronic annotation; 0005886 // plasma membrane // inferred from electronic annotation; 0005887 // integral to plasma membrane // traceable author statement; 0016020 // membrane // inferred from electronic annotation; 0016021 // integral to membrane // inferred from electronic annotation; 0030426 // growth cone // inferred from electronic annotation; 0043005…	0004721 // phosphoprotein phosphatase activity // inferred from electronic annotation; 0004725 // protein tyrosine phosphatase activity // inferred from direct assay; 0005001 // transmembrane receptor protein tyrosine phosphatase activity // traceable author statement; 0005158 // insulin receptor binding // inferred from electronic annotation; 0005515 // protein binding // inferred from electroni…		IPR000242 // Protein-tyrosine phosphatase, receptor/non-receptor type // 2.8E-93; IPR000242 // Protein-tyrosine phosphatase, receptor/non-receptor type // 1.1E-86; IPR000242 // Protein-tyrosine phosphatase, receptor/non-receptor type // 1.0E-93; IPR000242 // Protein-tyrosine phosphatase, receptor/non-receptor type // 4.0E-87; IPR000242 // Protein-tyrosine phosphatase, receptor/non-receptor type /…			This probe set was annotated using the Matching Probes based pipeline to a Entrez Gene identifier using 9 transcripts. // false // Matching Probes // A
200637_s_at	Hs.75216.0	6.9	6.32			1.5	1	1	PTPRF	protein tyrosine phosphatase, receptor type, F	chr1	43996546-44089337	+		Human Genome U133 Plus 2.0 Array	Homo sapiens	2013-10-23	Consensus sequence	GenBank	gb:AI762627 /DB_XREF=gi:5178294 /DB_XREF=wi56g01.x1 /CLONE=IMAGE:2394288 /FEA=FLmRNA /CNT=433 /TID=Hs.75216.0 /TIER=Stack /STK=9 /UG=Hs.75216 /LL=5792 /UG_GENE=PTPRF /UG_TITLE=protein tyrosine phosphatase, receptor type, F /FL=gb:NM_002840.1	AI762627	Hs.75216	Hs.272062	February 2009 (Genome Reference Consortium GRCh37)	chr1:43996546-44089337 (+) // 94.81 // p34.2	protein tyrosine phosphatase, receptor type, F	chr1p34	full length	ENSG00000142949; OTTHUMG00000007501	5792	B3KXJ7; B4DWI5; P10586; Q7Z3X4; H0Y6Z7; H0Y7Z9; H0Y380; F2Z3B8; G1UI20; B3KWM1; B3KXA8; Q308M3; Q59FI2; Q5W9G3	EC:3.1.3.48	179590	NP_002831; NP_569707	NM_002840; NM_130440							0001960 // negative regulation of cytokine-mediated signaling pathway // inferred from electronic annotation; 0006470 // protein dephosphorylation // inferred from electronic annotation; 0007155 // cell adhesion // inferred from electronic annotation; 0007156 // homophilic cell adhesion // inferred from electronic annotation; 0007185 // transmembrane receptor protein tyrosine phosphatase signalin…	0005768 // endosome // inferred from electronic annotation; 0005886 // plasma membrane // inferred from electronic annotation; 0005887 // integral to plasma membrane // traceable author statement; 0016020 // membrane // inferred from electronic annotation; 0016021 // integral to membrane // inferred from electronic annotation; 0030426 // growth cone // inferred from electronic annotation; 0043005…	0004721 // phosphoprotein phosphatase activity // inferred from electronic annotation; 0004725 // protein tyrosine phosphatase activity // inferred from direct assay; 0005001 // transmembrane receptor protein tyrosine phosphatase activity // traceable author statement; 0005158 // insulin receptor binding // inferred from electronic annotation; 0005515 // protein binding // inferred from electroni…		IPR000242 // Protein-tyrosine phosphatase, receptor/non-receptor type // 2.8E-93; IPR000242 // Protein-tyrosine phosphatase, receptor/non-receptor type // 1.1E-86; IPR000242 // Protein-tyrosine phosphatase, receptor/non-receptor type // 1.0E-93; IPR000242 // Protein-tyrosine phosphatase, receptor/non-receptor type // 4.0E-87; IPR000242 // Protein-tyrosine phosphatase, receptor/non-receptor type /…			This probe set was annotated using the Matching Probes based pipeline to a Entrez Gene identifier using 16 transcripts. // false // Matching Probes // A
200638_s_at	g13177678	12.03	11.94			1.06	1	1	YWHAZ	tyrosine 3-monooxygenase/tryptophan 5-monooxygenase activation protein, zeta polypeptide	chr8	101931921-101964250	-		Human Genome U133 Plus 2.0 Array	Homo sapiens	2013-10-23	Exemplar sequence	GenBank	gb:BC003623.1 /DB_XREF=gi:13177678 /FEA=FLmRNA /CNT=413 /TID=Hs.75103.0 /TIER=FL+Stack /STK=34 /UG=Hs.75103 /LL=7534 /UG_GENE=YWHAZ /DEF=Homo sapiens, tyrosine 3-monooxygenasetryptophan 5-monooxygenase activation protein, zeta polypeptide, clone MGC:2153, mRNA, complete cds. /PROD=tyrosine 3-monooxygenasetryptophan5-monooxygenase activation protein, zeta polypeptide /FL=gb:NM_003406.1 gb:U28964.1…	BC003623	Hs.75103	Hs.492407; Hs.564021; Hs.592862; Hs.593532	February 2009 (Genome Reference Consortium GRCh37)	chr8:101931921-101964250 (-) // 80.03 // q22.3	tyrosine 3-monooxygenase/tryptophan 5-monooxygenase activation protein, zeta polypeptide	chr8q23.1	est; full length	ENSG00000164924; OTTHUMG00000134291	7534	B7Z2E6; B7Z465; P63104; E7EX24; B0AZS6; Q2F831; Q6LD62; D0PNI1; E5RGE1; E5RIR4; E7ESK7; E7EVZ2; E9PD24; H0YB80		601288	NP_001129171; NP_001129172; NP_001129173; NP_001129174; NP_003397; NP_663723	NM_001135699; NM_001135700; NM_001135701; NM_001135702; NM_003406; NM_145690							0002553 // histamine secretion by mast cell // inferred from electronic annotation; 0006605 // protein targeting // inferred from electronic annotation; 0006626 // protein targeting to mitochondrion // inferred from electronic annotation; 0006915 // apoptotic process // traceable author statement; 0007165 // signal transduction // traceable author statement; 0007596 // blood coagulation // tracea…	0005634 // nucleus // inferred from electronic annotation; 0005654 // nucleoplasm // traceable author statement; 0005737 // cytoplasm // traceable author statement; 0005739 // mitochondrion // inferred from electronic annotation; 0005829 // cytosol // traceable author statement; 0014069 // postsynaptic density // inferred from electronic annotation; 0030659 // cytoplasmic vesicle membrane // trac…	0004497 // monooxygenase activity // inferred from electronic annotation; 0005515 // protein binding // inferred from physical interaction; 0008134 // transcription factor binding // inferred from physical interaction; 0016301 // kinase activity // inferred from electronic annotation; 0019901 // protein kinase binding // inferred from physical interaction; 0019904 // protein domain specific bindi…		IPR023410 // 14-3-3 domain // 7.7E-118; IPR023410 // 14-3-3 domain // 4.4E-74; IPR023410 // 14-3-3 domain // 2.6E-63			This probe set was annotated using the Matching Probes based pipeline to a Entrez Gene identifier using 24 transcripts. // false // Matching Probes // A
200639_s_at	g4507952	11.67	11.45			1.17	1	1	YWHAZ	tyrosine 3-monooxygenase/tryptophan 5-monooxygenase activation protein, zeta polypeptide	chr8	101930913-101965569	-		Human Genome U133 Plus 2.0 Array	Homo sapiens	2013-10-23	Exemplar sequence	GenBank	gb:NM_003406.1 /DB_XREF=gi:4507952 /GEN=YWHAZ /FEA=FLmRNA /CNT=413 /TID=Hs.75103.0 /TIER=FL+Stack /STK=65 /UG=Hs.75103 /LL=7534 /DEF=Homo sapiens tyrosine 3-monooxygenasetryptophan 5-monooxygenase activation protein, zeta polypeptide (YWHAZ), mRNA. /PROD=tyrosine 3-monooxygenasetryptophan5-monooxygenase activation protein, zeta polypeptide /FL=gb:NM_003406.1 gb:U28964.1 gb:BC003623.1 gb:M86400.1	NM_003406	Hs.75103	Hs.492407; Hs.564021; Hs.592862; Hs.593532	February 2009 (Genome Reference Consortium GRCh37)	chr8:101930913-101965569 (-) // 84.83 // q22.3	tyrosine 3-monooxygenase/tryptophan 5-monooxygenase activation protein, zeta polypeptide	chr8q23.1	est; full length	ENSG00000164924; OTTHUMG00000134291	7534	P63104; B0AZS6; B7Z2E6; Q2F831; Q6LD62; D0PNI1; E5RGE1; E5RIR4; E7ESK7; E7EVZ2; E9PD24; H0YB80; B7Z465		601288	NP_001129171; NP_001129172; NP_001129173; NP_001129174; NP_003397; NP_663723	NM_001135699; NM_001135700; NM_001135701; NM_001135702; NM_003406; NM_145690							0002553 // histamine secretion by mast cell // inferred from electronic annotation; 0006605 // protein targeting // inferred from electronic annotation; 0006626 // protein targeting to mitochondrion // inferred from electronic annotation; 0006915 // apoptotic process // traceable author statement; 0007165 // signal transduction // traceable author statement; 0007596 // blood coagulation // tracea…	0005634 // nucleus // inferred from electronic annotation; 0005654 // nucleoplasm // traceable author statement; 0005737 // cytoplasm // traceable author statement; 0005739 // mitochondrion // inferred from electronic annotation; 0005829 // cytosol // traceable author statement; 0014069 // postsynaptic density // inferred from electronic annotation; 0030659 // cytoplasmic vesicle membrane // trac…	0004497 // monooxygenase activity // inferred from electronic annotation; 0005515 // protein binding // inferred from physical interaction; 0008134 // transcription factor binding // inferred from physical interaction; 0016301 // kinase activity // inferred from electronic annotation; 0019901 // protein kinase binding // inferred from physical interaction; 0019904 // protein domain specific bindi…		IPR023410 // 14-3-3 domain // 7.7E-118			This probe set was annotated using the Matching Probes based pipeline to a Entrez Gene identifier using 18 transcripts. // false // Matching Probes // A
200640_at	g4507952	11.88	11.64			1.18	1	1	YWHAZ	tyrosine 3-monooxygenase/tryptophan 5-monooxygenase activation protein, zeta polypeptide	chr8	101930913-101965569	-		Human Genome U133 Plus 2.0 Array	Homo sapiens	2013-10-23	Exemplar sequence	GenBank	gb:NM_003406.1 /DB_XREF=gi:4507952 /GEN=YWHAZ /FEA=FLmRNA /CNT=413 /TID=Hs.75103.0 /TIER=FL+Stack /STK=65 /UG=Hs.75103 /LL=7534 /DEF=Homo sapiens tyrosine 3-monooxygenasetryptophan 5-monooxygenase activation protein, zeta polypeptide (YWHAZ), mRNA. /PROD=tyrosine 3-monooxygenasetryptophan5-monooxygenase activation protein, zeta polypeptide /FL=gb:NM_003406.1 gb:U28964.1 gb:BC003623.1 gb:M86400.1	NM_003406	Hs.75103	Hs.492407; Hs.564021; Hs.592862; Hs.593532	February 2009 (Genome Reference Consortium GRCh37)	chr8:101930913-101965569 (-) // 84.83 // q22.3	tyrosine 3-monooxygenase/tryptophan 5-monooxygenase activation protein, zeta polypeptide	chr8q23.1	est; full length	ENSG00000164924; OTTHUMG00000134291	7534	P63104; B0AZS6; B7Z2E6; Q2F831; Q6LD62; D0PNI1; E5RGE1; E5RIR4; E7ESK7; E7EVZ2; E9PD24; H0YB80; B7Z465		601288	NP_001129171; NP_001129172; NP_001129173; NP_001129174; NP_003397; NP_663723	NM_001135699; NM_001135700; NM_001135701; NM_001135702; NM_003406; NM_145690							0002553 // histamine secretion by mast cell // inferred from electronic annotation; 0006605 // protein targeting // inferred from electronic annotation; 0006626 // protein targeting to mitochondrion // inferred from electronic annotation; 0006915 // apoptotic process // traceable author statement; 0007165 // signal transduction // traceable author statement; 0007596 // blood coagulation // tracea…	0005634 // nucleus // inferred from electronic annotation; 0005654 // nucleoplasm // traceable author statement; 0005737 // cytoplasm // traceable author statement; 0005739 // mitochondrion // inferred from electronic annotation; 0005829 // cytosol // traceable author statement; 0014069 // postsynaptic density // inferred from electronic annotation; 0030659 // cytoplasmic vesicle membrane // trac…	0004497 // monooxygenase activity // inferred from electronic annotation; 0005515 // protein binding // inferred from physical interaction; 0008134 // transcription factor binding // inferred from physical interaction; 0016301 // kinase activity // inferred from electronic annotation; 0019901 // protein kinase binding // inferred from physical interaction; 0019904 // protein domain specific bindi…		IPR023410 // 14-3-3 domain // 7.7E-118			This probe set was annotated using the Matching Probes based pipeline to a Entrez Gene identifier using 18 transcripts. // false // Matching Probes // A
200641_s_at	g899458	11.97	12.01			-1.03	1	1	YWHAZ	tyrosine 3-monooxygenase/tryptophan 5-monooxygenase activation protein, zeta polypeptide	chr8	101932754-101964271	-		Human Genome U133 Plus 2.0 Array	Homo sapiens	2013-10-23	Exemplar sequence	GenBank	gb:U28964.1 /DB_XREF=gi:899458 /FEA=FLmRNA /CNT=413 /TID=Hs.75103.0 /TIER=FL /STK=1 /UG=Hs.75103 /LL=7534 /UG_GENE=YWHAZ /DEF=Homo sapiens 14-3-3 protein mRNA, complete cds. /PROD=14-3-3 protein /FL=gb:NM_003406.1 gb:U28964.1 gb:BC003623.1 gb:M86400.1	U28964	Hs.75103	Hs.492407; Hs.564021; Hs.592862; Hs.593532	February 2009 (Genome Reference Consortium GRCh37)	chr8:101932754-101964271 (-) // 97.57 // q22.3	tyrosine 3-monooxygenase/tryptophan 5-monooxygenase activation protein, zeta polypeptide	chr8q23.1	est; full length	ENSG00000164924; OTTHUMG00000134291	7534	P63104; B7Z2E6; B7Z465; B0AZS6; E7EX29; H0YB80; E7EX24; Q2F831; Q6LD62; D0PNI1; E5RGE1; E5RIR4; E7ESK7; E7EVZ2; E9PD24		601288	NP_001129171; NP_001129172; NP_001129173; NP_001129174; NP_003397; NP_663723	NM_001135699; NM_001135700; NM_001135701; NM_001135702; NM_003406; NM_145690							0002553 // histamine secretion by mast cell // inferred from electronic annotation; 0006605 // protein targeting // inferred from electronic annotation; 0006626 // protein targeting to mitochondrion // inferred from electronic annotation; 0006915 // apoptotic process // traceable author statement; 0007165 // signal transduction // traceable author statement; 0007596 // blood coagulation // tracea…	0005634 // nucleus // inferred from electronic annotation; 0005654 // nucleoplasm // traceable author statement; 0005737 // cytoplasm // traceable author statement; 0005739 // mitochondrion // inferred from electronic annotation; 0005829 // cytosol // traceable author statement; 0014069 // postsynaptic density // inferred from electronic annotation; 0030659 // cytoplasmic vesicle membrane // trac…	0004497 // monooxygenase activity // inferred from electronic annotation; 0005515 // protein binding // inferred from physical interaction; 0008134 // transcription factor binding // inferred from physical interaction; 0016301 // kinase activity // inferred from electronic annotation; 0019901 // protein kinase binding // inferred from physical interaction; 0019904 // protein domain specific bindi…		IPR023410 // 14-3-3 domain // 7.7E-118; IPR023410 // 14-3-3 domain // 1.6E-67; IPR023410 // 14-3-3 domain // 4.4E-74; IPR023410 // 14-3-3 domain // 2.6E-63; IPR023410 // 14-3-3 domain // 8.0E-84; IPR023410 // 14-3-3 domain // 1.3E-114			This probe set was annotated using the Matching Probes based pipeline to a Entrez Gene identifier using 36 transcripts. // false // Matching Probes // A
200642_at	g4507148	12.46	12.58			-1.08	1	1	SOD1	superoxide dismutase 1, soluble	chr21	33032082-33040986	+		Human Genome U133 Plus 2.0 Array	Homo sapiens	2013-10-23	Exemplar sequence	GenBank	gb:NM_000454.1 /DB_XREF=gi:4507148 /GEN=SOD1 /FEA=FLmRNA /CNT=468 /TID=Hs.75428.0 /TIER=FL+Stack /STK=114 /UG=Hs.75428 /LL=6647 /DEF=Homo sapiens superoxide dismutase 1, soluble (amyotrophic lateral sclerosis 1 (adult)) (SOD1), mRNA. /PROD=superoxide dismutase 1, soluble (amyotrophiclateral sclerosis 1 (adult)) /FL=gb:NM_000454.1 gb:BC001034.1 gb:K00065.1	NM_000454	Hs.75428	Hs.443914	February 2009 (Genome Reference Consortium GRCh37)	chr21:33032082-33040986 (+) // 99.82 // q22.11	superoxide dismutase 1, soluble	chr21q22.11	full length	ENSG00000142168; OTTHUMG00000084878	6647	P00441; H7BYH4; A1YYW4	EC:1.15.1.1	105400; 147450	NP_000445	NM_000454							0000187 // activation of MAPK activity // inferred from sequence or structural similarity; 0000302 // response to reactive oxygen species // inferred from electronic annotation; 0000303 // response to superoxide // inferred from direct assay; 0001541 // ovarian follicle development // inferred from sequence or structural similarity; 0001819 // positive regulation of cytokine production // inferre…	0005576 // extracellular region // traceable author statement; 0005615 // extracellular space // inferred from direct assay; 0005634 // nucleus // inferred from direct assay; 0005730 // nucleolus // inferred from direct assay; 0005737 // cytoplasm // inferred from direct assay; 0005739 // mitochondrion // inferred from direct assay; 0005759 // mitochondrial matrix // non-traceable author statemen…	0004784 // superoxide dismutase activity // inferred from direct assay; 0005507 // copper ion binding // inferred from direct assay; 0005515 // protein binding // inferred from physical interaction; 0008270 // zinc ion binding // inferred from direct assay; 0016209 // antioxidant activity // inferred from electronic annotation; 0016491 // oxidoreductase activity // inferred from electronic annota…		IPR001424 // Superoxide dismutase, copper/zinc binding domain // 2.7E-54; IPR001424 // Superoxide dismutase, copper/zinc binding domain // 2.1E-49			This probe set was annotated using the Matching Probes based pipeline to a Entrez Gene identifier using 11 transcripts. // false // Matching Probes // A
200643_at	g4885408	7.84	7.62			1.16	1	1	HDLBP	high density lipoprotein binding protein	chr2	242168629-242212223	-		Human Genome U133 Plus 2.0 Array	Homo sapiens	2013-10-23	Exemplar sequence	GenBank	gb:NM_005336.1 /DB_XREF=gi:4885408 /GEN=HDLBP /FEA=FLmRNA /CNT=456 /TID=Hs.177516.0 /TIER=FL+Stack /STK=37 /UG=Hs.177516 /LL=3069 /DEF=Homo sapiens high density lipoprotein binding protein (vigilin) (HDLBP), mRNA. /PROD=high density lipoprotein binding protein /FL=gb:BC001179.1 gb:NM_005336.1 gb:M64098.1	NM_005336	Hs.177516	Hs.471851; Hs.613864	February 2009 (Genome Reference Consortium GRCh37)	chr2:242168629-242212223 (-) // 99.59 // q37.3	high density lipoprotein binding protein	chr2q37.3	est; full length	ENSG00000115677; OTTHUMG00000133391	3069	Q00341; H0Y394; Q96CF6; C9J5E5; C9JBS3; C9JEJ8; C9JES8; C9JHN6; C9JHS7; C9JHZ8; C9JIZ1; C9JKQ5; C9JMQ6; C9JQ82; C9JT62; C9JZI8; B2R5V9; B4DKR8; Q2HJC8; Q6ZS03; Q9P1C0		142695	NP_001230829; NP_005327; NP_976221	NM_001243900; NM_005336; NM_203346							0006629 // lipid metabolic process // inferred from electronic annotation; 0006810 // transport // inferred from electronic annotation; 0006869 // lipid transport // inferred from electronic annotation; 0008202 // steroid metabolic process // inferred from electronic annotation; 0008203 // cholesterol metabolic process // inferred from electronic annotation	0005634 // nucleus // inferred from electronic annotation; 0005737 // cytoplasm // inferred from direct assay; 0005886 // plasma membrane // traceable author statement; 0034364 // high-density lipoprotein particle // inferred from electronic annotation	0003723 // RNA binding // inferred from electronic annotation; 0008289 // lipid binding // traceable author statement		IPR004088 // K Homology domain, type 1 // 3.0E-16; IPR004088 // K Homology domain, type 1 // 1.7E-10; IPR004088 // K Homology domain, type 1 // 3.3E-13; IPR004088 // K Homology domain, type 1 // 6.2E-14; IPR004088 // K Homology domain, type 1 // 3.4E-17; IPR004088 // K Homology domain, type 1 // 3.4E-13; IPR004088 // K Homology domain, type 1 // 7.2E-18; IPR004088 // K Homology domain, type 1 // …			This probe set was annotated using the Matching Probes based pipeline to a Entrez Gene identifier using 13 transcripts. // false // Matching Probes // A
200644_at	g13491173	9.06	10.21			-2.23	1	1	MARCKSL1	MARCKS-like 1	chr1	32799464-32801647	-		Human Genome U133 Plus 2.0 Array	Homo sapiens	2013-10-23	Exemplar sequence	GenBank	gb:NM_023009.1 /DB_XREF=gi:13491173 /GEN=MACMARCKS /FEA=FLmRNA /CNT=486 /TID=Hs.75061.0 /TIER=FL+Stack /STK=208 /UG=Hs.75061 /LL=65108 /DEF=Homo sapiens macrophage myristoylated alanine-rich C kinase substrate (MACMARCKS), mRNA. /PROD=macrophage myristoylated alanine-rich C kinasesubstrate /FL=gb:NM_023009.1	NM_023009	Hs.75061	Hs.743489; Hs.75061	February 2009 (Genome Reference Consortium GRCh37)	chr1:32799464-32801647 (-) // 100.0 // p35.1	MARCKS-like 1	chr1p35.1	est; full length	ENSG00000175130; OTTHUMG00000007589	65108	P49006		602940	NP_075385	NM_023009; NR_052852							0008284 // positive regulation of cell proliferation // inferred from electronic annotation; 0016192 // vesicle-mediated transport // inferred from electronic annotation	0005737 // cytoplasm // inferred from electronic annotation; 0005886 // plasma membrane // inferred from direct assay; 0016020 // membrane // inferred from electronic annotation	0003779 // actin binding // inferred from electronic annotation; 0005516 // calmodulin binding // inferred from electronic annotation		IPR002101 // Myristoylated alanine-rich C-kinase substrate MARCKS // 1.1E-10; IPR002101 // Myristoylated alanine-rich C-kinase substrate MARCKS // 2.1E-15			This probe set was annotated using the Matching Probes based pipeline to a Entrez Gene identifier using 6 transcripts. // false // Matching Probes // A
200645_at	g6005763	10.83	10.47			1.29	1	1	GABARAP	GABA(A) receptor-associated protein	chr17	7143739-7145753	-		Human Genome U133 Plus 2.0 Array	Homo sapiens	2013-10-23	Exemplar sequence	GenBank	gb:NM_007278.1 /DB_XREF=gi:6005763 /GEN=GABARAP /FEA=FLmRNA /CNT=429 /TID=Hs.7719.0 /TIER=FL+Stack /STK=150 /UG=Hs.7719 /LL=11337 /DEF=Homo sapiens GABA(A) receptor-associated protein (GABARAP), mRNA. /PROD=GABA(A) receptor-associated protein /FL=gb:AB030711.1 gb:AF067171.1 gb:AF044671.1 gb:AF161586.1 gb:AF183425.1 gb:NM_007278.1	NM_007278	Hs.7719	Hs.647421	February 2009 (Genome Reference Consortium GRCh37)	chr17:7143739-7145753 (-) // 96.43 // p13.1	GABA(A) receptor-associated protein	chr17p13.1	full length	ENSG00000170296; ENSG00000262526; OTTHUMG00000102156; OTTHUMG00000178096	11337	Q69Z02; O95166; Q6IAW1; I3L401; I3L236; I3L3J4; B2R5J1; H6UMI1		605125	NP_009209	NM_007278							0000045 // autophagic vacuole assembly // inferred from electronic annotation; 0000226 // microtubule cytoskeleton organization // inferred from electronic annotation; 0006605 // protein targeting // traceable author statement; 0006810 // transport // inferred from electronic annotation; 0006914 // autophagy // inferred from electronic annotation; 0006915 // apoptotic process // inferred from dir…	0000139 // Golgi membrane // inferred from electronic annotation; 0000421 // autophagic vacuole membrane // inferred from direct assay; 0005737 // cytoplasm // inferred from electronic annotation; 0005764 // lysosome // inferred from electronic annotation; 0005776 // autophagic vacuole // inferred from direct assay; 0005790 // smooth endoplasmic reticulum // inferred from electronic annotation; 0…	0005515 // protein binding // inferred from physical interaction; 0008017 // microtubule binding // inferred from electronic annotation; 0048487 // beta-tubulin binding // inferred from direct assay; 0050811 // GABA receptor binding // inferred from physical interaction		IPR004241 // Autophagy protein Atg8 ubiquitin-like // 1.5E-52; IPR004241 // Autophagy protein Atg8 ubiquitin-like // 3.1E-12; IPR007242 // Ubiquitin-like protein Atg12 // 4.7E-12			This probe set was annotated using the Matching Probes based pipeline to a Entrez Gene identifier using 12 transcripts. // false // Matching Probes // A
200646_s_at	g5453817	5.94	5.94			1	1	1	NUCB1	nucleobindin 1	chr19	49403600-49425913	+		Human Genome U133 Plus 2.0 Array	Homo sapiens	2013-10-23	Exemplar sequence	GenBank	gb:NM_006184.1 /DB_XREF=gi:5453817 /GEN=NUCB1 /FEA=FLmRNA /CNT=431 /TID=Hs.172609.0 /TIER=FL /STK=1 /UG=Hs.172609 /LL=4924 /DEF=Homo sapiens nucleobindin 1 (NUCB1), mRNA. /PROD=nucleobindin 1 /FL=gb:BC002356.1 gb:NM_006184.1 gb:M96824.1	NM_006184	Hs.172609	Hs.631602	February 2009 (Genome Reference Consortium GRCh37)	chr19:49403600-49425913 (+) // 95.89 // q13.33	nucleobindin 1	chr19q13.33	full length	ENSG00000104805; OTTHUMG00000152514	4924	B3KUR6; A8K7Q1; B4DZX0; Q02818; Q96BA4; C9J3C1; C9JBD3; Q53GX6		601323	NP_006175	NM_006184								0005615 // extracellular space // traceable author statement; 0005737 // cytoplasm // inferred from electronic annotation; 0005793 // endoplasmic reticulum-Golgi intermediate compartment // inferred from direct assay; 0005794 // Golgi apparatus // inferred from direct assay; 0015630 // microtubule cytoskeleton // inferred from direct assay; 0016020 // membrane // inferred from electronic annotati…	0003677 // DNA binding // inferred from electronic annotation; 0005509 // calcium ion binding // inferred from electronic annotation; 0046872 // metal ion binding // inferred from electronic annotation					This probe set was annotated using the Matching Probes based pipeline to a Entrez Gene identifier using 13 transcripts. // false // Matching Probes // A
200647_x_at	g5579457	11.67	11.62			1.03	1	1	EIF3C; EIF3CL	eukaryotic translation initiation factor 3, subunit C; eukaryotic translation initiation factor 3, subunit C-like	chr16	28722783-28747034	+		Human Genome U133 Plus 2.0 Array	Homo sapiens	2013-10-23	Exemplar sequence	GenBank	gb:NM_003752.2 /DB_XREF=gi:5579457 /GEN=EIF3S8 /FEA=FLmRNA /CNT=477 /TID=Hs.4835.0 /TIER=FL /STK=0 /UG=Hs.4835 /LL=8663 /DEF=Homo sapiens eukaryotic translation initiation factor 3, subunit 8 (110kD) (EIF3S8), mRNA. /PROD=eukaryotic translation initiation factor 3,subunit 8 (110kD) /FL=gb:NM_003752.2	NM_003752	Hs.4835	Hs.535464; Hs.567374; Hs.661687	February 2009 (Genome Reference Consortium GRCh37)	chr16:28722783-28747034 (+) // 97.49 // p11.2; chr16:28390918-28415163 (-) // 97.49 // p11.2	eukaryotic translation initiation factor 3, subunit C; eukaryotic translation initiation factor 3, subunit C-like	chr16p11.2	est; full length	ENSG00000184110; ENSG00000205609; OTTHUMG00000097025; OTTHUMG00000099443	8663; 728689	Q99613; B4DDN4; B4DRU0; B4DVQ5; B4E1D5; B4E2Z6; H3BRV0; B5ME19; B3KNZ4; H3BPE3; H3BPE4; H3BTY8; A1KYQ7; B4DVU3; Q3B7B9		603916	NP_001032897; NP_001093131; NP_001186071; NP_001254503; NP_003743; XP_003960704	NM_001037808; NM_001099661; NM_001199142; NM_001267574; NM_003752; XM_003960655							0001731 // formation of translation preinitiation complex // inferred from electronic annotation; 0006412 // translation // traceable author statement; 0006413 // translational initiation // inferred by curator; 0006413 // translational initiation // inferred from direct assay; 0006413 // translational initiation // traceable author statement; 0006446 // regulation of translational initiation // …	0005737 // cytoplasm // inferred from electronic annotation; 0005829 // cytosol // traceable author statement; 0005852 // eukaryotic translation initiation factor 3 complex // inferred from direct assay; 0016282 // eukaryotic 43S preinitiation complex // inferred from electronic annotation; 0033290 // eukaryotic 48S preinitiation complex // inferred from electronic annotation	0003723 // RNA binding // inferred from electronic annotation; 0003743 // translation initiation factor activity // inferred by curator; 0003743 // translation initiation factor activity // inferred from direct assay; 0005488 // binding // inferred from electronic annotation; 0005515 // protein binding // inferred from physical interaction; 0031369 // translation initiation factor binding // infe…	Translation_Factors // GenMAPP	IPR000717 // Proteasome component (PCI) domain // 4.9E-21; IPR000717 // Proteasome component (PCI) domain // 4.8E-21; IPR008905 // Eukaryotic translation initiation factor 3 subunit C, N-terminal domain // 1.9E-71; IPR008905 // Eukaryotic translation initiation factor 3 subunit C, N-terminal domain // 6.5E-206; IPR008905 // Eukaryotic translation initiation factor 3 subunit C, N-terminal domain /…			This probe set was annotated using the Matching Probes based pipeline to a Entrez Gene identifier using 25 transcripts. // true // Matching Probes // A
200648_s_at	g4504026	7.92	8.56			-1.56	1	1	GLUL	glutamate-ammonia ligase	chr1	182353415-182360850	-		Human Genome U133 Plus 2.0 Array	Homo sapiens	2013-10-23	Exemplar sequence	GenBank	gb:NM_002065.1 /DB_XREF=gi:4504026 /GEN=GLUL /FEA=FLmRNA /CNT=474 /TID=Hs.170171.0 /TIER=FL+Stack /STK=26 /UG=Hs.170171 /LL=2752 /DEF=Homo sapiens glutamate-ammonia ligase (glutamine synthase) (GLUL), mRNA. /PROD=glutamate-ammonia ligase (glutamine synthase) /FL=gb:NM_002065.1	NM_002065	Hs.170171	Hs.518525; Hs.559602	February 2009 (Genome Reference Consortium GRCh37)	chr1:182353415-182360850 (-) // 94.66 // q25.3	glutamate-ammonia ligase	chr1q31	est; full length	ENSG00000135821; OTTHUMG00000037407	2752	B4DWM6; Q9NSP3; P15104; Q2TU80; A8YXX4; A1L199	EC:4.1.1.15; EC:6.3.1.2	138290; 610015	NP_001028216; NP_001028228; NP_002056	NM_001033044; NM_001033056; NM_002065							0001504 // neurotransmitter uptake // traceable author statement; 0006536 // glutamate metabolic process // inferred from electronic annotation; 0006538 // glutamate catabolic process // traceable author statement; 0006542 // glutamine biosynthetic process // traceable author statement; 0006807 // nitrogen compound metabolic process // inferred from electronic annotation; 0007268 // synaptic tran…	0005622 // intracellular // inferred from electronic annotation; 0005737 // cytoplasm // inferred from electronic annotation; 0005739 // mitochondrion // inferred from electronic annotation; 0005791 // rough endoplasmic reticulum // inferred from electronic annotation; 0005829 // cytosol // traceable author statement; 0042995 // cell projection // inferred from electronic annotation; 0043005 // n…	0000166 // nucleotide binding // inferred from electronic annotation; 0000287 // magnesium ion binding // inferred from electronic annotation; 0003824 // catalytic activity // inferred from electronic annotation; 0004351 // glutamate decarboxylase activity // inferred from electronic annotation; 0004356 // glutamate-ammonia ligase activity // not recorded; 0005515 // protein binding // inferred f…		IPR008146 // Glutamine synthetase, catalytic domain // 1.4E-69; IPR008147 // Glutamine synthetase, beta-Grasp // 7.0E-23			This probe set was annotated using the Matching Probes based pipeline to a Entrez Gene identifier using 22 transcripts. // false // Matching Probes // A
200649_at	g12803104	7.01	6.68			1.26	1	1	NUCB1	nucleobindin 1	chr19	49404040-49426525	+		Human Genome U133 Plus 2.0 Array	Homo sapiens	2013-10-23	Exemplar sequence	GenBank	gb:BC002356.1 /DB_XREF=gi:12803104 /FEA=FLmRNA /CNT=431 /TID=Hs.172609.0 /TIER=FL+Stack /STK=92 /UG=Hs.172609 /LL=4924 /UG_GENE=NUCB1 /DEF=Homo sapiens, nucleobindin 1, clone MGC:8479, mRNA, complete cds. /PROD=nucleobindin 1 /FL=gb:BC002356.1 gb:NM_006184.1 gb:M96824.1	BC002356	Hs.172609	Hs.631602	February 2009 (Genome Reference Consortium GRCh37)	chr19:49404040-49426525 (+) // 94.42 // q13.33	nucleobindin 1	chr19q13.33	full length	ENSG00000104805; OTTHUMG00000152514	4924	B3KUR6; Q02818; Q96BA4; B4DZX0; C9J3C1; C9JBD3; A8K7Q1; Q53GX6		601323	NP_006175	NM_006184								0005615 // extracellular space // traceable author statement; 0005737 // cytoplasm // inferred from electronic annotation; 0005793 // endoplasmic reticulum-Golgi intermediate compartment // inferred from direct assay; 0005794 // Golgi apparatus // inferred from direct assay; 0015630 // microtubule cytoskeleton // inferred from direct assay; 0016020 // membrane // inferred from electronic annotati…	0003677 // DNA binding // inferred from electronic annotation; 0005509 // calcium ion binding // inferred from electronic annotation; 0046872 // metal ion binding // inferred from electronic annotation					This probe set was annotated using the Matching Probes based pipeline to a Entrez Gene identifier using 10 transcripts. // false // Matching Probes // A
200650_s_at	g5031856	12.77	12.74			1.02	1	1	LDHA	lactate dehydrogenase A	chr11	18416110-18429393	+		Human Genome U133 Plus 2.0 Array	Homo sapiens	2013-10-23	Exemplar sequence	GenBank	gb:NM_005566.1 /DB_XREF=gi:5031856 /GEN=LDHA /FEA=FLmRNA /CNT=488 /TID=Hs.2795.0 /TIER=FL+Stack /STK=217 /UG=Hs.2795 /LL=3939 /DEF=Homo sapiens lactate dehydrogenase A (LDHA), mRNA. /PROD=LDHA /FL=gb:BC001829.1 gb:NM_005566.1	NM_005566	Hs.2795	Hs.2795; Hs.575669	February 2009 (Genome Reference Consortium GRCh37)	chr11:18416110-18429393 (+) // 99.82 // p15.1	lactate dehydrogenase A	chr11p15.4	est; full length	ENSG00000134333; OTTHUMG00000167721	3939	P00338; F5GWW2; F5GXH2; F5GXY2; F5GZQ4; F5H8H6; B4DJI1	EC:1.1.1.27	150000; 612933	NP_001128711; NP_001158886; NP_001158887; NP_001158888; NP_005557	NM_001135239; NM_001165414; NM_001165415; NM_001165416; NM_005566; NR_028500							0005975 // carbohydrate metabolic process // inferred from electronic annotation; 0006090 // pyruvate metabolic process // traceable author statement; 0006096 // glycolysis // non-traceable author statement; 0031668 // cellular response to extracellular stimulus // inferred from electronic annotation; 0044237 // cellular metabolic process // traceable author statement; 0044262 // cellular carbohy…	0005737 // cytoplasm // inferred from electronic annotation; 0005739 // mitochondrion // inferred from electronic annotation; 0005829 // cytosol // traceable author statement; 0005929 // cilium // inferred from electronic annotation	0000166 // nucleotide binding // inferred from electronic annotation; 0003824 // catalytic activity // inferred from electronic annotation; 0004459 // L-lactate dehydrogenase activity // non-traceable author statement; 0005515 // protein binding // inferred from physical interaction; 0016491 // oxidoreductase activity // inferred from electronic annotation; 0016616 // oxidoreductase activity, act…	Glycolysis_and_Gluconeogenesis // GenMAPP	IPR001236 // Lactate/malate dehydrogenase, N-terminal // 1.8E-55; IPR001236 // Lactate/malate dehydrogenase, N-terminal // 4.1E-19; IPR001236 // Lactate/malate dehydrogenase, N-terminal // 1.1E-55; IPR001236 // Lactate/malate dehydrogenase, N-terminal // 8.1E-56; IPR001236 // Lactate/malate dehydrogenase, N-terminal // 2.2E-55; IPR022383 // Lactate/malate dehydrogenase, C-terminal // 2.7E-37; IPR…			This probe set was annotated using the Matching Probes based pipeline to a Entrez Gene identifier using 16 transcripts. // false // Matching Probes // A
[truncated: 54,435 more rows]
[truncated: 3 more columns]
