# Supplementary material for: Harnessing stemness and PD-L1 expression by AT-rich interaction domain-containing protein 3B in colorectal cancer
Source: Theranostics. 2020 May 15;10(14):6095–112. doi: 10.7150/thno.44147 (PMC7255042; doi:10.7150/thno.44147)
Supplement: Supplementary file 3 — Table S7. [file thnov10p6095s3.xlsx]

## Sheet: Table S7
Table S7: Functional analysis of gene expression in HCT15-sg3B and HCT15-Ctrl by Ingenuity Pathway Analysis
Category	Function	Function Annotation	p-value	Molecules	# Molecules
Cancer	benign neoplasia	benign neoplasia	2.89e-09	ABCB1, ABCG2, ADRB1, AHR, AK2, ANTXR2, APC, BMP4, CCNE2, CEMIP, CLDN2, CLDN23, CNNM2, COL27A1, COL6A1, CRNDE, CX3CL1, CYP1B1, DAB2, DAPK1, DDX5, ELF3, FGF2, FGFR2, FOXQ1, FZD3, GLI2, HNF4G, IFI44L, IFIT1, IFIT3, IGF1R, INPP4B, JUN, KIF1B, KIT, KITLG, KLK10, LPAR1, MAML2, MAX, MDM2, MECOM, MFAP3L, MPHOSPH8, MUC1, NETO2, NEURL1B, NFKBIZ, NR2F2, NRP1, NSD1, NSL1, PCP4, PDGFC, PIK3R3, PMS1, PTGS1, RA…	77
Cancer	abdominal neoplasm	abdominal neoplasm	5.72e-06	ABCB1, ABCG2, ACPP, ACSL5, ACSM3, ACTR2, ADRB1, AGMAT, AGPAT4, AGPAT5, AHI1, AHR, AHRR, AIM1, AK2, ALDH1A3, ALDH1L2, ALDH3A1, ALG13, ALG6, ALG8, AMD1, ANKRD12, ANKRD50, ANTXR2, AP5M1, APC, APCDD1, API5, ARID2, ASCL2, ATF5, ATL3, ATP10D, ATP11A, ATP5F1, B3GALNT1, BAMBI, BCL11B, BDH2, BEND3, BMPR1B, C12orf4, C14orf142, C15orf40, C15orf52, C1orf131, C2orf54, C5, C5orf24, C9orf152, CALD1, CAMSAP1, CA…	521
Cancer	abdominal cancer	abdominal cancer	7.01e-06	ABCB1, ABCG2, ACPP, ACSL5, ACSM3, ACTR2, ADRB1, AGMAT, AGPAT4, AGPAT5, AHI1, AHR, AHRR, AIM1, AK2, ALDH1A3, ALDH1L2, ALDH3A1, ALG13, ALG6, ALG8, AMD1, ANKRD12, ANKRD50, ANTXR2, AP5M1, APC, APCDD1, API5, ARID2, ASCL2, ATF5, ATL3, ATP10D, ATP11A, ATP5F1, B3GALNT1, BAMBI, BCL11B, BDH2, BEND3, BMPR1B, C12orf4, C14orf142, C15orf40, C15orf52, C1orf131, C2orf54, C5, C5orf24, C9orf152, CALD1, CAMSAP1, CA…	518
Cancer	benign connective or soft tissue neoplasm	benign connective or soft tissue neoplasm	1.04e-05	ADRB1, AHR, AK2, ANTXR2, APC, CCNE2, COL27A1, COL6A1, CYP1B1, FGF2, FGFR2, HNF4G, IFI44L, IFIT1, IFIT3, IGF1R, JUN, KIT, KITLG, MAX, MFAP3L, MPHOSPH8, NR2F2, NRP1, NSL1, PCP4, PIK3R3, PTGS1, RAP2B, SLC5A3, SORBS2, TSPAN12	32
Cancer	hemangioma	hemangioma	1.55e-05	ABCB1, ABCG2, ADRB1, APC, BMP4, COL27A1, CX3CL1, CYP1B1, ELF3, FGFR2, GLI2, IGF1R, INPP4B, KIF1B, KIT, LPAR1, MAML2, MDM2, MECOM, MUC1, NETO2, NFKBIZ, NSD1, PDGFC, PMS1, RANBP2, SGK1, SLC19A1, SYK, TET3, THBS1	31
Cancer	benign neoplasm of female genital organ	benign neoplasm of female genital organ	1.67e-05	ADRB1, AHR, AK2, APC, CYP1B1, DAB2, ELF3, FGF2, FZD3, HNF4G, IFI44L, IFIT1, IFIT3, JUN, KIT, KLK10, MAX, MECOM, MFAP3L, MPHOSPH8, MUC1, NR2F2, NSD1, NSL1, PCP4, PIK3R3, RAP2B, RECK, RGCC, SBSPON, SEMA3C, SLC5A3, SORBS2, TBX3, TSPAN12, ZNF738	36
Cancer	tumorigenesis	tumorigenesis of genital organ	1.71e-05	ABCB1, ABCG2, ACPP, ACSM3, ACTR2, ADRB1, AGPAT4, AHR, AIM1, AK2, ALDH3A1, ALG13, AMD1, ANKRD12, ANKRD50, ANTXR2, APC, APCDD1, ASCL2, ATP10D, ATP11A, B3GALNT1, BAMBI, BMPR1B, C12orf4, C14orf142, C5, C5orf24, CALD1, CAMSAP1, CASP4, CCDC18, CCDC88A, CD47, CDA, CDC42EP3, CDS2, CEBPA, CHD9, CHML, CHRNA5, CLASP2, CNTNAP2, COBLL1, CREM, CSTF2, CTPS1, CX3CL1, CXADR, CXCL10, CXCL11, CXCL8, CXorf57, CYP1A1…	261
Cancer	tumorigenesis	tumorigenesis of reproductive tract	4.67e-05	ABCB1, ABCG2, ACSM3, ACTR2, ADRB1, AGPAT4, AHR, AIM1, AK2, ALDH3A1, ALG13, ANKRD12, ANKRD50, ANTXR2, APC, APCDD1, ASCL2, ATP10D, B3GALNT1, C12orf4, C14orf142, C5, C5orf24, CAMSAP1, CASP4, CCDC18, CCDC88A, CD47, CDA, CDC42EP3, CDS2, CHD9, CHML, CHRNA5, CNTNAP2, CREM, CSTF2, CTPS1, CX3CL1, CXADR, CXCL10, CXCL11, CXCL8, CXorf57, CYP1A1, CYP1B1, DAB2, DACH1, DAPK1, DDX58, DENND5B, DHCR24, DIDO1, DISP…	229
Cancer	tumorigenesis	tumorigenesis of tissue	0.00377	ABCB1, ABCG2, ACPP, ACSM3, ACTR2, ADRB1, AGMAT, AGPAT4, AGPAT5, AHI1, AHR, AHRR, AIM1, AK2, ALDH1A3, ALDH1L2, ALDH3A1, ALG13, ALG6, ALG8, AMD1, ANKRD12, ANKRD50, ANTXR2, AP5M1, APC, APCDD1, API5, ARID2, ATF5, ATL3, ATP10D, ATP11A, ATP5F1, ATP5S, B3GALNT1, BAMBI, BCCIP, BCL11B, BDH2, BEND3, BMP4, BMPR1B, C12orf4, C14orf142, C15orf40, C15orf52, C1orf131, C2orf54, C5, C5orf24, C9orf152, CALD1, CAMSA…	521
Cancer	genital tumor	genital tumor	1.78e-05	ABCB1, ABCG2, ACPP, ACSM3, ACTR2, ADRB1, AGPAT4, AHR, AIM1, AK2, ALDH3A1, ALG13, AMD1, ANKRD12, ANKRD50, ANTXR2, APC, APCDD1, ASCL2, ATP10D, ATP11A, B3GALNT1, BAMBI, BMPR1B, C12orf4, C14orf142, C5, C5orf24, CALD1, CAMSAP1, CASP4, CCDC18, CCDC88A, CD47, CDA, CDC42EP3, CDS2, CEBPA, CHD9, CHML, CHRNA5, CLASP2, CNTNAP2, COBLL1, CREM, CSTF2, CTPS1, CX3CL1, CXADR, CXCL10, CXCL11, CXCL8, CXorf57, CYP1A1…	261
Cancer	female genital neoplasm	female genital neoplasm	4.95e-05	ABCB1, ABCG2, ACSM3, ACTR2, ADRB1, AGPAT4, AHR, AIM1, AK2, ALDH3A1, ALG13, ANKRD12, ANKRD50, ANTXR2, APC, APCDD1, ASCL2, ATP10D, B3GALNT1, C12orf4, C14orf142, C5, C5orf24, CAMSAP1, CASP4, CCDC18, CCDC88A, CD47, CDA, CDC42EP3, CDS2, CHD9, CHML, CHRNA5, CNTNAP2, CREM, CSTF2, CTPS1, CX3CL1, CXADR, CXCL10, CXCL11, CXCL8, CXorf57, CYP1A1, CYP1B1, DAB2, DACH1, DAPK1, DDX58, DENND5B, DHCR24, DIDO1, DISP…	229
Cancer	urogenital cancer	urogenital cancer	5.54e-05	ABCB1, ABCG2, ACPP, ACSM3, ACTR2, ADRB1, AGPAT4, AHRR, AIM1, ALDH3A1, ALG13, AMD1, ANKRD12, ANKRD50, ANTXR2, AP5M1, APC, APCDD1, ARID2, ASCL2, ATP10D, ATP11A, B3GALNT1, BAMBI, BMP4, BMPR1B, C12orf4, C14orf142, C5, C5orf24, CALD1, CAMSAP1, CASP4, CCDC18, CCDC88A, CD47, CDA, CDC42EP3, CDS2, CEBPA, CHD9, CHML, CHRNA5, CLASP2, CNTNAP2, COBLL1, CREM, CSTF2, CTPS1, CX3CL1, CXADR, CXCL10, CXCL11, CXCL2,…	283
Cancer	genital tract cancer	genital tract cancer	6.96e-05	ABCB1, ABCG2, ACPP, ACSM3, ACTR2, ADRB1, AGPAT4, AIM1, ALDH3A1, ALG13, AMD1, ANKRD12, ANKRD50, ANTXR2, APC, APCDD1, ASCL2, ATP10D, ATP11A, B3GALNT1, BAMBI, BMPR1B, C12orf4, C14orf142, C5, C5orf24, CALD1, CAMSAP1, CASP4, CCDC18, CCDC88A, CD47, CDA, CDC42EP3, CDS2, CEBPA, CHD9, CHML, CHRNA5, CLASP2, CNTNAP2, COBLL1, CREM, CSTF2, CTPS1, CX3CL1, CXADR, CXCL10, CXCL11, CXCL8, CXorf57, CYP1A1, CYP1B1, …	251
Cancer	uterine tumor	uterine tumor	8.8e-05	ABCB1, ABCG2, ACSM3, ADRB1, AGPAT4, AHR, AIM1, AK2, ALG13, ANKRD12, ANKRD50, ANTXR2, APC, B3GALNT1, C12orf4, C14orf142, C5orf24, CAMSAP1, CASP4, CCDC18, CDA, CDC42EP3, CHD9, CHML, CNTNAP2, CREM, CSTF2, CTPS1, CX3CL1, CXADR, CXCL10, CXCL8, CXorf57, CYP1A1, CYP1B1, DAB2, DAPK1, DDX58, DENND5B, DISP1, DOCK8, ELF3, EOGT, EPHX4, ETV1, FAM111B, FAM122A, FEN1, FGF2, FGFR2, FIGNL1, FRMD4A, GEN1, GNA12, G…	183
Cancer	endometrium tumor	endometrium tumor	9.34e-05	ABCB1, ABCG2, ACSM3, AGPAT4, AIM1, ALG13, ANKRD12, ANKRD50, ANTXR2, APC, B3GALNT1, C12orf4, C14orf142, C5orf24, CAMSAP1, CASP4, CCDC18, CDA, CDC42EP3, CHD9, CHML, CNTNAP2, CREM, CSTF2, CTPS1, CX3CL1, CXADR, CXCL10, CXCL8, CXorf57, CYP1A1, CYP1B1, DAB2, DAPK1, DDX58, DENND5B, DISP1, DOCK8, ELF3, EOGT, EPHX4, ETV1, FAM111B, FAM122A, FEN1, FGF2, FGFR2, FIGNL1, FRMD4A, GEN1, GNA12, GTF3C3, GULP1, HDA…	164
Cancer	endometrial cancer	endometrial cancer	0.000121	ABCB1, ABCG2, ACSM3, AGPAT4, AIM1, ALG13, ANKRD12, ANKRD50, ANTXR2, APC, B3GALNT1, C12orf4, C14orf142, C5orf24, CAMSAP1, CASP4, CCDC18, CDA, CDC42EP3, CHD9, CHML, CNTNAP2, CREM, CSTF2, CTPS1, CX3CL1, CXADR, CXCL10, CXCL8, CXorf57, CYP1A1, CYP1B1, DAB2, DAPK1, DDX58, DENND5B, DISP1, DOCK8, ELF3, EOGT, EPHX4, ETV1, FAM111B, FAM122A, FEN1, FGF2, FGFR2, FIGNL1, FRMD4A, GEN1, GNA12, GTF3C3, GULP1, HDA…	163
Cancer	HER2 negative hormone receptor negative breast cancer	HER2 negative hormone receptor negative breast cancer	0.0002	ABCB1, CDK6, CEBPA, CXCL8, CYP1A1, ETV1, FGF2, FGFR2, JUN, KIT, L1CAM, MUC1, MYCN, PTHLH, S100A4, TIMP2	16
Cancer	leiomyomatosis	leiomyomatosis	0.000218	ADRB1, AHR, AK2, CYP1B1, FGF2, FGFR2, HNF4G, IFI44L, IFIT1, IFIT3, IGF1R, JUN, KIT, MAX, MFAP3L, MPHOSPH8, NR2F2, NSL1, PCP4, PIK3R3, RAP2B, SLC5A3, SORBS2, TSPAN12	24
Cancer	transformation	cell transformation	0.000222	AMD1, APC, DAPK1, ELF3, FGFR2, IGF1R, KIT, L1CAM, MAX, MDM2, PPP2R1B, SKP2, TRIB2	13
Cancer	transformation	transformation of kidney cell lines	0.0135	APC, PPP2R1B	2
Cancer	transformation	transformation of tumor cell lines	0.0136	FGFR2, IGF1R, MAX, TRIB2	4
Cancer	transformation	transformation of fibroblasts	0.0203	AMD1, DAPK1, SKP2	3
Cancer	adenoma	adenoma	0.000237	ABCG2, APC, CEMIP, CLDN2, CLDN23, CNNM2, CRNDE, CYP1B1, DAB2, DAPK1, DDX5, ELF3, FGFR2, FOXQ1, FZD3, KIT, KLK10, LPAR1, MECOM, MUC1, NEURL1B, NSD1, PTGS1, RBP4, RECK, RGCC, SBSPON, SEMA3C, SEPP1, SRSF1, TBX3, ZNF738	32
Cancer	advanced malignant tumor	advanced malignant tumor	0.000274	ABCB1, AHI1, AIM1, CALD1, CDK6, CEMIP, CLDN2, CXCL8, CYP1B1, DAB2, DACH1, DDX58, FGF2, FGFR2, FUS, FZD3, GNA12, HDAC4, IGF1R, KIT, KLK10, LGALS8, LOC102724428/SIK1, MDM2, MECOM, MUC1, NEDD9, NES, PAFAH1B1, PDZRN3, PIK3R3, PITX2, PTGS1, PTPN4, RECK, RGCC, RPS6, S100A4, SBSPON, SEMA3C, SLC5A3, SRD5A3, TFPI, TGFB2, THBS1, ZNF738	46
Cancer	colorectal cancer	stage 2 colorectal cancer	0.000291	CLDN2, CYP1B1, PTGS1	3
Cancer	colorectal cancer	colorectal cancer	0.00184	ABCB1, ABCG2, ACSL5, ACSM3, AGMAT, AGPAT4, AGPAT5, AHI1, AHRR, AIM1, ALDH1A3, ALDH1L2, ALDH3A1, ALG13, ALG8, ANKRD12, ANKRD50, ANTXR2, APC, API5, ARID2, ATF5, ATP10D, ATP11A, BCL11B, BEND3, BMPR1B, C12orf4, C15orf52, C2orf54, CALD1, CAMSAP1, CASP4, CCDC18, CCDC88A, CD58, CDC42EP3, CDS2, CEMIP, CHD9, CHRNA5, CLASP2, CLDN1, CLDN2, CLIC3, CNNM2, CNTNAP2, COBLL1, COL27A1, COL6A1, COQ2, CORO2A, CPSF6,…	292
Cancer	colorectal cancer	stage 1 colorectal cancer	0.00287	CLDN2, CYP1B1	2
Cancer	female genital tract cancer	female genital tract cancer	0.000303	ABCB1, ABCG2, ACSM3, ACTR2, AGPAT4, AIM1, ALDH3A1, ALG13, ANKRD12, ANKRD50, ANTXR2, APC, APCDD1, ASCL2, ATP10D, B3GALNT1, C12orf4, C14orf142, C5, C5orf24, CAMSAP1, CASP4, CCDC18, CCDC88A, CD47, CDA, CDC42EP3, CDS2, CHD9, CHML, CHRNA5, CNTNAP2, CREM, CSTF2, CTPS1, CX3CL1, CXADR, CXCL10, CXCL11, CXCL8, CXorf57, CYP1A1, CYP1B1, DAB2, DACH1, DAPK1, DDX58, DENND5B, DHCR24, DIDO1, DISP1, DNAJA1, DOCK8,…	217
Cancer	malignant solid tumor	malignant solid tumor	0.000405	ABCB1, ABCG2, ACPP, ACSL5, ACSM3, ACTR2, ADRB1, AGMAT, AGPAT4, AGPAT5, AHI1, AHR, AHRR, AIM1, AIMP2, AK2, ALDH1A3, ALDH1L2, ALDH3A1, ALG13, ALG6, ALG8, AMD1, ANAPC7, ANKRD12, ANKRD13C, ANKRD50, ANTXR2, AP5M1, APC, APCDD1, API5, ARID2, ARRDC4, ASCL2, ATF5, ATL3, ATP10D, ATP11A, ATP5F1, ATP5S, B3GALNT1, BAMBI, BCCIP, BCL11B, BDH2, BEND3, BMP4, BMPR1B, C12orf4, C14orf142, C15orf40, C15orf52, C1orf13…	547
Cancer	malignant solid tumor	advanced malignant solid tumor	0.00217	ABCB1, AIM1, CALD1, CDK6, CEMIP, CLDN2, CXCL8, DAB2, DACH1, FGF2, FGFR2, FZD3, IGF1R, KIT, KLK10, LGALS8, LOC102724428/SIK1, MDM2, MECOM, MUC1, NES, PAFAH1B1, PDZRN3, PITX2, PTGS1, PTPN4, RECK, RGCC, RPS6, S100A4, SBSPON, SEMA3C, SLC5A3, SRD5A3, TFPI, TGFB2, THBS1, ZNF738	38
Cancer	capillary hemangioma	capillary hemangioma	0.000497	ABCB1, ABCG2, ADRB1, APC, COL27A1, CYP1B1, ELF3, FGFR2, GLI2, IGF1R, INPP4B, KIT, MAML2, MDM2, MECOM, MUC1, NFKBIZ, NSD1, PMS1, RANBP2, SGK1, SLC19A1, SYK, TET3	24
Cancer	pelvic cancer	pelvic cancer	0.000503	ABCB1, ABCG2, ACPP, ACSM3, ACTR2, ADRB1, AGMAT, AGPAT4, AIM1, ALDH3A1, ALG13, AMD1, ANKRD12, ANKRD50, ANTXR2, APC, APCDD1, ASCL2, ATP10D, ATP11A, B3GALNT1, BAMBI, BMPR1B, C12orf4, C14orf142, C5, C5orf24, CALD1, CAMSAP1, CASP4, CCDC18, CCDC88A, CD47, CDA, CDC42EP3, CDS2, CEBPA, CHD9, CHML, CHRNA5, CLASP2, CLIC3, CNTNAP2, COBLL1, CREM, CSTF2, CTPS1, CX3CL1, CXADR, CXCL10, CXCL11, CXCL8, CXorf57, CY…	260
Cancer	cancer	cancer	0.0007	ABCB1, ABCG2, ACPP, ACSL5, ACSM3, ACTR2, ADRB1, AGMAT, AGPAT4, AGPAT5, AHI1, AHR, AHRR, AIM1, AIMP2, AK2, ALDH1A3, ALDH1L2, ALDH3A1, ALG13, ALG6, ALG8, AMD1, ANAPC7, ANKRD12, ANKRD13C, ANKRD50, ANTXR2, AP5M1, APC, APCDD1, API5, ARID2, ARRDC4, ASCL2, ATF5, ATL3, ATP10D, ATP11A, ATP5F1, ATP5S, B3GALNT1, BAMBI, BCCIP, BCL11B, BDH2, BEND3, BMP4, BMPR1B, C12orf4, C14orf142, C15orf40, C15orf52, C1orf13…	551
Cancer	cancer	stage 3 cancer	0.00111	CLDN2, CMPK2, FAM49B, FGFR2, IGF1R, JUN, KIT, KLK10, LOC102724428/SIK1, MAX, MUC1, PTGS1, SERPINB5, SQLE	14
Cancer	cancer	liver cancer	0.00761	ACPP, ACTR2, AGPAT4, AHI1, AK2, ALDH1A3, ALG6, ALG8, ANKRD12, ANKRD50, ANTXR2, APC, API5, ARID2, ATF5, ATL3, ATP10D, ATP11A, B3GALNT1, BDH2, BMPR1B, C12orf4, C5, CAMSAP1, CCDC18, CCL20, CD47, CD58, CDK14, CHD9, CLASP2, CLDN2, CLDN23, CNNM2, CNTNAP2, COBLL1, COL27A1, COL6A1, CORO2A, CPSF6, CREB1, CTPS1, CXADR, CXCL8, DAPK1, DDX58, DENND5B, DHCR24, DIDO1, DISP1, DNAJA1, DOCK8, DTX3L, EN2, EOGT, ERI…	223
Cancer	uterine leiomyoma	uterine leiomyoma	0.000907	ADRB1, AHR, AK2, CYP1B1, FGF2, HNF4G, IFI44L, IFIT1, IFIT3, JUN, MAX, MFAP3L, MPHOSPH8, NR2F2, NSL1, PCP4, PIK3R3, RAP2B, SLC5A3, SORBS2, TSPAN12	21
Cancer	hemangioblastoma	hemangioblastoma	0.000917	ABCB1, ABCG2, APC, COL27A1, CYP1B1, ELF3, FGFR2, GLI2, IGF1R, INPP4B, KIT, MAML2, MDM2, MECOM, MUC1, NFKBIZ, NSD1, PMS1, RANBP2, SGK1, SLC19A1, SYK, TET3	23
Cancer	differentiation	differentiation of chronic myelogenous leukemia cells	0.000977	CEBPA, MUC1	2
Cancer	differentiation	differentiation of myelomonocytic cells	0.000977	BMP4, CEBPA	2
Cancer	differentiation	differentiation of leukemia cells	0.00308	BMP4, CEBPA, MUC1, PDE4D	4
Cancer	differentiation	differentiation of myeloid leukemia cells	0.0203	CEBPA, MUC1, PDE4D	3
Cancer	primary colon carcinoma	primary colon carcinoma	0.000977	CALD1, IGF1R	2
Cancer	uterine cancer	uterine cancer	0.00111	ABCB1, ABCG2, ACSM3, AGPAT4, AIM1, ALG13, ANKRD12, ANKRD50, ANTXR2, APC, B3GALNT1, C12orf4, C14orf142, C5orf24, CAMSAP1, CASP4, CCDC18, CDA, CDC42EP3, CHD9, CHML, CNTNAP2, CREM, CSTF2, CTPS1, CX3CL1, CXADR, CXCL10, CXCL8, CXorf57, CYP1A1, CYP1B1, DAB2, DAPK1, DDX58, DENND5B, DISP1, DOCK8, ELF3, EOGT, EPHX4, ETV1, FAM111B, FAM122A, FEN1, FGF2, FGFR2, FIGNL1, FRMD4A, GEN1, GNA12, GTF3C3, GULP1, HDA…	168
Cancer	colon adenoma	colon adenoma	0.00112	APC, CLDN2, DDX5, FOXQ1, PTGS1	5
Cancer	growth	growth of tumor	0.00116	APC, APCDD1, BAMBI, BMP4, CDK6, FGF2, IGF1R, IL1R1, INHBB, KIT, KITLG, MUC1, OLR1, SERPINB5, SKP2, TGFB2, THBS1	17
Cancer	breast cancer	TNM stage III breast cancer	0.00137	CMPK2, FAM49B, FGFR2, JUN, KIT, MAX, SERPINB5, SQLE	8
Cancer	breast cancer	breast cancer	0.00981	ABCB1, ABCG2, ACPP, ADRB1, AGPAT4, ALDH1A3, ANKRD12, ANTXR2, APC, ATF5, ATP10D, B3GALNT1, BCCIP, BMP4, C15orf52, CALD1, CDK6, CEBPA, CLDN1, CMPK2, COBLL1, CXCL1, CXCL10, CXCL2, CXCL8, CYCS, CYP1A1, DACH1, DAPK1, DSCC1, EIF5, ELF3, EPHX4, EPM2AIP1, ETV1, FAM49B, FASTKD5, FGF2, FGFR2, FRMD4A, FUS, GLI2, GNA12, GPATCH4, GTF3C3, HDAC4, HIGD1A, HSD17B1, IFIT1, IGF1R, JUN, KIF1B, KIT, KLK10, L1CAM, LGA…	105
Cancer	breast cancer	TNM stage II breast cancer	0.0203	CMPK2, FGFR2, JUN	3
Cancer	endometrial carcinoma	endometrial carcinoma	0.00151	ABCB1, ACSM3, AGPAT4, AIM1, ALG13, ANKRD12, ANKRD50, APC, B3GALNT1, C12orf4, C14orf142, C5orf24, CAMSAP1, CASP4, CCDC18, CDC42EP3, CHD9, CHML, CNTNAP2, CREM, CSTF2, CTPS1, CX3CL1, CXADR, CXCL8, CXorf57, CYP1A1, CYP1B1, DAB2, DAPK1, DDX58, DENND5B, DISP1, DOCK8, ELF3, EOGT, EPHX4, ETV1, FAM111B, FAM122A, FGF2, FGFR2, FIGNL1, FRMD4A, GEN1, GNA12, GTF3C3, GULP1, HDAC4, HNRNPU, HSPA2, HUNK, IFI44, IF…	146
Cancer	female genital tract adenocarcinoma	female genital tract adenocarcinoma	0.00161	ABCB1, ACSM3, ACTR2, AGPAT4, AIM1, ALG13, ANKRD12, ANKRD50, APC, APCDD1, ATP10D, B3GALNT1, C12orf4, C14orf142, C5, C5orf24, CAMSAP1, CASP4, CCDC18, CCDC88A, CD47, CDC42EP3, CDS2, CHD9, CHML, CHRNA5, CNTNAP2, CREM, CSTF2, CTPS1, CX3CL1, CXADR, CXCL11, CXorf57, CYP1A1, DAB2, DAPK1, DDX58, DENND5B, DIDO1, DISP1, DNAJA1, DOCK8, ELF3, ELP2, EN2, EOGT, EPHX4, ETV1, FAM111B, FAM122A, FGF2, FGFR2, FIGNL1…	184
Cancer	malignant neoplasm of large intestine	malignant neoplasm of large intestine	0.00167	ABCB1, ABCG2, ACSL5, ACSM3, AGMAT, AGPAT4, AGPAT5, AHI1, AHR, AHRR, AIM1, ALDH1A3, ALDH1L2, ALDH3A1, ALG13, ALG6, ALG8, ANKRD12, ANKRD50, ANTXR2, APC, API5, ARID2, ATF5, ATP10D, ATP11A, ATP5F1, BCL11B, BEND3, BMPR1B, C12orf4, C15orf40, C15orf52, C1orf131, C2orf54, C5, CALD1, CAMSAP1, CASP4, CCDC18, CCDC88A, CCNE2, CD58, CDC42EP3, CDK6, CDS2, CEBPA, CEMIP, CHD9, CHRNA5, CLASP2, CLDN1, CLDN2, CLDN2…	404
Cancer	digestive system cancer	digestive system cancer	0.00173	ABCB1, ABCG2, ACPP, ACSL5, ACSM3, ACTR2, AGMAT, AGPAT4, AGPAT5, AHI1, AHR, AHRR, AIM1, AK2, ALDH1A3, ALDH1L2, ALDH3A1, ALG13, ALG6, ALG8, AMD1, ANKRD12, ANKRD50, ANTXR2, APC, API5, ARID2, ATF5, ATL3, ATP10D, ATP11A, ATP5F1, B3GALNT1, BCL11B, BDH2, BEND3, BMP4, BMPR1B, C12orf4, C15orf40, C15orf52, C1orf131, C2orf54, C5, C9orf152, CALD1, CAMSAP1, CASP4, CCDC18, CCDC88A, CCL20, CCNE2, CD47, CD58, CD…	476
Cancer	adenocarcinoma	adenocarcinoma in endometrium	0.00176	ABCB1, ACSM3, AGPAT4, AIM1, ALG13, ANKRD12, ANKRD50, APC, B3GALNT1, C12orf4, C14orf142, C5orf24, CAMSAP1, CASP4, CCDC18, CDC42EP3, CHD9, CHML, CNTNAP2, CREM, CSTF2, CTPS1, CX3CL1, CXADR, CXorf57, CYP1A1, DAB2, DAPK1, DDX58, DENND5B, DISP1, DOCK8, ELF3, EOGT, EPHX4, ETV1, FAM111B, FAM122A, FGF2, FGFR2, FIGNL1, FRMD4A, GEN1, GNA12, GTF3C3, GULP1, HDAC4, HNRNPU, HSPA2, HUNK, IFI44, IFIT3, IKBIP, INP…	144
Cancer	adenocarcinoma	adenocarcinoma	0.00307	ABCB1, ABCG2, ACSM3, ACTR2, AGMAT, AGPAT4, AGPAT5, AHI1, AHR, AHRR, AIM1, ALDH1A3, ALDH1L2, ALDH3A1, ALG13, ALG6, ALG8, AMD1, ANKRD12, ANKRD50, ANTXR2, AP5M1, APC, APCDD1, API5, ARID2, ATF5, ATP10D, ATP11A, ATP5F1, B3GALNT1, BCCIP, BCL11B, BEND3, BMP4, BMPR1B, C12orf4, C14orf142, C15orf40, C15orf52, C1orf131, C2orf54, C5, C5orf24, C9orf152, CALD1, CAMSAP1, CASP4, CCDC18, CCDC88A, CCNE2, CD47, CD5…	464
Cancer	adenocarcinoma	advanced adenocarcinoma	0.00456	CDK6, DAB2, FGFR2, FZD3, KIT, MUC1, PTGS1, RECK, RGCC, SBSPON, SEMA3C, ZNF738	12
Cancer	adenocarcinoma	primary adenocarcinoma	0.0189	CALD1, IGF1R, KLK10, MUC1	4
Cancer	large intestine neoplasm	large intestine neoplasm	0.0019	ABCB1, ABCG2, ACSL5, ACSM3, AGMAT, AGPAT4, AGPAT5, AHI1, AHR, AHRR, AIM1, ALDH1A3, ALDH1L2, ALDH3A1, ALG13, ALG6, ALG8, ANKRD12, ANKRD50, ANTXR2, APC, API5, ARID2, ATF5, ATP10D, ATP11A, ATP5F1, BCL11B, BEND3, BMPR1B, C12orf4, C15orf40, C15orf52, C1orf131, C2orf54, C5, CALD1, CAMSAP1, CASP4, CCDC18, CCDC88A, CCNE2, CD58, CDC42EP3, CDK6, CDS2, CEBPA, CEMIP, CHD9, CHRNA5, CLASP2, CLDN1, CLDN2, CLDN2…	405
Cancer	breast or ovarian cancer	breast or ovarian cancer	0.00191	ABCB1, ABCG2, ACPP, ACTR2, ADRB1, AGPAT4, ALDH1A3, ALDH3A1, ANKRD12, ANTXR2, APC, APCDD1, ASCL2, ATF5, ATP10D, B3GALNT1, BCCIP, BMP4, C15orf52, C5, CALD1, CCDC88A, CD47, CDK6, CDS2, CEBPA, CHRNA5, CLDN1, CMPK2, CNTNAP2, COBLL1, CSTF2, CXADR, CXCL1, CXCL10, CXCL11, CXCL2, CXCL8, CYCS, CYP1A1, DAB2, DACH1, DAPK1, DHCR24, DIDO1, DISP1, DNAJA1, DOCK8, DSCC1, EIF5, ELF3, ELP2, EN2, EPHX4, EPM2AIP1, ET…	162
Cancer	renal clear cell adenocarcinoma	renal clear cell adenocarcinoma	0.00192	AHRR, AIM1, AP5M1, APC, ARID2, CCDC18, CDC42EP3, CEBPA, CHD9, CREM, DAPK1, DDX58, DIDO1, DIEXF, DOCK8, FAM171B, FGFR1OP2, FGFR2, GXYLT1, IGF1R, IGF2BP3, INHBB, KIAA1217, KIF1B, KIT, L1CAM, LARP4, LXN, MDM2, MECOM, MPHOSPH8, MSRB2, MUC1, NES, NETO2, NFKBIZ, NPL, NSD1, NUP214, PCF11, PDSS1, POLR3B, RANBP2, RPS6KA2, SAMD9, SENP6, SEPP1, SGO1, SLC4A8, SUV39H2, SYNJ2, TET3, TIMP2, TMEM47, USP34, UTP14…	58
Cancer	clear-cell adenocarcinoma	clear-cell adenocarcinoma	0.00197	AHRR, AIM1, AP5M1, APC, ARID2, CCDC18, CDC42EP3, CEBPA, CHD9, CREM, CXCL11, DAPK1, DDX58, DIDO1, DIEXF, DOCK8, FAM171B, FGFR1OP2, FGFR2, GXYLT1, IGF1R, IGF2BP3, INHBB, KIAA1217, KIF1B, KIT, L1CAM, LARP4, LXN, MDM2, MECOM, MPHOSPH8, MSRB2, MUC1, NES, NETO2, NFKBIZ, NPL, NSD1, NUP214, PCF11, PDSS1, POLR3B, RANBP2, RPS6KA2, SAMD9, SENP6, SEPP1, SGO1, SLC4A8, SUV39H2, SYNJ2, TET3, TIMP2, TMEM47, USP3…	59
Cancer	colorectal neoplasia	colorectal neoplasia	0.00207	ABCB1, ABCG2, ACSL5, ACSM3, AGMAT, AGPAT4, AGPAT5, AHI1, AHRR, AIM1, ALDH1A3, ALDH1L2, ALDH3A1, ALG13, ALG8, ANKRD12, ANKRD50, ANTXR2, APC, API5, ARID2, ATF5, ATP10D, ATP11A, BCL11B, BEND3, BMPR1B, C12orf4, C15orf52, C2orf54, CALD1, CAMSAP1, CASP4, CCDC18, CCDC88A, CD58, CDC42EP3, CDS2, CEMIP, CHD9, CHRNA5, CLASP2, CLDN1, CLDN2, CLDN23, CLIC3, CNNM2, CNTNAP2, COBLL1, COL27A1, COL6A1, COQ2, CORO2A…	294
Cancer	neoplasia	neoplasia of epithelial tissue	0.00215	ABCB1, ABCG2, ACPP, ACSM3, ACTR2, AGMAT, AGPAT4, AGPAT5, AHI1, AHR, AHRR, AIM1, AK2, ALDH1A3, ALDH1L2, ALDH3A1, ALG13, ALG6, ALG8, AMD1, ANKRD12, ANKRD50, ANTXR2, AP5M1, APC, APCDD1, API5, ARID2, ATF5, ATL3, ATP10D, ATP11A, ATP5F1, ATP5S, B3GALNT1, BAMBI, BCCIP, BCL11B, BDH2, BEND3, BMP4, BMPR1B, C12orf4, C14orf142, C15orf40, C15orf52, C1orf131, C2orf54, C5, C5orf24, C9orf152, CALD1, CAMSAP1, CAS…	516
Cancer	neoplasia	Gastrointestinal Tract Cancer and Tumors	0.0031	ABCB1, ABCG2, ACSL5, ACSM3, AGMAT, AGPAT4, AGPAT5, AHI1, AHR, AHRR, AIM1, ALDH1A3, ALDH1L2, ALDH3A1, ALG13, ALG6, ALG8, ANKRD12, ANKRD50, ANTXR2, APC, API5, ARID2, ATF5, ATP10D, ATP11A, ATP5F1, BCL11B, BEND3, BMP4, BMPR1B, C12orf4, C15orf40, C15orf52, C1orf131, C2orf54, C5, CALD1, CAMSAP1, CASP4, CCDC18, CCDC88A, CCNE2, CD58, CDC42EP3, CDK6, CDS2, CEBPA, CEMIP, CHD9, CHRNA5, CLASP2, CLDN1, CLDN2,…	419
Cancer	neoplasia	Renal Cancer and Tumors	0.0046	AHRR, AIM1, AP5M1, APC, ARID2, CCDC18, CDC42EP3, CEBPA, CHD9, CREM, CXCL2, CXCL8, CYP1A1, DAPK1, DDX5, DDX58, DIDO1, DIEXF, DOCK8, FAM171B, FGF2, FGFR1OP2, FGFR2, GXYLT1, IFIT3, IGF1R, IGF2BP3, IL1R1, INHBB, KIAA1217, KIF1B, KIT, L1CAM, LARP4, LXN, MAML2, MDM2, MECOM, MPHOSPH8, MSRB2, MUC1, MYCN, NES, NETO2, NFKBIZ, NPL, NSD1, NUP214, PCF11, PDSS1, POLR3B, RANBP2, RPS6KA2, SAMD9, SENP6, SEPP1, SG…	71
Cancer	neoplasia	Ovarian Cancer and Tumors	0.0239	ABCB1, ACTR2, ALDH3A1, APC, APCDD1, ASCL2, ATP10D, C5, CCDC88A, CD47, CDS2, CHRNA5, CNTNAP2, CSTF2, CXADR, CXCL10, CXCL11, CXCL8, DAB2, DACH1, DHCR24, DIDO1, DISP1, DNAJA1, DOCK8, EIF3F, ELF3, ELP2, EN2, FGF2, FGFR2, FJX1, FUS, FZD3, GLI2, GPATCH4, GTF3C3, HSPA2, IGF2BP3, INPP4B, JUN, KISS1R, KIT, KLK10, LGR5, LNPEP, LOC102724428/SIK1, MCOLN2, MECOM, MUC1, NBN, NPTXR, NRP1, NSD1, PDE3B, PDE4D, PE…	85
Cancer	proliferation	proliferation of tumor cells	0.00216	APC, APCDD1, BAMBI, BMP4, CDK6, FGF2, IGF1R, IL1R1, INHBB, KIT, KITLG, MUC1, SKP2, TGFB2, THBS1	15
Cancer	proliferation	proliferation of small cell lung cancer cells	0.00562	SKP2, THBS1	2
Cancer	proliferation	proliferation of cancer cells	0.0113	APCDD1, BAMBI, FGF2, IGF1R, IL1R1, INHBB, KIT, KITLG, MUC1, SKP2, TGFB2, THBS1	12
Cancer	gastrointestinal tract cancer	gastrointestinal tract cancer	0.00231	ABCB1, ABCG2, ACSL5, ACSM3, AGMAT, AGPAT4, AGPAT5, AHI1, AHR, AHRR, AIM1, ALDH1A3, ALDH1L2, ALDH3A1, ALG13, ALG6, ALG8, ANKRD12, ANKRD50, ANTXR2, APC, API5, ARID2, ATF5, ATP10D, ATP11A, ATP5F1, BCL11B, BEND3, BMP4, BMPR1B, C12orf4, C15orf40, C15orf52, C1orf131, C2orf54, C5, CALD1, CAMSAP1, CASP4, CCDC18, CCDC88A, CCNE2, CD58, CDC42EP3, CDK6, CDS2, CEBPA, CEMIP, CHD9, CHRNA5, CLASP2, CLDN1, CLDN2,…	418
Cancer	digestive organ tumor	digestive organ tumor	0.00243	ABCB1, ABCG2, ACPP, ACSL5, ACSM3, ACTR2, AGMAT, AGPAT4, AGPAT5, AHI1, AHR, AHRR, AIM1, AK2, ALDH1A3, ALDH1L2, ALDH3A1, ALG13, ALG6, ALG8, AMD1, ANKRD12, ANKRD50, ANTXR2, APC, API5, ARID2, ATF5, ATL3, ATP10D, ATP11A, ATP5F1, B3GALNT1, BCL11B, BDH2, BEND3, BMP4, BMPR1B, C12orf4, C15orf40, C15orf52, C1orf131, C2orf54, C5, C9orf152, CALD1, CAMSAP1, CASP4, CCDC18, CCDC88A, CCL20, CCNE2, CD47, CD58, CD…	477
Cancer	epithelial cancer	epithelial cancer	0.00247	ABCB1, ABCG2, ACPP, ACSM3, ACTR2, AGMAT, AGPAT4, AGPAT5, AHI1, AHR, AHRR, AIM1, AK2, ALDH1A3, ALDH1L2, ALDH3A1, ALG13, ALG6, ALG8, AMD1, ANKRD12, ANKRD50, ANTXR2, AP5M1, APC, APCDD1, API5, ARID2, ATF5, ATL3, ATP10D, ATP11A, ATP5F1, ATP5S, B3GALNT1, BCCIP, BCL11B, BDH2, BEND3, BMP4, BMPR1B, C12orf4, C14orf142, C15orf40, C15orf52, C1orf131, C2orf54, C5, C5orf24, C9orf152, CALD1, CAMSAP1, CASP4, CCD…	514
Cancer	genitourinary carcinoma	genitourinary carcinoma	0.00249	ABCB1, ACPP, ACSM3, ACTR2, AGPAT4, AHRR, AIM1, ALG13, ANKRD12, ANKRD50, ANTXR2, AP5M1, APC, APCDD1, ARID2, ATP10D, ATP11A, B3GALNT1, BMP4, C12orf4, C14orf142, C5, C5orf24, CAMSAP1, CASP4, CCDC18, CCDC88A, CD47, CDC42EP3, CDS2, CEBPA, CHD9, CHML, CHRNA5, CLASP2, CNTNAP2, COBLL1, CREM, CSTF2, CTPS1, CX3CL1, CXADR, CXCL10, CXCL11, CXCL2, CXCL8, CXorf57, CYP1A1, CYP1B1, DAB2, DAPK1, DDX58, DENND5B, D…	249
Cancer	colon tumor	colon tumor	0.00298	ABCB1, ABCG2, ACSM3, AGPAT4, AGPAT5, AHI1, AHRR, AIM1, ALDH1A3, ALDH1L2, ALDH3A1, ALG13, ALG8, ANKRD12, ANKRD50, ANTXR2, APC, API5, ARID2, ATF5, ATP10D, ATP11A, BCL11B, BEND3, C12orf4, C15orf52, C2orf54, CALD1, CAMSAP1, CASP4, CCDC18, CD58, CDC42EP3, CDS2, CHD9, CHRNA5, CLASP2, CLDN1, CLDN2, CNNM2, CNTNAP2, COBLL1, COL27A1, COL6A1, COQ2, CORO2A, CPSF6, CREM, CSTF2, CTNS, CXCL1, CXCL8, CYP1B1, DAB…	268
Cancer	chemotherapy resistance	chemotherapy resistance of tumor cell lines	0.00308	FGF2, HDAC4, IGF1R, MDM2	4
Cancer	colon cancer	colon cancer	0.0033	ABCB1, ABCG2, ACSM3, AGPAT4, AGPAT5, AHI1, AHRR, AIM1, ALDH1A3, ALDH1L2, ALDH3A1, ALG13, ALG8, ANKRD12, ANKRD50, ANTXR2, APC, API5, ARID2, ATF5, ATP10D, ATP11A, BCL11B, BEND3, C12orf4, C15orf52, C2orf54, CALD1, CAMSAP1, CASP4, CCDC18, CD58, CDC42EP3, CDS2, CHD9, CHRNA5, CLASP2, CLDN1, CLDN2, CNNM2, CNTNAP2, COBLL1, COL27A1, COL6A1, COQ2, CORO2A, CPSF6, CREM, CSTF2, CTNS, CXCL1, CXCL8, CYP1B1, DAB…	267
Cancer	colon cancer	stage 3 colon cancer	0.0185	CLDN2, PTGS1	2
Cancer	breast or colorectal cancer	breast or colorectal cancer	0.00354	ABCB1, ABCG2, ACPP, ACSL5, ACSM3, ADRB1, AGMAT, AGPAT4, AGPAT5, AHI1, AHRR, AIM1, ALDH1A3, ALDH1L2, ALDH3A1, ALG13, ALG8, ANKRD12, ANKRD50, ANTXR2, APC, API5, ARID2, ATF5, ATP10D, ATP11A, B3GALNT1, BCCIP, BCL11B, BEND3, BMP4, BMPR1B, C12orf4, C15orf52, C2orf54, CALD1, CAMSAP1, CASP4, CCDC18, CCDC88A, CD58, CDC42EP3, CDK6, CDS2, CEBPA, CEMIP, CHD9, CHRNA5, CLASP2, CLDN1, CLDN2, CLIC3, CMPK2, CNNM2…	317
Cancer	fibromatosis	fibromatosis	0.00384	ANTXR2, APC, CCNE2, COL27A1, COL6A1, KIT, KITLG, NRP1, PTGS1	9
Cancer	invasion	invasion of vascular endothelial cells	0.00416	FGF2, SP100, TIMP2	3
Cancer	ovarian carcinoma	grade 3-4 ovarian carcinoma	0.00416	KLK10, MECOM, MUC1	3
Cancer	ovarian cancer	advanced ovarian cancer	0.00509	DAB2, DACH1, FZD3, KLK10, MECOM, MUC1, RECK, RGCC, SBSPON, SEMA3C, ZNF738	11
Cancer	renal cell cancer	renal cell cancer	0.0051	AHRR, AIM1, AP5M1, APC, ARID2, CCDC18, CDC42EP3, CEBPA, CHD9, CREM, CXCL2, CYP1A1, DAPK1, DDX58, DIDO1, DIEXF, DOCK8, FAM171B, FGFR1OP2, FGFR2, GXYLT1, IFIT3, IGF1R, IGF2BP3, IL1R1, INHBB, KIAA1217, KIF1B, KIT, L1CAM, LARP4, LXN, MAML2, MDM2, MECOM, MPHOSPH8, MSRB2, MUC1, NES, NETO2, NFKBIZ, NPL, NSD1, NUP214, PCF11, PDSS1, POLR3B, RANBP2, RPS6KA2, SAMD9, SENP6, SEPP1, SGO1, SLC4A8, SUV39H2, SYNJ…	65
Cancer	gastrointestinal stromal tumor in gastrointestinal tract	gastrointestinal stromal tumor in gastrointestinal tract	0.00562	ABCB1, KIT	2
Cancer	primary colorectal adenocarcinoma	primary colorectal adenocarcinoma	0.00562	CALD1, IGF1R	2
Cancer	stage II colon cancer	stage II colon cancer	0.00562	CLDN2, PTGS1	2
Cancer	renal cancer	renal cancer	0.00567	AHRR, AIM1, AP5M1, APC, ARID2, CCDC18, CDC42EP3, CEBPA, CHD9, CREM, CXCL2, CXCL8, CYP1A1, DAPK1, DDX5, DDX58, DIDO1, DIEXF, DOCK8, FAM171B, FGF2, FGFR1OP2, FGFR2, GXYLT1, IFIT3, IGF1R, IGF2BP3, IL1R1, INHBB, KIAA1217, KIF1B, KIT, L1CAM, LARP4, LXN, MAML2, MDM2, MECOM, MPHOSPH8, MSRB2, MUC1, MYCN, NES, NETO2, NFKBIZ, NPL, NSD1, NUP214, PCF11, PDSS1, POLR3B, RANBP2, RPS6KA2, SAMD9, SENP6, SEPP1, SG…	70
Cancer	mammary tumor	mammary tumor	0.00633	ABCB1, ABCG2, ACPP, ADRB1, AGPAT4, ALDH1A3, ANKRD12, ANTXR2, APC, ATF5, ATP10D, B3GALNT1, BCCIP, BMP4, C15orf52, CALD1, CCNE2, CDK6, CEBPA, CLDN1, CMPK2, COBLL1, CXCL1, CXCL10, CXCL2, CXCL8, CYCS, CYP1A1, DAB2, DACH1, DAPK1, DSCC1, EIF3F, EIF5, ELF3, EPHX4, EPM2AIP1, ETV1, FAM49B, FASTKD5, FEN1, FGF2, FGFR2, FRMD4A, FUS, GLI2, GNA12, GPATCH4, GTF3C3, HDAC4, HIGD1A, HSD17B1, IFIT1, IGF1R, JUN, KIF…	109
Cancer	serous ovarian carcinoma	serous ovarian carcinoma	0.00652	APC, DAB2, ELF3, FZD3, KIT, KLK10, MECOM, MUC1, NSD1, RECK, RGCC, SBSPON, SEMA3C, TBX3, ZNF738	15
Cancer	serous ovarian carcinoma	stage 1C primary serous ovarian carcinoma	0.0135	KLK10, MUC1	2
Cancer	serous ovarian carcinoma	stage 1A primary serous ovarian carcinoma	0.0185	KLK10, MUC1	2
Cancer	serous ovarian carcinoma	stage 3c primary serous ovarian carcinoma	0.0185	KLK10, MUC1	2
Cancer	mesenchymal tumor	mesenchymal tumor	0.0066	ABCB1, CREB1, IGF1R, KIT, KITLG, NRP1	6
Cancer	liver tumor	liver tumor	0.00662	ACPP, ACTR2, AGPAT4, AHI1, AK2, ALDH1A3, ALG6, ALG8, ANKRD12, ANKRD50, ANTXR2, APC, API5, ARID2, ATF5, ATL3, ATP10D, ATP11A, B3GALNT1, BDH2, BMPR1B, C12orf4, C5, CAMSAP1, CCDC18, CCL20, CD47, CD58, CDK14, CHD9, CLASP2, CLDN2, CLDN23, CNNM2, CNTNAP2, COBLL1, COL27A1, COL6A1, CORO2A, CPSF6, CREB1, CTPS1, CXADR, CXCL8, CYP1B1, DAPK1, DDX58, DENND5B, DHCR24, DIDO1, DISP1, DNAJA1, DOCK8, DTX3L, EN2, E…	224
Cancer	primary ovarian cancer	primary ovarian cancer	0.00834	CXCL8, DHCR24, IGF2BP3, KLK10, MUC1, NBN, TACSTD2	7
Cancer	female genital tract serous cancer	female genital tract serous cancer	0.00974	ABCB1, APC, CDA, CXCL8, DAB2, ELF3, FEN1, FZD3, IGF2BP3, KIT, KLK10, L1CAM, MECOM, MEF2C, MUC1, NSD1, PCP4, PDZRN3, RECK, RGCC, SBSPON, SEMA3C, TBX3, TNNT1, ZNF738	25
Cancer	uterine carcinoma	uterine carcinoma	0.0098	ABCB1, ACSM3, AGPAT4, AIM1, ALG13, ANKRD12, ANKRD50, APC, B3GALNT1, C12orf4, C14orf142, C5orf24, CAMSAP1, CASP4, CCDC18, CDC42EP3, CHD9, CHML, CNTNAP2, CREM, CSTF2, CTPS1, CX3CL1, CXADR, CXCL8, CXorf57, CYP1A1, CYP1B1, DAB2, DAPK1, DDX58, DENND5B, DISP1, DOCK8, ELF3, EOGT, EPHX4, ETV1, FAM111B, FAM122A, FGF2, FGFR2, FIGNL1, FRMD4A, GEN1, GNA12, GTF3C3, GULP1, HDAC4, HNRNPU, HSPA2, HUNK, IFI44, IF…	149
Cancer	colorectal adenoma	colorectal adenoma	0.01	ABCG2, APC, CEMIP, CLDN2, CLDN23, CNNM2, CRNDE, DDX5, FOXQ1, LPAR1, NEURL1B, PTGS1, SEPP1	13
Cancer	nasopharyngeal carcinoma	nasopharyngeal carcinoma	0.0101	AIM1, APC, FGFR2, GNA12, JUN, KIT	6
Cancer	carcinoma	advanced stage carcinoma	0.0109	CDK6, DAB2, FGFR2, FZD3, IGF1R, KIT, KLK10, MDM2, MUC1, PTGS1, RECK, RGCC, RPS6, SBSPON, SEMA3C, ZNF738	16
Cancer	hepatobiliary system cancer	hepatobiliary system cancer	0.0111	ACPP, ACTR2, AGPAT4, AHI1, AK2, ALDH1A3, ALG6, ALG8, ANKRD12, ANKRD50, ANTXR2, APC, API5, ARID2, ATF5, ATL3, ATP10D, ATP11A, B3GALNT1, BDH2, BMPR1B, C12orf4, C5, CAMSAP1, CCDC18, CCL20, CD47, CD58, CDK14, CHD9, CLASP2, CLDN2, CLDN23, CNNM2, CNTNAP2, COBLL1, COL27A1, COL6A1, CORO2A, CPSF6, CREB1, CTPS1, CXADR, CXCL8, CYP1A1, DAPK1, DDX58, DENND5B, DHCR24, DIDO1, DISP1, DNAJA1, DOCK8, DTX3L, EN2, E…	226
Cancer	chondrosarcoma	chondrosarcoma	0.0121	CDK6, NRP1, ST7L, TAF15	4
Cancer	abdominal adenocarcinoma	abdominal adenocarcinoma	0.0122	ABCB1, ABCG2, ACSM3, ACTR2, AGMAT, AGPAT4, AGPAT5, AHI1, AHRR, AIM1, ALDH1A3, ALDH1L2, ALDH3A1, ALG13, ALG8, ANKRD12, ANKRD50, ANTXR2, AP5M1, APC, APCDD1, API5, ARID2, ATF5, ATP10D, ATP11A, B3GALNT1, BCL11B, BEND3, C12orf4, C14orf142, C15orf52, C2orf54, C5, C5orf24, CALD1, CAMSAP1, CASP4, CCDC18, CCDC88A, CD47, CD58, CDC42EP3, CDS2, CEBPA, CHD9, CHML, CHRNA5, CLASP2, CLDN2, CLIC3, CNTNAP2, COBLL1…	355
Cancer	tumor antigen-positive non-small cell lung cancer	tumor antigen-positive non-small cell lung cancer	0.0128	FGFR2, IGF1R, KIT, LOC102724428/SIK1, PTGS1	5
Cancer	liver carcinoma	liver carcinoma	0.013	ACPP, ACTR2, AGPAT4, AHI1, AK2, ALDH1A3, ALG6, ALG8, ANKRD12, ANKRD50, ANTXR2, APC, API5, ARID2, ATF5, ATL3, ATP10D, ATP11A, B3GALNT1, BDH2, BMPR1B, C12orf4, C5, CAMSAP1, CCDC18, CCL20, CD47, CD58, CDK14, CHD9, CLASP2, CLDN2, CLDN23, CNNM2, CNTNAP2, COBLL1, COL27A1, COL6A1, CORO2A, CPSF6, CREB1, CTPS1, CXADR, CXCL8, DAPK1, DDX58, DENND5B, DHCR24, DIDO1, DISP1, DNAJA1, DOCK8, DTX3L, EN2, EOGT, ERI…	217
Cancer	clear cell acanthoma	clear cell acanthoma	0.0135	FGFR2, MUC1	2
Cancer	endometrioid carcinoma	endometrioid carcinoma	0.0151	ABCB1, ACSM3, ACTR2, AGPAT4, AIM1, ALG13, ANKRD12, ANKRD50, APC, ATP10D, B3GALNT1, C12orf4, C14orf142, C5, C5orf24, CAMSAP1, CASP4, CCDC18, CCDC88A, CD47, CDC42EP3, CDS2, CHD9, CHML, CNTNAP2, CREM, CSTF2, CTPS1, CX3CL1, CXADR, CXorf57, CYP1A1, DAB2, DAPK1, DDX58, DENND5B, DIDO1, DISP1, DOCK8, ELF3, ELP2, EN2, EOGT, EPHX4, ETV1, FAM111B, FAM122A, FGFR2, FIGNL1, FJX1, FRMD4A, FUS, GEN1, GLI2, GNA12…	166
Cancer	hematological neoplasia	hematological neoplasia	0.0157	ABCB1, ABCG2, ACSM3, ADRB1, AHI1, AHR, ALDH1L2, ATP10D, ATP11A, ATP5S, BCL11B, BDH2, C1orf131, C2orf54, C5, CALD1, CD58, CDA, CDK6, CEBPA, CEMIP, CHD9, CLIC3, CNNM2, CNTNAP2, COL27A1, COL6A1, CORO2A, CPPED1, CSTF2T, CTNS, CTPS1, CXCL1, CXCL10, CXCL11, CXCL8, CYCS, CYP1A1, DAPK1, DDX58, DISP1, DLEU2, ERICH1, FAM111B, FAM129A, FEN1, FGF2, FGFR2, FRMD4B, FUS, FZD3, GEN1, GPLD1, GTF2IRD2/GTF2IRD2B, G…	151
Cancer	metastasis	metastasis	0.0162	ABCB1, AIM1, CALD1, CDK6, CEMIP, CXCL8, CYP1B1, DDX58, FGFR2, FUS, GNA12, HDAC4, IGF1R, KIT, LGALS8, LOC102724428/SIK1, MDM2, MUC1, NEDD9, NES, PAFAH1B1, PDZRN3, PIK3R3, PITX2, PTGS1, PTPN4, RPS6, S100A4, SLC5A3, SRD5A3, TFPI, TGFB2, THBS1	33
Cancer	connective or soft tissue tumor	connective or soft tissue tumor	0.0168	ABCB1, ADRB1, AHI1, AHR, AK2, ALDH1A3, ALDH3A1, ANTXR2, APC, ATL3, BMP4, CCNE2, CDA, CDK6, CEBPA, CEMIP, CNTNAP2, COBLL1, COL27A1, COL6A1, CREB1, CYP1A1, CYP1B1, DDX58, DISP1, EFCAB2, ETV1, FAM20C, FERMT1, FGF2, FGFR2, FUS, GLI2, HNF4G, IFI44L, IFIT1, IFIT3, IGF1R, IL1R1, JUN, KIT, KITLG, MALT1, MAX, MDM2, MFAP3L, MIOS, MPHOSPH8, MUC1, NDUFA6, NETO2, NR2F2, NRP1, NSD1, NSL1, PCP4, PDCD2, PDE4D, P…	80
Cancer	abdominal carcinoma	abdominal carcinoma	0.0173	ABCB1, ABCG2, ACSM3, ACTR2, AGMAT, AGPAT4, AGPAT5, AHI1, AHRR, AIM1, ALDH1A3, ALDH1L2, ALDH3A1, ALG13, ALG8, ANKRD12, ANKRD50, ANTXR2, AP5M1, APC, APCDD1, API5, ARID2, ATF5, ATP10D, ATP11A, B3GALNT1, BCL11B, BEND3, C12orf4, C14orf142, C15orf52, C2orf54, C5, C5orf24, CALD1, CAMSAP1, CASP4, CCDC18, CCDC88A, CD47, CD58, CDC42EP3, CDS2, CEBPA, CHD9, CHML, CHRNA5, CLASP2, CLDN2, CLIC3, CNTNAP2, COBLL1…	358
Cancer	central nervous system cancer	central nervous system cancer	0.0174	ABCG2, APC, CDK6, CNTNAP2, COL27A1, CXCL1, CXCL8, FGF2, FGFR2, GLI2, HSPA2, IGF1R, IL17RB, IL1R1, KIT, LGR5, LPAR1, MDM2, MECOM, MRPL20, MYCN, NBN, NEK6, NES, NSD1, PDGFC, RECK, SERPINI1, SOCS1, SYNJ2, THBS1	31
Cancer	urinary tract cancer	urinary tract cancer	0.0179	ACPP, AHRR, AIM1, ANKRD12, AP5M1, APC, ARID2, CALD1, CCDC18, CDC42EP3, CEBPA, CHD9, CREM, CXCL2, CXCL8, CYP1A1, DAPK1, DDX5, DDX58, DIDO1, DIEXF, DOCK8, ELF3, FAM171B, FGF2, FGFR1OP2, FGFR2, FOXQ1, GXYLT1, HDAC4, IFIT3, IGF1R, IGF2BP3, IL1R1, INHBB, JUN, KIAA1217, KIF1B, KIT, L1CAM, LARP4, LOC102724428/SIK1, LPAR1, LXN, MAML2, MDM2, MECOM, MPHOSPH8, MSRB2, MUC1, MYCN, NDUFA6, NES, NETO2, NFKBIZ, …	84
Cancer	colorectal carcinoma	colorectal carcinoma	0.0187	ABCB1, ABCG2, ACSM3, AGMAT, AGPAT4, AGPAT5, AHI1, AHRR, AIM1, ALDH1A3, ALDH1L2, ALDH3A1, ALG13, ALG8, ANKRD12, ANKRD50, ANTXR2, APC, API5, ARID2, ATF5, ATP10D, ATP11A, BCL11B, BEND3, C12orf4, C15orf52, C2orf54, CALD1, CAMSAP1, CASP4, CCDC18, CCDC88A, CD58, CDC42EP3, CDS2, CHD9, CHRNA5, CLASP2, CLDN2, CLIC3, CNTNAP2, COBLL1, COL27A1, COQ2, CORO2A, CPSF6, CREM, CRNDE, CSTF2, CTNS, CXCL1, CYP1B1, DA…	257
Cancer	hematologic cancer	hematologic cancer	0.0197	ABCB1, ABCG2, ACSM3, ADRB1, AHI1, AHR, ALDH1L2, ATP10D, ATP11A, ATP5S, BCL11B, BDH2, C1orf131, C2orf54, C5, CALD1, CD58, CDA, CDK6, CEBPA, CEMIP, CHD9, CLIC3, CNNM2, CNTNAP2, COL27A1, COL6A1, CORO2A, CPPED1, CSTF2T, CTNS, CTPS1, CXCL1, CXCL10, CXCL11, CXCL8, CYCS, CYP1A1, DAPK1, DDX58, DISP1, DLEU2, ERICH1, FAM111B, FAM129A, FEN1, FGF2, FGFR2, FRMD4B, FUS, FZD3, GEN1, GPLD1, GTF2IRD2/GTF2IRD2B, G…	147
Cancer	epithelial ovarian cancer	advanced epithelial ovarian cancer	0.0201	DAB2, FZD3, KLK10, MUC1, RECK, RGCC, SBSPON, SEMA3C, ZNF738	9
Cancer	gonadal tumor	gonadal tumor	0.0217	ABCB1, ACTR2, ALDH3A1, APC, APCDD1, ASCL2, ATP10D, C5, CCDC88A, CD47, CDS2, CHRNA5, CNTNAP2, CSTF2, CXADR, CXCL10, CXCL11, CXCL8, DAB2, DACH1, DHCR24, DIDO1, DISP1, DNAJA1, DOCK8, EIF3F, ELF3, ELP2, EN2, FAM20C, FGF2, FGFR2, FJX1, FUS, FZD3, GLI2, GPATCH4, GTF3C3, HSPA2, IGF2BP3, INPP4B, JUN, KISS1R, KIT, KLK10, LGR5, LNPEP, LOC102724428/SIK1, MCOLN2, MECOM, MUC1, NBN, NPTXR, NRP1, NSD1, PDE3B, P…	88
Cancer	oral cancer	oral cancer	0.022	BMP4, BMPR1B, CXCL1, CXCL10, CXCL2, CXCL3, CXCL8, FGFR2, GNA12, IFIT2, LPAR1, PCDH7, PRKACB, SERPINI1, TACSTD2	15
Cancer	urinary tract tumor	urinary tract tumor	0.0222	ACPP, AHRR, AIM1, ANKRD12, AP5M1, APC, ARID2, CALD1, CCDC18, CDC42EP3, CEBPA, CHD9, CREM, CXCL2, CXCL8, CYP1A1, DAPK1, DDX5, DDX58, DIDO1, DIEXF, DOCK8, ELF3, FAM171B, FGF2, FGFR1OP2, FGFR2, FOXQ1, GXYLT1, HDAC4, IFIT3, IGF1R, IGF2BP3, IL1R1, INHBB, JUN, KIAA1217, KIF1B, KIT, L1CAM, LARP4, LOC102724428/SIK1, LPAR1, LXN, MAML2, MDM2, MECOM, MPHOSPH8, MSRB2, MUC1, MYCN, NDUFA6, NES, NETO2, NFKBIZ, …	85
Cancer	glioblastoma cancer	glioblastoma cancer	0.0227	ABCG2, APC, CNTNAP2, CXCL1, FGF2, FGFR2, HSPA2, IL1R1, KIT, LGR5, LPAR1, MDM2, MECOM, NEK6, NES, NSD1, PDGFC, RECK, SERPINI1, SYNJ2	20
Cancer	KRAS mutation positive malignant solid tumor	KRAS mutation positive malignant solid tumor	0.0234	CDK6, FGFR2, KIT	3
Cancer	male genital neoplasm	male genital neoplasm	0.0237	ACPP, ADRB1, AIM1, AMD1, ANTXR2, APC, ATP10D, ATP11A, B3GALNT1, BAMBI, BMPR1B, CALD1, CEBPA, CLASP2, COBLL1, CX3CL1, CYP1B1, DACH1, DENND5B, EFCAB2, EHF, EIF3F, ELP2, ETV1, FAM13A, FAM20C, FEN1, FERMT1, FGFR2, GNA12, GXYLT1, IFI44L, KIT, KRT80, LGALS8, LPAR1, MDM2, MECOM, MUC1, NES, NRP1, OGT, PAFAH1B1, PDZRN3, PITX2, PTGS1, RANBP2, RARRES1, RCBTB2, RNASEL, SERPINB5, SGK1, SKP2, SLC2A6, SOCS1, SR…	72
Organismal Injury and Abnormalities	benign neoplasia	benign neoplasia	2.89e-09	ABCB1, ABCG2, ADRB1, AHR, AK2, ANTXR2, APC, BMP4, CCNE2, CEMIP, CLDN2, CLDN23, CNNM2, COL27A1, COL6A1, CRNDE, CX3CL1, CYP1B1, DAB2, DAPK1, DDX5, ELF3, FGF2, FGFR2, FOXQ1, FZD3, GLI2, HNF4G, IFI44L, IFIT1, IFIT3, IGF1R, INPP4B, JUN, KIF1B, KIT, KITLG, KLK10, LPAR1, MAML2, MAX, MDM2, MECOM, MFAP3L, MPHOSPH8, MUC1, NETO2, NEURL1B, NFKBIZ, NR2F2, NRP1, NSD1, NSL1, PCP4, PDGFC, PIK3R3, PMS1, PTGS1, RA…	77
Organismal Injury and Abnormalities	abdominal neoplasm	abdominal neoplasm	5.72e-06	ABCB1, ABCG2, ACPP, ACSL5, ACSM3, ACTR2, ADRB1, AGMAT, AGPAT4, AGPAT5, AHI1, AHR, AHRR, AIM1, AK2, ALDH1A3, ALDH1L2, ALDH3A1, ALG13, ALG6, ALG8, AMD1, ANKRD12, ANKRD50, ANTXR2, AP5M1, APC, APCDD1, API5, ARID2, ASCL2, ATF5, ATL3, ATP10D, ATP11A, ATP5F1, B3GALNT1, BAMBI, BCL11B, BDH2, BEND3, BMPR1B, C12orf4, C14orf142, C15orf40, C15orf52, C1orf131, C2orf54, C5, C5orf24, C9orf152, CALD1, CAMSAP1, CA…	521
Organismal Injury and Abnormalities	abdominal cancer	abdominal cancer	7.01e-06	ABCB1, ABCG2, ACPP, ACSL5, ACSM3, ACTR2, ADRB1, AGMAT, AGPAT4, AGPAT5, AHI1, AHR, AHRR, AIM1, AK2, ALDH1A3, ALDH1L2, ALDH3A1, ALG13, ALG6, ALG8, AMD1, ANKRD12, ANKRD50, ANTXR2, AP5M1, APC, APCDD1, API5, ARID2, ASCL2, ATF5, ATL3, ATP10D, ATP11A, ATP5F1, B3GALNT1, BAMBI, BCL11B, BDH2, BEND3, BMPR1B, C12orf4, C14orf142, C15orf40, C15orf52, C1orf131, C2orf54, C5, C5orf24, C9orf152, CALD1, CAMSAP1, CA…	518
Organismal Injury and Abnormalities	benign connective or soft tissue neoplasm	benign connective or soft tissue neoplasm	1.04e-05	ADRB1, AHR, AK2, ANTXR2, APC, CCNE2, COL27A1, COL6A1, CYP1B1, FGF2, FGFR2, HNF4G, IFI44L, IFIT1, IFIT3, IGF1R, JUN, KIT, KITLG, MAX, MFAP3L, MPHOSPH8, NR2F2, NRP1, NSL1, PCP4, PIK3R3, PTGS1, RAP2B, SLC5A3, SORBS2, TSPAN12	32
Organismal Injury and Abnormalities	hemangioma	hemangioma	1.55e-05	ABCB1, ABCG2, ADRB1, APC, BMP4, COL27A1, CX3CL1, CYP1B1, ELF3, FGFR2, GLI2, IGF1R, INPP4B, KIF1B, KIT, LPAR1, MAML2, MDM2, MECOM, MUC1, NETO2, NFKBIZ, NSD1, PDGFC, PMS1, RANBP2, SGK1, SLC19A1, SYK, TET3, THBS1	31
Organismal Injury and Abnormalities	benign neoplasm of female genital organ	benign neoplasm of female genital organ	1.67e-05	ADRB1, AHR, AK2, APC, CYP1B1, DAB2, ELF3, FGF2, FZD3, HNF4G, IFI44L, IFIT1, IFIT3, JUN, KIT, KLK10, MAX, MECOM, MFAP3L, MPHOSPH8, MUC1, NR2F2, NSD1, NSL1, PCP4, PIK3R3, RAP2B, RECK, RGCC, SBSPON, SEMA3C, SLC5A3, SORBS2, TBX3, TSPAN12, ZNF738	36
Organismal Injury and Abnormalities	tumorigenesis	tumorigenesis of genital organ	1.71e-05	ABCB1, ABCG2, ACPP, ACSM3, ACTR2, ADRB1, AGPAT4, AHR, AIM1, AK2, ALDH3A1, ALG13, AMD1, ANKRD12, ANKRD50, ANTXR2, APC, APCDD1, ASCL2, ATP10D, ATP11A, B3GALNT1, BAMBI, BMPR1B, C12orf4, C14orf142, C5, C5orf24, CALD1, CAMSAP1, CASP4, CCDC18, CCDC88A, CD47, CDA, CDC42EP3, CDS2, CEBPA, CHD9, CHML, CHRNA5, CLASP2, CNTNAP2, COBLL1, CREM, CSTF2, CTPS1, CX3CL1, CXADR, CXCL10, CXCL11, CXCL8, CXorf57, CYP1A1…	261
Organismal Injury and Abnormalities	tumorigenesis	tumorigenesis of reproductive tract	4.67e-05	ABCB1, ABCG2, ACSM3, ACTR2, ADRB1, AGPAT4, AHR, AIM1, AK2, ALDH3A1, ALG13, ANKRD12, ANKRD50, ANTXR2, APC, APCDD1, ASCL2, ATP10D, B3GALNT1, C12orf4, C14orf142, C5, C5orf24, CAMSAP1, CASP4, CCDC18, CCDC88A, CD47, CDA, CDC42EP3, CDS2, CHD9, CHML, CHRNA5, CNTNAP2, CREM, CSTF2, CTPS1, CX3CL1, CXADR, CXCL10, CXCL11, CXCL8, CXorf57, CYP1A1, CYP1B1, DAB2, DACH1, DAPK1, DDX58, DENND5B, DHCR24, DIDO1, DISP…	229
Organismal Injury and Abnormalities	tumorigenesis	tumorigenesis of tissue	0.00377	ABCB1, ABCG2, ACPP, ACSM3, ACTR2, ADRB1, AGMAT, AGPAT4, AGPAT5, AHI1, AHR, AHRR, AIM1, AK2, ALDH1A3, ALDH1L2, ALDH3A1, ALG13, ALG6, ALG8, AMD1, ANKRD12, ANKRD50, ANTXR2, AP5M1, APC, APCDD1, API5, ARID2, ATF5, ATL3, ATP10D, ATP11A, ATP5F1, ATP5S, B3GALNT1, BAMBI, BCCIP, BCL11B, BDH2, BEND3, BMP4, BMPR1B, C12orf4, C14orf142, C15orf40, C15orf52, C1orf131, C2orf54, C5, C5orf24, C9orf152, CALD1, CAMSA…	521
Organismal Injury and Abnormalities	genital tumor	genital tumor	1.78e-05	ABCB1, ABCG2, ACPP, ACSM3, ACTR2, ADRB1, AGPAT4, AHR, AIM1, AK2, ALDH3A1, ALG13, AMD1, ANKRD12, ANKRD50, ANTXR2, APC, APCDD1, ASCL2, ATP10D, ATP11A, B3GALNT1, BAMBI, BMPR1B, C12orf4, C14orf142, C5, C5orf24, CALD1, CAMSAP1, CASP4, CCDC18, CCDC88A, CD47, CDA, CDC42EP3, CDS2, CEBPA, CHD9, CHML, CHRNA5, CLASP2, CNTNAP2, COBLL1, CREM, CSTF2, CTPS1, CX3CL1, CXADR, CXCL10, CXCL11, CXCL8, CXorf57, CYP1A1…	261
Organismal Injury and Abnormalities	alcoholic hepatitis	alcoholic hepatitis	4.82e-05	CXCL1, CXCL10, CXCL2, CXCL8, PDE3B, PDE4B, PDE4D	7
Organismal Injury and Abnormalities	female genital neoplasm	female genital neoplasm	4.95e-05	ABCB1, ABCG2, ACSM3, ACTR2, ADRB1, AGPAT4, AHR, AIM1, AK2, ALDH3A1, ALG13, ANKRD12, ANKRD50, ANTXR2, APC, APCDD1, ASCL2, ATP10D, B3GALNT1, C12orf4, C14orf142, C5, C5orf24, CAMSAP1, CASP4, CCDC18, CCDC88A, CD47, CDA, CDC42EP3, CDS2, CHD9, CHML, CHRNA5, CNTNAP2, CREM, CSTF2, CTPS1, CX3CL1, CXADR, CXCL10, CXCL11, CXCL8, CXorf57, CYP1A1, CYP1B1, DAB2, DACH1, DAPK1, DDX58, DENND5B, DHCR24, DIDO1, DISP…	229
Organismal Injury and Abnormalities	urogenital cancer	urogenital cancer	5.54e-05	ABCB1, ABCG2, ACPP, ACSM3, ACTR2, ADRB1, AGPAT4, AHRR, AIM1, ALDH3A1, ALG13, AMD1, ANKRD12, ANKRD50, ANTXR2, AP5M1, APC, APCDD1, ARID2, ASCL2, ATP10D, ATP11A, B3GALNT1, BAMBI, BMP4, BMPR1B, C12orf4, C14orf142, C5, C5orf24, CALD1, CAMSAP1, CASP4, CCDC18, CCDC88A, CD47, CDA, CDC42EP3, CDS2, CEBPA, CHD9, CHML, CHRNA5, CLASP2, CNTNAP2, COBLL1, CREM, CSTF2, CTPS1, CX3CL1, CXADR, CXCL10, CXCL11, CXCL2,…	283
Organismal Injury and Abnormalities	genital tract cancer	genital tract cancer	6.96e-05	ABCB1, ABCG2, ACPP, ACSM3, ACTR2, ADRB1, AGPAT4, AIM1, ALDH3A1, ALG13, AMD1, ANKRD12, ANKRD50, ANTXR2, APC, APCDD1, ASCL2, ATP10D, ATP11A, B3GALNT1, BAMBI, BMPR1B, C12orf4, C14orf142, C5, C5orf24, CALD1, CAMSAP1, CASP4, CCDC18, CCDC88A, CD47, CDA, CDC42EP3, CDS2, CEBPA, CHD9, CHML, CHRNA5, CLASP2, CNTNAP2, COBLL1, CREM, CSTF2, CTPS1, CX3CL1, CXADR, CXCL10, CXCL11, CXCL8, CXorf57, CYP1A1, CYP1B1, …	251
Organismal Injury and Abnormalities	uterine tumor	uterine tumor	8.8e-05	ABCB1, ABCG2, ACSM3, ADRB1, AGPAT4, AHR, AIM1, AK2, ALG13, ANKRD12, ANKRD50, ANTXR2, APC, B3GALNT1, C12orf4, C14orf142, C5orf24, CAMSAP1, CASP4, CCDC18, CDA, CDC42EP3, CHD9, CHML, CNTNAP2, CREM, CSTF2, CTPS1, CX3CL1, CXADR, CXCL10, CXCL8, CXorf57, CYP1A1, CYP1B1, DAB2, DAPK1, DDX58, DENND5B, DISP1, DOCK8, ELF3, EOGT, EPHX4, ETV1, FAM111B, FAM122A, FEN1, FGF2, FGFR2, FIGNL1, FRMD4A, GEN1, GNA12, G…	183
Organismal Injury and Abnormalities	endometrium tumor	endometrium tumor	9.34e-05	ABCB1, ABCG2, ACSM3, AGPAT4, AIM1, ALG13, ANKRD12, ANKRD50, ANTXR2, APC, B3GALNT1, C12orf4, C14orf142, C5orf24, CAMSAP1, CASP4, CCDC18, CDA, CDC42EP3, CHD9, CHML, CNTNAP2, CREM, CSTF2, CTPS1, CX3CL1, CXADR, CXCL10, CXCL8, CXorf57, CYP1A1, CYP1B1, DAB2, DAPK1, DDX58, DENND5B, DISP1, DOCK8, ELF3, EOGT, EPHX4, ETV1, FAM111B, FAM122A, FEN1, FGF2, FGFR2, FIGNL1, FRMD4A, GEN1, GNA12, GTF3C3, GULP1, HDA…	164
Organismal Injury and Abnormalities	endometrial cancer	endometrial cancer	0.000121	ABCB1, ABCG2, ACSM3, AGPAT4, AIM1, ALG13, ANKRD12, ANKRD50, ANTXR2, APC, B3GALNT1, C12orf4, C14orf142, C5orf24, CAMSAP1, CASP4, CCDC18, CDA, CDC42EP3, CHD9, CHML, CNTNAP2, CREM, CSTF2, CTPS1, CX3CL1, CXADR, CXCL10, CXCL8, CXorf57, CYP1A1, CYP1B1, DAB2, DAPK1, DDX58, DENND5B, DISP1, DOCK8, ELF3, EOGT, EPHX4, ETV1, FAM111B, FAM122A, FEN1, FGF2, FGFR2, FIGNL1, FRMD4A, GEN1, GNA12, GTF3C3, GULP1, HDA…	163
Organismal Injury and Abnormalities	HER2 negative hormone receptor negative breast cancer	HER2 negative hormone receptor negative breast cancer	0.0002	ABCB1, CDK6, CEBPA, CXCL8, CYP1A1, ETV1, FGF2, FGFR2, JUN, KIT, L1CAM, MUC1, MYCN, PTHLH, S100A4, TIMP2	16
Organismal Injury and Abnormalities	leiomyomatosis	leiomyomatosis	0.000218	ADRB1, AHR, AK2, CYP1B1, FGF2, FGFR2, HNF4G, IFI44L, IFIT1, IFIT3, IGF1R, JUN, KIT, MAX, MFAP3L, MPHOSPH8, NR2F2, NSL1, PCP4, PIK3R3, RAP2B, SLC5A3, SORBS2, TSPAN12	24
Organismal Injury and Abnormalities	adenoma	adenoma	0.000237	ABCG2, APC, CEMIP, CLDN2, CLDN23, CNNM2, CRNDE, CYP1B1, DAB2, DAPK1, DDX5, ELF3, FGFR2, FOXQ1, FZD3, KIT, KLK10, LPAR1, MECOM, MUC1, NEURL1B, NSD1, PTGS1, RBP4, RECK, RGCC, SBSPON, SEMA3C, SEPP1, SRSF1, TBX3, ZNF738	32
Organismal Injury and Abnormalities	advanced malignant tumor	advanced malignant tumor	0.000274	ABCB1, AHI1, AIM1, CALD1, CDK6, CEMIP, CLDN2, CXCL8, CYP1B1, DAB2, DACH1, DDX58, FGF2, FGFR2, FUS, FZD3, GNA12, HDAC4, IGF1R, KIT, KLK10, LGALS8, LOC102724428/SIK1, MDM2, MECOM, MUC1, NEDD9, NES, PAFAH1B1, PDZRN3, PIK3R3, PITX2, PTGS1, PTPN4, RECK, RGCC, RPS6, S100A4, SBSPON, SEMA3C, SLC5A3, SRD5A3, TFPI, TGFB2, THBS1, ZNF738	46
Organismal Injury and Abnormalities	colorectal cancer	stage 2 colorectal cancer	0.000291	CLDN2, CYP1B1, PTGS1	3
Organismal Injury and Abnormalities	colorectal cancer	colorectal cancer	0.00184	ABCB1, ABCG2, ACSL5, ACSM3, AGMAT, AGPAT4, AGPAT5, AHI1, AHRR, AIM1, ALDH1A3, ALDH1L2, ALDH3A1, ALG13, ALG8, ANKRD12, ANKRD50, ANTXR2, APC, API5, ARID2, ATF5, ATP10D, ATP11A, BCL11B, BEND3, BMPR1B, C12orf4, C15orf52, C2orf54, CALD1, CAMSAP1, CASP4, CCDC18, CCDC88A, CD58, CDC42EP3, CDS2, CEMIP, CHD9, CHRNA5, CLASP2, CLDN1, CLDN2, CLIC3, CNNM2, CNTNAP2, COBLL1, COL27A1, COL6A1, COQ2, CORO2A, CPSF6,…	292
Organismal Injury and Abnormalities	colorectal cancer	stage 1 colorectal cancer	0.00287	CLDN2, CYP1B1	2
Organismal Injury and Abnormalities	female genital tract cancer	female genital tract cancer	0.000303	ABCB1, ABCG2, ACSM3, ACTR2, AGPAT4, AIM1, ALDH3A1, ALG13, ANKRD12, ANKRD50, ANTXR2, APC, APCDD1, ASCL2, ATP10D, B3GALNT1, C12orf4, C14orf142, C5, C5orf24, CAMSAP1, CASP4, CCDC18, CCDC88A, CD47, CDA, CDC42EP3, CDS2, CHD9, CHML, CHRNA5, CNTNAP2, CREM, CSTF2, CTPS1, CX3CL1, CXADR, CXCL10, CXCL11, CXCL8, CXorf57, CYP1A1, CYP1B1, DAB2, DACH1, DAPK1, DDX58, DENND5B, DHCR24, DIDO1, DISP1, DNAJA1, DOCK8,…	217
Organismal Injury and Abnormalities	malignant solid tumor	malignant solid tumor	0.000405	ABCB1, ABCG2, ACPP, ACSL5, ACSM3, ACTR2, ADRB1, AGMAT, AGPAT4, AGPAT5, AHI1, AHR, AHRR, AIM1, AIMP2, AK2, ALDH1A3, ALDH1L2, ALDH3A1, ALG13, ALG6, ALG8, AMD1, ANAPC7, ANKRD12, ANKRD13C, ANKRD50, ANTXR2, AP5M1, APC, APCDD1, API5, ARID2, ARRDC4, ASCL2, ATF5, ATL3, ATP10D, ATP11A, ATP5F1, ATP5S, B3GALNT1, BAMBI, BCCIP, BCL11B, BDH2, BEND3, BMP4, BMPR1B, C12orf4, C14orf142, C15orf40, C15orf52, C1orf13…	547
Organismal Injury and Abnormalities	malignant solid tumor	advanced malignant solid tumor	0.00217	ABCB1, AIM1, CALD1, CDK6, CEMIP, CLDN2, CXCL8, DAB2, DACH1, FGF2, FGFR2, FZD3, IGF1R, KIT, KLK10, LGALS8, LOC102724428/SIK1, MDM2, MECOM, MUC1, NES, PAFAH1B1, PDZRN3, PITX2, PTGS1, PTPN4, RECK, RGCC, RPS6, S100A4, SBSPON, SEMA3C, SLC5A3, SRD5A3, TFPI, TGFB2, THBS1, ZNF738	38
Organismal Injury and Abnormalities	capillary hemangioma	capillary hemangioma	0.000497	ABCB1, ABCG2, ADRB1, APC, COL27A1, CYP1B1, ELF3, FGFR2, GLI2, IGF1R, INPP4B, KIT, MAML2, MDM2, MECOM, MUC1, NFKBIZ, NSD1, PMS1, RANBP2, SGK1, SLC19A1, SYK, TET3	24
Organismal Injury and Abnormalities	pelvic cancer	pelvic cancer	0.000503	ABCB1, ABCG2, ACPP, ACSM3, ACTR2, ADRB1, AGMAT, AGPAT4, AIM1, ALDH3A1, ALG13, AMD1, ANKRD12, ANKRD50, ANTXR2, APC, APCDD1, ASCL2, ATP10D, ATP11A, B3GALNT1, BAMBI, BMPR1B, C12orf4, C14orf142, C5, C5orf24, CALD1, CAMSAP1, CASP4, CCDC18, CCDC88A, CD47, CDA, CDC42EP3, CDS2, CEBPA, CHD9, CHML, CHRNA5, CLASP2, CLIC3, CNTNAP2, COBLL1, CREM, CSTF2, CTPS1, CX3CL1, CXADR, CXCL10, CXCL11, CXCL8, CXorf57, CY…	260
Organismal Injury and Abnormalities	cancer	cancer	0.0007	ABCB1, ABCG2, ACPP, ACSL5, ACSM3, ACTR2, ADRB1, AGMAT, AGPAT4, AGPAT5, AHI1, AHR, AHRR, AIM1, AIMP2, AK2, ALDH1A3, ALDH1L2, ALDH3A1, ALG13, ALG6, ALG8, AMD1, ANAPC7, ANKRD12, ANKRD13C, ANKRD50, ANTXR2, AP5M1, APC, APCDD1, API5, ARID2, ARRDC4, ASCL2, ATF5, ATL3, ATP10D, ATP11A, ATP5F1, ATP5S, B3GALNT1, BAMBI, BCCIP, BCL11B, BDH2, BEND3, BMP4, BMPR1B, C12orf4, C14orf142, C15orf40, C15orf52, C1orf13…	551
Organismal Injury and Abnormalities	cancer	stage 3 cancer	0.00111	CLDN2, CMPK2, FAM49B, FGFR2, IGF1R, JUN, KIT, KLK10, LOC102724428/SIK1, MAX, MUC1, PTGS1, SERPINB5, SQLE	14
Organismal Injury and Abnormalities	cancer	liver cancer	0.00761	ACPP, ACTR2, AGPAT4, AHI1, AK2, ALDH1A3, ALG6, ALG8, ANKRD12, ANKRD50, ANTXR2, APC, API5, ARID2, ATF5, ATL3, ATP10D, ATP11A, B3GALNT1, BDH2, BMPR1B, C12orf4, C5, CAMSAP1, CCDC18, CCL20, CD47, CD58, CDK14, CHD9, CLASP2, CLDN2, CLDN23, CNNM2, CNTNAP2, COBLL1, COL27A1, COL6A1, CORO2A, CPSF6, CREB1, CTPS1, CXADR, CXCL8, DAPK1, DDX58, DENND5B, DHCR24, DIDO1, DISP1, DNAJA1, DOCK8, DTX3L, EN2, EOGT, ERI…	223
Organismal Injury and Abnormalities	congenital disorder of glycosylation type 1	congenital disorder of glycosylation type 1	0.000764	ALG13, ALG6, ALG8, DOLK, SRD5A3	5
Organismal Injury and Abnormalities	uterine leiomyoma	uterine leiomyoma	0.000907	ADRB1, AHR, AK2, CYP1B1, FGF2, HNF4G, IFI44L, IFIT1, IFIT3, JUN, MAX, MFAP3L, MPHOSPH8, NR2F2, NSL1, PCP4, PIK3R3, RAP2B, SLC5A3, SORBS2, TSPAN12	21
Organismal Injury and Abnormalities	hemangioblastoma	hemangioblastoma	0.000917	ABCB1, ABCG2, APC, COL27A1, CYP1B1, ELF3, FGFR2, GLI2, IGF1R, INPP4B, KIT, MAML2, MDM2, MECOM, MUC1, NFKBIZ, NSD1, PMS1, RANBP2, SGK1, SLC19A1, SYK, TET3	23
Organismal Injury and Abnormalities	brachydactyly type E	brachydactyly type E	0.000977	HOXD13, PTHLH	2
Organismal Injury and Abnormalities	differentiation	differentiation of chronic myelogenous leukemia cells	0.000977	CEBPA, MUC1	2
Organismal Injury and Abnormalities	differentiation	differentiation of myelomonocytic cells	0.000977	BMP4, CEBPA	2
Organismal Injury and Abnormalities	differentiation	differentiation of leukemia cells	0.00308	BMP4, CEBPA, MUC1, PDE4D	4
Organismal Injury and Abnormalities	differentiation	differentiation of myeloid leukemia cells	0.0203	CEBPA, MUC1, PDE4D	3
Organismal Injury and Abnormalities	primary colon carcinoma	primary colon carcinoma	0.000977	CALD1, IGF1R	2
Organismal Injury and Abnormalities	uterine cancer	uterine cancer	0.00111	ABCB1, ABCG2, ACSM3, AGPAT4, AIM1, ALG13, ANKRD12, ANKRD50, ANTXR2, APC, B3GALNT1, C12orf4, C14orf142, C5orf24, CAMSAP1, CASP4, CCDC18, CDA, CDC42EP3, CHD9, CHML, CNTNAP2, CREM, CSTF2, CTPS1, CX3CL1, CXADR, CXCL10, CXCL8, CXorf57, CYP1A1, CYP1B1, DAB2, DAPK1, DDX58, DENND5B, DISP1, DOCK8, ELF3, EOGT, EPHX4, ETV1, FAM111B, FAM122A, FEN1, FGF2, FGFR2, FIGNL1, FRMD4A, GEN1, GNA12, GTF3C3, GULP1, HDA…	168
Organismal Injury and Abnormalities	colon adenoma	colon adenoma	0.00112	APC, CLDN2, DDX5, FOXQ1, PTGS1	5
Organismal Injury and Abnormalities	growth	growth of tumor	0.00116	APC, APCDD1, BAMBI, BMP4, CDK6, FGF2, IGF1R, IL1R1, INHBB, KIT, KITLG, MUC1, OLR1, SERPINB5, SKP2, TGFB2, THBS1	17
Organismal Injury and Abnormalities	breast cancer	TNM stage III breast cancer	0.00137	CMPK2, FAM49B, FGFR2, JUN, KIT, MAX, SERPINB5, SQLE	8
Organismal Injury and Abnormalities	breast cancer	breast cancer	0.00981	ABCB1, ABCG2, ACPP, ADRB1, AGPAT4, ALDH1A3, ANKRD12, ANTXR2, APC, ATF5, ATP10D, B3GALNT1, BCCIP, BMP4, C15orf52, CALD1, CDK6, CEBPA, CLDN1, CMPK2, COBLL1, CXCL1, CXCL10, CXCL2, CXCL8, CYCS, CYP1A1, DACH1, DAPK1, DSCC1, EIF5, ELF3, EPHX4, EPM2AIP1, ETV1, FAM49B, FASTKD5, FGF2, FGFR2, FRMD4A, FUS, GLI2, GNA12, GPATCH4, GTF3C3, HDAC4, HIGD1A, HSD17B1, IFIT1, IGF1R, JUN, KIF1B, KIT, KLK10, L1CAM, LGA…	105
Organismal Injury and Abnormalities	breast cancer	TNM stage II breast cancer	0.0203	CMPK2, FGFR2, JUN	3
Organismal Injury and Abnormalities	endometrial carcinoma	endometrial carcinoma	0.00151	ABCB1, ACSM3, AGPAT4, AIM1, ALG13, ANKRD12, ANKRD50, APC, B3GALNT1, C12orf4, C14orf142, C5orf24, CAMSAP1, CASP4, CCDC18, CDC42EP3, CHD9, CHML, CNTNAP2, CREM, CSTF2, CTPS1, CX3CL1, CXADR, CXCL8, CXorf57, CYP1A1, CYP1B1, DAB2, DAPK1, DDX58, DENND5B, DISP1, DOCK8, ELF3, EOGT, EPHX4, ETV1, FAM111B, FAM122A, FGF2, FGFR2, FIGNL1, FRMD4A, GEN1, GNA12, GTF3C3, GULP1, HDAC4, HNRNPU, HSPA2, HUNK, IFI44, IF…	146
Organismal Injury and Abnormalities	female genital tract adenocarcinoma	female genital tract adenocarcinoma	0.00161	ABCB1, ACSM3, ACTR2, AGPAT4, AIM1, ALG13, ANKRD12, ANKRD50, APC, APCDD1, ATP10D, B3GALNT1, C12orf4, C14orf142, C5, C5orf24, CAMSAP1, CASP4, CCDC18, CCDC88A, CD47, CDC42EP3, CDS2, CHD9, CHML, CHRNA5, CNTNAP2, CREM, CSTF2, CTPS1, CX3CL1, CXADR, CXCL11, CXorf57, CYP1A1, DAB2, DAPK1, DDX58, DENND5B, DIDO1, DISP1, DNAJA1, DOCK8, ELF3, ELP2, EN2, EOGT, EPHX4, ETV1, FAM111B, FAM122A, FGF2, FGFR2, FIGNL1…	184
Organismal Injury and Abnormalities	malignant neoplasm of large intestine	malignant neoplasm of large intestine	0.00167	ABCB1, ABCG2, ACSL5, ACSM3, AGMAT, AGPAT4, AGPAT5, AHI1, AHR, AHRR, AIM1, ALDH1A3, ALDH1L2, ALDH3A1, ALG13, ALG6, ALG8, ANKRD12, ANKRD50, ANTXR2, APC, API5, ARID2, ATF5, ATP10D, ATP11A, ATP5F1, BCL11B, BEND3, BMPR1B, C12orf4, C15orf40, C15orf52, C1orf131, C2orf54, C5, CALD1, CAMSAP1, CASP4, CCDC18, CCDC88A, CCNE2, CD58, CDC42EP3, CDK6, CDS2, CEBPA, CEMIP, CHD9, CHRNA5, CLASP2, CLDN1, CLDN2, CLDN2…	404
Organismal Injury and Abnormalities	digestive system cancer	digestive system cancer	0.00173	ABCB1, ABCG2, ACPP, ACSL5, ACSM3, ACTR2, AGMAT, AGPAT4, AGPAT5, AHI1, AHR, AHRR, AIM1, AK2, ALDH1A3, ALDH1L2, ALDH3A1, ALG13, ALG6, ALG8, AMD1, ANKRD12, ANKRD50, ANTXR2, APC, API5, ARID2, ATF5, ATL3, ATP10D, ATP11A, ATP5F1, B3GALNT1, BCL11B, BDH2, BEND3, BMP4, BMPR1B, C12orf4, C15orf40, C15orf52, C1orf131, C2orf54, C5, C9orf152, CALD1, CAMSAP1, CASP4, CCDC18, CCDC88A, CCL20, CCNE2, CD47, CD58, CD…	476
Organismal Injury and Abnormalities	congenital disorders of glycosylation	congenital disorders of glycosylation	0.00174	ALG13, ALG6, ALG8, DOLK, SRD5A3, TMEM165, TMEM5	7
Organismal Injury and Abnormalities	adenocarcinoma	adenocarcinoma in endometrium	0.00176	ABCB1, ACSM3, AGPAT4, AIM1, ALG13, ANKRD12, ANKRD50, APC, B3GALNT1, C12orf4, C14orf142, C5orf24, CAMSAP1, CASP4, CCDC18, CDC42EP3, CHD9, CHML, CNTNAP2, CREM, CSTF2, CTPS1, CX3CL1, CXADR, CXorf57, CYP1A1, DAB2, DAPK1, DDX58, DENND5B, DISP1, DOCK8, ELF3, EOGT, EPHX4, ETV1, FAM111B, FAM122A, FGF2, FGFR2, FIGNL1, FRMD4A, GEN1, GNA12, GTF3C3, GULP1, HDAC4, HNRNPU, HSPA2, HUNK, IFI44, IFIT3, IKBIP, INP…	144
Organismal Injury and Abnormalities	adenocarcinoma	adenocarcinoma	0.00307	ABCB1, ABCG2, ACSM3, ACTR2, AGMAT, AGPAT4, AGPAT5, AHI1, AHR, AHRR, AIM1, ALDH1A3, ALDH1L2, ALDH3A1, ALG13, ALG6, ALG8, AMD1, ANKRD12, ANKRD50, ANTXR2, AP5M1, APC, APCDD1, API5, ARID2, ATF5, ATP10D, ATP11A, ATP5F1, B3GALNT1, BCCIP, BCL11B, BEND3, BMP4, BMPR1B, C12orf4, C14orf142, C15orf40, C15orf52, C1orf131, C2orf54, C5, C5orf24, C9orf152, CALD1, CAMSAP1, CASP4, CCDC18, CCDC88A, CCNE2, CD47, CD5…	464
Organismal Injury and Abnormalities	adenocarcinoma	advanced adenocarcinoma	0.00456	CDK6, DAB2, FGFR2, FZD3, KIT, MUC1, PTGS1, RECK, RGCC, SBSPON, SEMA3C, ZNF738	12
Organismal Injury and Abnormalities	adenocarcinoma	primary adenocarcinoma	0.0189	CALD1, IGF1R, KLK10, MUC1	4
Organismal Injury and Abnormalities	large intestine neoplasm	large intestine neoplasm	0.0019	ABCB1, ABCG2, ACSL5, ACSM3, AGMAT, AGPAT4, AGPAT5, AHI1, AHR, AHRR, AIM1, ALDH1A3, ALDH1L2, ALDH3A1, ALG13, ALG6, ALG8, ANKRD12, ANKRD50, ANTXR2, APC, API5, ARID2, ATF5, ATP10D, ATP11A, ATP5F1, BCL11B, BEND3, BMPR1B, C12orf4, C15orf40, C15orf52, C1orf131, C2orf54, C5, CALD1, CAMSAP1, CASP4, CCDC18, CCDC88A, CCNE2, CD58, CDC42EP3, CDK6, CDS2, CEBPA, CEMIP, CHD9, CHRNA5, CLASP2, CLDN1, CLDN2, CLDN2…	405
Organismal Injury and Abnormalities	breast or ovarian cancer	breast or ovarian cancer	0.00191	ABCB1, ABCG2, ACPP, ACTR2, ADRB1, AGPAT4, ALDH1A3, ALDH3A1, ANKRD12, ANTXR2, APC, APCDD1, ASCL2, ATF5, ATP10D, B3GALNT1, BCCIP, BMP4, C15orf52, C5, CALD1, CCDC88A, CD47, CDK6, CDS2, CEBPA, CHRNA5, CLDN1, CMPK2, CNTNAP2, COBLL1, CSTF2, CXADR, CXCL1, CXCL10, CXCL11, CXCL2, CXCL8, CYCS, CYP1A1, DAB2, DACH1, DAPK1, DHCR24, DIDO1, DISP1, DNAJA1, DOCK8, DSCC1, EIF5, ELF3, ELP2, EN2, EPHX4, EPM2AIP1, ET…	162
Organismal Injury and Abnormalities	renal clear cell adenocarcinoma	renal clear cell adenocarcinoma	0.00192	AHRR, AIM1, AP5M1, APC, ARID2, CCDC18, CDC42EP3, CEBPA, CHD9, CREM, DAPK1, DDX58, DIDO1, DIEXF, DOCK8, FAM171B, FGFR1OP2, FGFR2, GXYLT1, IGF1R, IGF2BP3, INHBB, KIAA1217, KIF1B, KIT, L1CAM, LARP4, LXN, MDM2, MECOM, MPHOSPH8, MSRB2, MUC1, NES, NETO2, NFKBIZ, NPL, NSD1, NUP214, PCF11, PDSS1, POLR3B, RANBP2, RPS6KA2, SAMD9, SENP6, SEPP1, SGO1, SLC4A8, SUV39H2, SYNJ2, TET3, TIMP2, TMEM47, USP34, UTP14…	58
Organismal Injury and Abnormalities	clear-cell adenocarcinoma	clear-cell adenocarcinoma	0.00197	AHRR, AIM1, AP5M1, APC, ARID2, CCDC18, CDC42EP3, CEBPA, CHD9, CREM, CXCL11, DAPK1, DDX58, DIDO1, DIEXF, DOCK8, FAM171B, FGFR1OP2, FGFR2, GXYLT1, IGF1R, IGF2BP3, INHBB, KIAA1217, KIF1B, KIT, L1CAM, LARP4, LXN, MDM2, MECOM, MPHOSPH8, MSRB2, MUC1, NES, NETO2, NFKBIZ, NPL, NSD1, NUP214, PCF11, PDSS1, POLR3B, RANBP2, RPS6KA2, SAMD9, SENP6, SEPP1, SGO1, SLC4A8, SUV39H2, SYNJ2, TET3, TIMP2, TMEM47, USP3…	59
Organismal Injury and Abnormalities	colorectal neoplasia	colorectal neoplasia	0.00207	ABCB1, ABCG2, ACSL5, ACSM3, AGMAT, AGPAT4, AGPAT5, AHI1, AHRR, AIM1, ALDH1A3, ALDH1L2, ALDH3A1, ALG13, ALG8, ANKRD12, ANKRD50, ANTXR2, APC, API5, ARID2, ATF5, ATP10D, ATP11A, BCL11B, BEND3, BMPR1B, C12orf4, C15orf52, C2orf54, CALD1, CAMSAP1, CASP4, CCDC18, CCDC88A, CD58, CDC42EP3, CDS2, CEMIP, CHD9, CHRNA5, CLASP2, CLDN1, CLDN2, CLDN23, CLIC3, CNNM2, CNTNAP2, COBLL1, COL27A1, COL6A1, COQ2, CORO2A…	294
Organismal Injury and Abnormalities	neoplasia	neoplasia of epithelial tissue	0.00215	ABCB1, ABCG2, ACPP, ACSM3, ACTR2, AGMAT, AGPAT4, AGPAT5, AHI1, AHR, AHRR, AIM1, AK2, ALDH1A3, ALDH1L2, ALDH3A1, ALG13, ALG6, ALG8, AMD1, ANKRD12, ANKRD50, ANTXR2, AP5M1, APC, APCDD1, API5, ARID2, ATF5, ATL3, ATP10D, ATP11A, ATP5F1, ATP5S, B3GALNT1, BAMBI, BCCIP, BCL11B, BDH2, BEND3, BMP4, BMPR1B, C12orf4, C14orf142, C15orf40, C15orf52, C1orf131, C2orf54, C5, C5orf24, C9orf152, CALD1, CAMSAP1, CAS…	516
Organismal Injury and Abnormalities	neoplasia	Gastrointestinal Tract Cancer and Tumors	0.0031	ABCB1, ABCG2, ACSL5, ACSM3, AGMAT, AGPAT4, AGPAT5, AHI1, AHR, AHRR, AIM1, ALDH1A3, ALDH1L2, ALDH3A1, ALG13, ALG6, ALG8, ANKRD12, ANKRD50, ANTXR2, APC, API5, ARID2, ATF5, ATP10D, ATP11A, ATP5F1, BCL11B, BEND3, BMP4, BMPR1B, C12orf4, C15orf40, C15orf52, C1orf131, C2orf54, C5, CALD1, CAMSAP1, CASP4, CCDC18, CCDC88A, CCNE2, CD58, CDC42EP3, CDK6, CDS2, CEBPA, CEMIP, CHD9, CHRNA5, CLASP2, CLDN1, CLDN2,…	419
Organismal Injury and Abnormalities	neoplasia	Renal Cancer and Tumors	0.0046	AHRR, AIM1, AP5M1, APC, ARID2, CCDC18, CDC42EP3, CEBPA, CHD9, CREM, CXCL2, CXCL8, CYP1A1, DAPK1, DDX5, DDX58, DIDO1, DIEXF, DOCK8, FAM171B, FGF2, FGFR1OP2, FGFR2, GXYLT1, IFIT3, IGF1R, IGF2BP3, IL1R1, INHBB, KIAA1217, KIF1B, KIT, L1CAM, LARP4, LXN, MAML2, MDM2, MECOM, MPHOSPH8, MSRB2, MUC1, MYCN, NES, NETO2, NFKBIZ, NPL, NSD1, NUP214, PCF11, PDSS1, POLR3B, RANBP2, RPS6KA2, SAMD9, SENP6, SEPP1, SG…	71
Organismal Injury and Abnormalities	neoplasia	Ovarian Cancer and Tumors	0.0239	ABCB1, ACTR2, ALDH3A1, APC, APCDD1, ASCL2, ATP10D, C5, CCDC88A, CD47, CDS2, CHRNA5, CNTNAP2, CSTF2, CXADR, CXCL10, CXCL11, CXCL8, DAB2, DACH1, DHCR24, DIDO1, DISP1, DNAJA1, DOCK8, EIF3F, ELF3, ELP2, EN2, FGF2, FGFR2, FJX1, FUS, FZD3, GLI2, GPATCH4, GTF3C3, HSPA2, IGF2BP3, INPP4B, JUN, KISS1R, KIT, KLK10, LGR5, LNPEP, LOC102724428/SIK1, MCOLN2, MECOM, MUC1, NBN, NPTXR, NRP1, NSD1, PDE3B, PDE4D, PE…	85
Organismal Injury and Abnormalities	proliferation	proliferation of tumor cells	0.00216	APC, APCDD1, BAMBI, BMP4, CDK6, FGF2, IGF1R, IL1R1, INHBB, KIT, KITLG, MUC1, SKP2, TGFB2, THBS1	15
Organismal Injury and Abnormalities	proliferation	proliferation of small cell lung cancer cells	0.00562	SKP2, THBS1	2
Organismal Injury and Abnormalities	proliferation	proliferation of cancer cells	0.0113	APCDD1, BAMBI, FGF2, IGF1R, IL1R1, INHBB, KIT, KITLG, MUC1, SKP2, TGFB2, THBS1	12
Organismal Injury and Abnormalities	gastrointestinal tract cancer	gastrointestinal tract cancer	0.00231	ABCB1, ABCG2, ACSL5, ACSM3, AGMAT, AGPAT4, AGPAT5, AHI1, AHR, AHRR, AIM1, ALDH1A3, ALDH1L2, ALDH3A1, ALG13, ALG6, ALG8, ANKRD12, ANKRD50, ANTXR2, APC, API5, ARID2, ATF5, ATP10D, ATP11A, ATP5F1, BCL11B, BEND3, BMP4, BMPR1B, C12orf4, C15orf40, C15orf52, C1orf131, C2orf54, C5, CALD1, CAMSAP1, CASP4, CCDC18, CCDC88A, CCNE2, CD58, CDC42EP3, CDK6, CDS2, CEBPA, CEMIP, CHD9, CHRNA5, CLASP2, CLDN1, CLDN2,…	418
Organismal Injury and Abnormalities	digestive organ tumor	digestive organ tumor	0.00243	ABCB1, ABCG2, ACPP, ACSL5, ACSM3, ACTR2, AGMAT, AGPAT4, AGPAT5, AHI1, AHR, AHRR, AIM1, AK2, ALDH1A3, ALDH1L2, ALDH3A1, ALG13, ALG6, ALG8, AMD1, ANKRD12, ANKRD50, ANTXR2, APC, API5, ARID2, ATF5, ATL3, ATP10D, ATP11A, ATP5F1, B3GALNT1, BCL11B, BDH2, BEND3, BMP4, BMPR1B, C12orf4, C15orf40, C15orf52, C1orf131, C2orf54, C5, C9orf152, CALD1, CAMSAP1, CASP4, CCDC18, CCDC88A, CCL20, CCNE2, CD47, CD58, CD…	477
Organismal Injury and Abnormalities	epithelial cancer	epithelial cancer	0.00247	ABCB1, ABCG2, ACPP, ACSM3, ACTR2, AGMAT, AGPAT4, AGPAT5, AHI1, AHR, AHRR, AIM1, AK2, ALDH1A3, ALDH1L2, ALDH3A1, ALG13, ALG6, ALG8, AMD1, ANKRD12, ANKRD50, ANTXR2, AP5M1, APC, APCDD1, API5, ARID2, ATF5, ATL3, ATP10D, ATP11A, ATP5F1, ATP5S, B3GALNT1, BCCIP, BCL11B, BDH2, BEND3, BMP4, BMPR1B, C12orf4, C14orf142, C15orf40, C15orf52, C1orf131, C2orf54, C5, C5orf24, C9orf152, CALD1, CAMSAP1, CASP4, CCD…	514
Organismal Injury and Abnormalities	genitourinary carcinoma	genitourinary carcinoma	0.00249	ABCB1, ACPP, ACSM3, ACTR2, AGPAT4, AHRR, AIM1, ALG13, ANKRD12, ANKRD50, ANTXR2, AP5M1, APC, APCDD1, ARID2, ATP10D, ATP11A, B3GALNT1, BMP4, C12orf4, C14orf142, C5, C5orf24, CAMSAP1, CASP4, CCDC18, CCDC88A, CD47, CDC42EP3, CDS2, CEBPA, CHD9, CHML, CHRNA5, CLASP2, CNTNAP2, COBLL1, CREM, CSTF2, CTPS1, CX3CL1, CXADR, CXCL10, CXCL11, CXCL2, CXCL8, CXorf57, CYP1A1, CYP1B1, DAB2, DAPK1, DDX58, DENND5B, D…	249
Organismal Injury and Abnormalities	achondrogenesis	achondrogenesis	0.00287	SLC26A2, TRIP11	2
Organismal Injury and Abnormalities	hand-foot syndrome	hand-foot syndrome	0.00287	ABCB1, CDA	2
Organismal Injury and Abnormalities	colon tumor	colon tumor	0.00298	ABCB1, ABCG2, ACSM3, AGPAT4, AGPAT5, AHI1, AHRR, AIM1, ALDH1A3, ALDH1L2, ALDH3A1, ALG13, ALG8, ANKRD12, ANKRD50, ANTXR2, APC, API5, ARID2, ATF5, ATP10D, ATP11A, BCL11B, BEND3, C12orf4, C15orf52, C2orf54, CALD1, CAMSAP1, CASP4, CCDC18, CD58, CDC42EP3, CDS2, CHD9, CHRNA5, CLASP2, CLDN1, CLDN2, CNNM2, CNTNAP2, COBLL1, COL27A1, COL6A1, COQ2, CORO2A, CPSF6, CREM, CSTF2, CTNS, CXCL1, CXCL8, CYP1B1, DAB…	268
Organismal Injury and Abnormalities	chemotherapy resistance	chemotherapy resistance of tumor cell lines	0.00308	FGF2, HDAC4, IGF1R, MDM2	4
Organismal Injury and Abnormalities	endometriosis	endometriosis	0.00318	AHR, AHRR, ALDH1A3, CEMIP, COL6A1, CREB1, CX3CL1, CXADR, CXCL10, CXCL8, FGF2, HSD17B1, IL1R1, JUN, KIT, MUC1, PDE4D, PRKACB, PTGS1, RARRES1, RBP4, RGCC, SGK1, SMAD6, STS, TGFB2, TIMP2	27
Organismal Injury and Abnormalities	colon cancer	colon cancer	0.0033	ABCB1, ABCG2, ACSM3, AGPAT4, AGPAT5, AHI1, AHRR, AIM1, ALDH1A3, ALDH1L2, ALDH3A1, ALG13, ALG8, ANKRD12, ANKRD50, ANTXR2, APC, API5, ARID2, ATF5, ATP10D, ATP11A, BCL11B, BEND3, C12orf4, C15orf52, C2orf54, CALD1, CAMSAP1, CASP4, CCDC18, CD58, CDC42EP3, CDS2, CHD9, CHRNA5, CLASP2, CLDN1, CLDN2, CNNM2, CNTNAP2, COBLL1, COL27A1, COL6A1, COQ2, CORO2A, CPSF6, CREM, CSTF2, CTNS, CXCL1, CXCL8, CYP1B1, DAB…	267
Organismal Injury and Abnormalities	colon cancer	stage 3 colon cancer	0.0185	CLDN2, PTGS1	2
Organismal Injury and Abnormalities	breast or colorectal cancer	breast or colorectal cancer	0.00354	ABCB1, ABCG2, ACPP, ACSL5, ACSM3, ADRB1, AGMAT, AGPAT4, AGPAT5, AHI1, AHRR, AIM1, ALDH1A3, ALDH1L2, ALDH3A1, ALG13, ALG8, ANKRD12, ANKRD50, ANTXR2, APC, API5, ARID2, ATF5, ATP10D, ATP11A, B3GALNT1, BCCIP, BCL11B, BEND3, BMP4, BMPR1B, C12orf4, C15orf52, C2orf54, CALD1, CAMSAP1, CASP4, CCDC18, CCDC88A, CD58, CDC42EP3, CDK6, CDS2, CEBPA, CEMIP, CHD9, CHRNA5, CLASP2, CLDN1, CLDN2, CLIC3, CMPK2, CNNM2…	317
Organismal Injury and Abnormalities	fibromatosis	fibromatosis	0.00384	ANTXR2, APC, CCNE2, COL27A1, COL6A1, KIT, KITLG, NRP1, PTGS1	9
Organismal Injury and Abnormalities	invasion	invasion of vascular endothelial cells	0.00416	FGF2, SP100, TIMP2	3
Organismal Injury and Abnormalities	ovarian carcinoma	grade 3-4 ovarian carcinoma	0.00416	KLK10, MECOM, MUC1	3
Organismal Injury and Abnormalities	liver lesion	liver lesion	0.0046	ACPP, ACTR2, AGPAT4, AHI1, AK2, ALDH1A3, ALG6, ALG8, ANKRD12, ANKRD50, ANTXR2, APC, API5, ARID2, ATF5, ATL3, ATP10D, ATP11A, B3GALNT1, BDH2, BMPR1B, C12orf4, C5, CAMSAP1, CCDC18, CCL20, CD47, CD58, CDK14, CHD9, CLASP2, CLDN2, CLDN23, CNNM2, CNTNAP2, COBLL1, COL27A1, COL6A1, CORO2A, CPSF6, CREB1, CTPS1, CXADR, CXCL1, CXCL10, CXCL2, CXCL8, CYP1B1, DAPK1, DDX5, DDX58, DENND5B, DHCR24, DIDO1, DISP1, …	229
Organismal Injury and Abnormalities	ovarian cancer	advanced ovarian cancer	0.00509	DAB2, DACH1, FZD3, KLK10, MECOM, MUC1, RECK, RGCC, SBSPON, SEMA3C, ZNF738	11
Organismal Injury and Abnormalities	renal cell cancer	renal cell cancer	0.0051	AHRR, AIM1, AP5M1, APC, ARID2, CCDC18, CDC42EP3, CEBPA, CHD9, CREM, CXCL2, CYP1A1, DAPK1, DDX58, DIDO1, DIEXF, DOCK8, FAM171B, FGFR1OP2, FGFR2, GXYLT1, IFIT3, IGF1R, IGF2BP3, IL1R1, INHBB, KIAA1217, KIF1B, KIT, L1CAM, LARP4, LXN, MAML2, MDM2, MECOM, MPHOSPH8, MSRB2, MUC1, NES, NETO2, NFKBIZ, NPL, NSD1, NUP214, PCF11, PDSS1, POLR3B, RANBP2, RPS6KA2, SAMD9, SENP6, SEPP1, SGO1, SLC4A8, SUV39H2, SYNJ…	65
Organismal Injury and Abnormalities	gastrointestinal stromal tumor in gastrointestinal tract	gastrointestinal stromal tumor in gastrointestinal tract	0.00562	ABCB1, KIT	2
Organismal Injury and Abnormalities	primary colorectal adenocarcinoma	primary colorectal adenocarcinoma	0.00562	CALD1, IGF1R	2
Organismal Injury and Abnormalities	stage II colon cancer	stage II colon cancer	0.00562	CLDN2, PTGS1	2
Organismal Injury and Abnormalities	venous ulcer of leg	venous ulcer of leg	0.00562	PTGS1, TFPI	2
Organismal Injury and Abnormalities	renal cancer	renal cancer	0.00567	AHRR, AIM1, AP5M1, APC, ARID2, CCDC18, CDC42EP3, CEBPA, CHD9, CREM, CXCL2, CXCL8, CYP1A1, DAPK1, DDX5, DDX58, DIDO1, DIEXF, DOCK8, FAM171B, FGF2, FGFR1OP2, FGFR2, GXYLT1, IFIT3, IGF1R, IGF2BP3, IL1R1, INHBB, KIAA1217, KIF1B, KIT, L1CAM, LARP4, LXN, MAML2, MDM2, MECOM, MPHOSPH8, MSRB2, MUC1, MYCN, NES, NETO2, NFKBIZ, NPL, NSD1, NUP214, PCF11, PDSS1, POLR3B, RANBP2, RPS6KA2, SAMD9, SENP6, SEPP1, SG…	70
Organismal Injury and Abnormalities	mammary tumor	mammary tumor	0.00633	ABCB1, ABCG2, ACPP, ADRB1, AGPAT4, ALDH1A3, ANKRD12, ANTXR2, APC, ATF5, ATP10D, B3GALNT1, BCCIP, BMP4, C15orf52, CALD1, CCNE2, CDK6, CEBPA, CLDN1, CMPK2, COBLL1, CXCL1, CXCL10, CXCL2, CXCL8, CYCS, CYP1A1, DAB2, DACH1, DAPK1, DSCC1, EIF3F, EIF5, ELF3, EPHX4, EPM2AIP1, ETV1, FAM49B, FASTKD5, FEN1, FGF2, FGFR2, FRMD4A, FUS, GLI2, GNA12, GPATCH4, GTF3C3, HDAC4, HIGD1A, HSD17B1, IFIT1, IGF1R, JUN, KIF…	109
Organismal Injury and Abnormalities	serous ovarian carcinoma	serous ovarian carcinoma	0.00652	APC, DAB2, ELF3, FZD3, KIT, KLK10, MECOM, MUC1, NSD1, RECK, RGCC, SBSPON, SEMA3C, TBX3, ZNF738	15
Organismal Injury and Abnormalities	serous ovarian carcinoma	stage 1C primary serous ovarian carcinoma	0.0135	KLK10, MUC1	2
Organismal Injury and Abnormalities	serous ovarian carcinoma	stage 1A primary serous ovarian carcinoma	0.0185	KLK10, MUC1	2
Organismal Injury and Abnormalities	serous ovarian carcinoma	stage 3c primary serous ovarian carcinoma	0.0185	KLK10, MUC1	2
Organismal Injury and Abnormalities	mesenchymal tumor	mesenchymal tumor	0.0066	ABCB1, CREB1, IGF1R, KIT, KITLG, NRP1	6
Organismal Injury and Abnormalities	liver tumor	liver tumor	0.00662	ACPP, ACTR2, AGPAT4, AHI1, AK2, ALDH1A3, ALG6, ALG8, ANKRD12, ANKRD50, ANTXR2, APC, API5, ARID2, ATF5, ATL3, ATP10D, ATP11A, B3GALNT1, BDH2, BMPR1B, C12orf4, C5, CAMSAP1, CCDC18, CCL20, CD47, CD58, CDK14, CHD9, CLASP2, CLDN2, CLDN23, CNNM2, CNTNAP2, COBLL1, COL27A1, COL6A1, CORO2A, CPSF6, CREB1, CTPS1, CXADR, CXCL8, CYP1B1, DAPK1, DDX58, DENND5B, DHCR24, DIDO1, DISP1, DNAJA1, DOCK8, DTX3L, EN2, E…	224
Organismal Injury and Abnormalities	physical disability	physical disability	0.00689	PDE3B, PDE4B, PDE4D	3
Organismal Injury and Abnormalities	intermittent claudication	intermittent claudication	0.0082	PDE3B, PDE4B, PDE4D, TIMP2	4
Organismal Injury and Abnormalities	primary ovarian cancer	primary ovarian cancer	0.00834	CXCL8, DHCR24, IGF2BP3, KLK10, MUC1, NBN, TACSTD2	7
Organismal Injury and Abnormalities	familial exudative vitreoretinopathy	familial exudative vitreoretinopathy	0.00917	NDP, TSPAN12	2
Organismal Injury and Abnormalities	irido-corneo-trabecular dysgenesis	irido-corneo-trabecular dysgenesis	0.00917	CYP1B1, PITX2	2
Organismal Injury and Abnormalities	female genital tract serous cancer	female genital tract serous cancer	0.00974	ABCB1, APC, CDA, CXCL8, DAB2, ELF3, FEN1, FZD3, IGF2BP3, KIT, KLK10, L1CAM, MECOM, MEF2C, MUC1, NSD1, PCP4, PDZRN3, RECK, RGCC, SBSPON, SEMA3C, TBX3, TNNT1, ZNF738	25
Organismal Injury and Abnormalities	uterine carcinoma	uterine carcinoma	0.0098	ABCB1, ACSM3, AGPAT4, AIM1, ALG13, ANKRD12, ANKRD50, APC, B3GALNT1, C12orf4, C14orf142, C5orf24, CAMSAP1, CASP4, CCDC18, CDC42EP3, CHD9, CHML, CNTNAP2, CREM, CSTF2, CTPS1, CX3CL1, CXADR, CXCL8, CXorf57, CYP1A1, CYP1B1, DAB2, DAPK1, DDX58, DENND5B, DISP1, DOCK8, ELF3, EOGT, EPHX4, ETV1, FAM111B, FAM122A, FGF2, FGFR2, FIGNL1, FRMD4A, GEN1, GNA12, GTF3C3, GULP1, HDAC4, HNRNPU, HSPA2, HUNK, IFI44, IF…	149
Organismal Injury and Abnormalities	colorectal adenoma	colorectal adenoma	0.01	ABCG2, APC, CEMIP, CLDN2, CLDN23, CNNM2, CRNDE, DDX5, FOXQ1, LPAR1, NEURL1B, PTGS1, SEPP1	13
Organismal Injury and Abnormalities	nasopharyngeal carcinoma	nasopharyngeal carcinoma	0.0101	AIM1, APC, FGFR2, GNA12, JUN, KIT	6
Organismal Injury and Abnormalities	carcinoma	advanced stage carcinoma	0.0109	CDK6, DAB2, FGFR2, FZD3, IGF1R, KIT, KLK10, MDM2, MUC1, PTGS1, RECK, RGCC, RPS6, SBSPON, SEMA3C, ZNF738	16
Organismal Injury and Abnormalities	hepatobiliary system cancer	hepatobiliary system cancer	0.0111	ACPP, ACTR2, AGPAT4, AHI1, AK2, ALDH1A3, ALG6, ALG8, ANKRD12, ANKRD50, ANTXR2, APC, API5, ARID2, ATF5, ATL3, ATP10D, ATP11A, B3GALNT1, BDH2, BMPR1B, C12orf4, C5, CAMSAP1, CCDC18, CCL20, CD47, CD58, CDK14, CHD9, CLASP2, CLDN2, CLDN23, CNNM2, CNTNAP2, COBLL1, COL27A1, COL6A1, CORO2A, CPSF6, CREB1, CTPS1, CXADR, CXCL8, CYP1A1, DAPK1, DDX58, DENND5B, DHCR24, DIDO1, DISP1, DNAJA1, DOCK8, DTX3L, EN2, E…	226
Organismal Injury and Abnormalities	chondrosarcoma	chondrosarcoma	0.0121	CDK6, NRP1, ST7L, TAF15	4
Organismal Injury and Abnormalities	abdominal adenocarcinoma	abdominal adenocarcinoma	0.0122	ABCB1, ABCG2, ACSM3, ACTR2, AGMAT, AGPAT4, AGPAT5, AHI1, AHRR, AIM1, ALDH1A3, ALDH1L2, ALDH3A1, ALG13, ALG8, ANKRD12, ANKRD50, ANTXR2, AP5M1, APC, APCDD1, API5, ARID2, ATF5, ATP10D, ATP11A, B3GALNT1, BCL11B, BEND3, C12orf4, C14orf142, C15orf52, C2orf54, C5, C5orf24, CALD1, CAMSAP1, CASP4, CCDC18, CCDC88A, CD47, CD58, CDC42EP3, CDS2, CEBPA, CHD9, CHML, CHRNA5, CLASP2, CLDN2, CLIC3, CNTNAP2, COBLL1…	355
Organismal Injury and Abnormalities	tumor antigen-positive non-small cell lung cancer	tumor antigen-positive non-small cell lung cancer	0.0128	FGFR2, IGF1R, KIT, LOC102724428/SIK1, PTGS1	5
Organismal Injury and Abnormalities	liver carcinoma	liver carcinoma	0.013	ACPP, ACTR2, AGPAT4, AHI1, AK2, ALDH1A3, ALG6, ALG8, ANKRD12, ANKRD50, ANTXR2, APC, API5, ARID2, ATF5, ATL3, ATP10D, ATP11A, B3GALNT1, BDH2, BMPR1B, C12orf4, C5, CAMSAP1, CCDC18, CCL20, CD47, CD58, CDK14, CHD9, CLASP2, CLDN2, CLDN23, CNNM2, CNTNAP2, COBLL1, COL27A1, COL6A1, CORO2A, CPSF6, CREB1, CTPS1, CXADR, CXCL8, DAPK1, DDX58, DENND5B, DHCR24, DIDO1, DISP1, DNAJA1, DOCK8, DTX3L, EN2, EOGT, ERI…	217
Organismal Injury and Abnormalities	clear cell acanthoma	clear cell acanthoma	0.0135	FGFR2, MUC1	2
Organismal Injury and Abnormalities	septic shock	septic shock	0.0142	ADRB1, C5, PDE3B, PDE4B, PDE4D, PTGS1, TLR2	7
Organismal Injury and Abnormalities	brachydactyly	brachydactyly	0.0149	BMPR1B, HOXD13, PTHLH	3
Organismal Injury and Abnormalities	endometrioid carcinoma	endometrioid carcinoma	0.0151	ABCB1, ACSM3, ACTR2, AGPAT4, AIM1, ALG13, ANKRD12, ANKRD50, APC, ATP10D, B3GALNT1, C12orf4, C14orf142, C5, C5orf24, CAMSAP1, CASP4, CCDC18, CCDC88A, CD47, CDC42EP3, CDS2, CHD9, CHML, CNTNAP2, CREM, CSTF2, CTPS1, CX3CL1, CXADR, CXorf57, CYP1A1, DAB2, DAPK1, DDX58, DENND5B, DIDO1, DISP1, DOCK8, ELF3, ELP2, EN2, EOGT, EPHX4, ETV1, FAM111B, FAM122A, FGFR2, FIGNL1, FJX1, FRMD4A, FUS, GEN1, GLI2, GNA12…	166
Organismal Injury and Abnormalities	hematological neoplasia	hematological neoplasia	0.0157	ABCB1, ABCG2, ACSM3, ADRB1, AHI1, AHR, ALDH1L2, ATP10D, ATP11A, ATP5S, BCL11B, BDH2, C1orf131, C2orf54, C5, CALD1, CD58, CDA, CDK6, CEBPA, CEMIP, CHD9, CLIC3, CNNM2, CNTNAP2, COL27A1, COL6A1, CORO2A, CPPED1, CSTF2T, CTNS, CTPS1, CXCL1, CXCL10, CXCL11, CXCL8, CYCS, CYP1A1, DAPK1, DDX58, DISP1, DLEU2, ERICH1, FAM111B, FAM129A, FEN1, FGF2, FGFR2, FRMD4B, FUS, FZD3, GEN1, GPLD1, GTF2IRD2/GTF2IRD2B, G…	151
Organismal Injury and Abnormalities	metastasis	metastasis	0.0162	ABCB1, AIM1, CALD1, CDK6, CEMIP, CXCL8, CYP1B1, DDX58, FGFR2, FUS, GNA12, HDAC4, IGF1R, KIT, LGALS8, LOC102724428/SIK1, MDM2, MUC1, NEDD9, NES, PAFAH1B1, PDZRN3, PIK3R3, PITX2, PTGS1, PTPN4, RPS6, S100A4, SLC5A3, SRD5A3, TFPI, TGFB2, THBS1	33
Organismal Injury and Abnormalities	connective or soft tissue tumor	connective or soft tissue tumor	0.0168	ABCB1, ADRB1, AHI1, AHR, AK2, ALDH1A3, ALDH3A1, ANTXR2, APC, ATL3, BMP4, CCNE2, CDA, CDK6, CEBPA, CEMIP, CNTNAP2, COBLL1, COL27A1, COL6A1, CREB1, CYP1A1, CYP1B1, DDX58, DISP1, EFCAB2, ETV1, FAM20C, FERMT1, FGF2, FGFR2, FUS, GLI2, HNF4G, IFI44L, IFIT1, IFIT3, IGF1R, IL1R1, JUN, KIT, KITLG, MALT1, MAX, MDM2, MFAP3L, MIOS, MPHOSPH8, MUC1, NDUFA6, NETO2, NR2F2, NRP1, NSD1, NSL1, PCP4, PDCD2, PDE4D, P…	80
Organismal Injury and Abnormalities	ischemic cardiomyopathy	ischemic cardiomyopathy	0.017	AHR, OLR1, PDE3B, PDE4B, PDE4D, PTGS1	6
Organismal Injury and Abnormalities	abdominal carcinoma	abdominal carcinoma	0.0173	ABCB1, ABCG2, ACSM3, ACTR2, AGMAT, AGPAT4, AGPAT5, AHI1, AHRR, AIM1, ALDH1A3, ALDH1L2, ALDH3A1, ALG13, ALG8, ANKRD12, ANKRD50, ANTXR2, AP5M1, APC, APCDD1, API5, ARID2, ATF5, ATP10D, ATP11A, B3GALNT1, BCL11B, BEND3, C12orf4, C14orf142, C15orf52, C2orf54, C5, C5orf24, CALD1, CAMSAP1, CASP4, CCDC18, CCDC88A, CD47, CD58, CDC42EP3, CDS2, CEBPA, CHD9, CHML, CHRNA5, CLASP2, CLDN2, CLIC3, CNTNAP2, COBLL1…	358
Organismal Injury and Abnormalities	central nervous system cancer	central nervous system cancer	0.0174	ABCG2, APC, CDK6, CNTNAP2, COL27A1, CXCL1, CXCL8, FGF2, FGFR2, GLI2, HSPA2, IGF1R, IL17RB, IL1R1, KIT, LGR5, LPAR1, MDM2, MECOM, MRPL20, MYCN, NBN, NEK6, NES, NSD1, PDGFC, RECK, SERPINI1, SOCS1, SYNJ2, THBS1	31
Organismal Injury and Abnormalities	urinary tract cancer	urinary tract cancer	0.0179	ACPP, AHRR, AIM1, ANKRD12, AP5M1, APC, ARID2, CALD1, CCDC18, CDC42EP3, CEBPA, CHD9, CREM, CXCL2, CXCL8, CYP1A1, DAPK1, DDX5, DDX58, DIDO1, DIEXF, DOCK8, ELF3, FAM171B, FGF2, FGFR1OP2, FGFR2, FOXQ1, GXYLT1, HDAC4, IFIT3, IGF1R, IGF2BP3, IL1R1, INHBB, JUN, KIAA1217, KIF1B, KIT, L1CAM, LARP4, LOC102724428/SIK1, LPAR1, LXN, MAML2, MDM2, MECOM, MPHOSPH8, MSRB2, MUC1, MYCN, NDUFA6, NES, NETO2, NFKBIZ, …	84
Organismal Injury and Abnormalities	primary coenzyme Q10 deficiency	primary coenzyme Q10 deficiency	0.0185	COQ2, PDSS1	2
Organismal Injury and Abnormalities	colorectal carcinoma	colorectal carcinoma	0.0187	ABCB1, ABCG2, ACSM3, AGMAT, AGPAT4, AGPAT5, AHI1, AHRR, AIM1, ALDH1A3, ALDH1L2, ALDH3A1, ALG13, ALG8, ANKRD12, ANKRD50, ANTXR2, APC, API5, ARID2, ATF5, ATP10D, ATP11A, BCL11B, BEND3, C12orf4, C15orf52, C2orf54, CALD1, CAMSAP1, CASP4, CCDC18, CCDC88A, CD58, CDC42EP3, CDS2, CHD9, CHRNA5, CLASP2, CLDN2, CLIC3, CNTNAP2, COBLL1, COL27A1, COQ2, CORO2A, CPSF6, CREM, CRNDE, CSTF2, CTNS, CXCL1, CYP1B1, DA…	257
Organismal Injury and Abnormalities	hematologic cancer	hematologic cancer	0.0197	ABCB1, ABCG2, ACSM3, ADRB1, AHI1, AHR, ALDH1L2, ATP10D, ATP11A, ATP5S, BCL11B, BDH2, C1orf131, C2orf54, C5, CALD1, CD58, CDA, CDK6, CEBPA, CEMIP, CHD9, CLIC3, CNNM2, CNTNAP2, COL27A1, COL6A1, CORO2A, CPPED1, CSTF2T, CTNS, CTPS1, CXCL1, CXCL10, CXCL11, CXCL8, CYCS, CYP1A1, DAPK1, DDX58, DISP1, DLEU2, ERICH1, FAM111B, FAM129A, FEN1, FGF2, FGFR2, FRMD4B, FUS, FZD3, GEN1, GPLD1, GTF2IRD2/GTF2IRD2B, G…	147
Organismal Injury and Abnormalities	epithelial ovarian cancer	advanced epithelial ovarian cancer	0.0201	DAB2, FZD3, KLK10, MUC1, RECK, RGCC, SBSPON, SEMA3C, ZNF738	9
Organismal Injury and Abnormalities	transformation	transformation of fibroblasts	0.0203	AMD1, DAPK1, SKP2	3
Organismal Injury and Abnormalities	gonadal tumor	gonadal tumor	0.0217	ABCB1, ACTR2, ALDH3A1, APC, APCDD1, ASCL2, ATP10D, C5, CCDC88A, CD47, CDS2, CHRNA5, CNTNAP2, CSTF2, CXADR, CXCL10, CXCL11, CXCL8, DAB2, DACH1, DHCR24, DIDO1, DISP1, DNAJA1, DOCK8, EIF3F, ELF3, ELP2, EN2, FAM20C, FGF2, FGFR2, FJX1, FUS, FZD3, GLI2, GPATCH4, GTF3C3, HSPA2, IGF2BP3, INPP4B, JUN, KISS1R, KIT, KLK10, LGR5, LNPEP, LOC102724428/SIK1, MCOLN2, MECOM, MUC1, NBN, NPTXR, NRP1, NSD1, PDE3B, P…	88
Organismal Injury and Abnormalities	oral cancer	oral cancer	0.022	BMP4, BMPR1B, CXCL1, CXCL10, CXCL2, CXCL3, CXCL8, FGFR2, GNA12, IFIT2, LPAR1, PCDH7, PRKACB, SERPINI1, TACSTD2	15
Organismal Injury and Abnormalities	urinary tract tumor	urinary tract tumor	0.0222	ACPP, AHRR, AIM1, ANKRD12, AP5M1, APC, ARID2, CALD1, CCDC18, CDC42EP3, CEBPA, CHD9, CREM, CXCL2, CXCL8, CYP1A1, DAPK1, DDX5, DDX58, DIDO1, DIEXF, DOCK8, ELF3, FAM171B, FGF2, FGFR1OP2, FGFR2, FOXQ1, GXYLT1, HDAC4, IFIT3, IGF1R, IGF2BP3, IL1R1, INHBB, JUN, KIAA1217, KIF1B, KIT, L1CAM, LARP4, LOC102724428/SIK1, LPAR1, LXN, MAML2, MDM2, MECOM, MPHOSPH8, MSRB2, MUC1, MYCN, NDUFA6, NES, NETO2, NFKBIZ, …	85
Organismal Injury and Abnormalities	glioblastoma cancer	glioblastoma cancer	0.0227	ABCG2, APC, CNTNAP2, CXCL1, FGF2, FGFR2, HSPA2, IL1R1, KIT, LGR5, LPAR1, MDM2, MECOM, NEK6, NES, NSD1, PDGFC, RECK, SERPINI1, SYNJ2	20
Organismal Injury and Abnormalities	KRAS mutation positive malignant solid tumor	KRAS mutation positive malignant solid tumor	0.0234	CDK6, FGFR2, KIT	3
Organismal Injury and Abnormalities	male genital neoplasm	male genital neoplasm	0.0237	ACPP, ADRB1, AIM1, AMD1, ANTXR2, APC, ATP10D, ATP11A, B3GALNT1, BAMBI, BMPR1B, CALD1, CEBPA, CLASP2, COBLL1, CX3CL1, CYP1B1, DACH1, DENND5B, EFCAB2, EHF, EIF3F, ELP2, ETV1, FAM13A, FAM20C, FEN1, FERMT1, FGFR2, GNA12, GXYLT1, IFI44L, KIT, KRT80, LGALS8, LPAR1, MDM2, MECOM, MUC1, NES, NRP1, OGT, PAFAH1B1, PDZRN3, PITX2, PTGS1, RANBP2, RARRES1, RCBTB2, RNASEL, SERPINB5, SGK1, SKP2, SLC2A6, SOCS1, SR…	72
Organismal Injury and Abnormalities	glaucoma	glaucoma	0.0239	ADRB1, CYP1B1, PITX2, PTGS1, THBS1, TIMP2, WDR36	7
Dermatological Diseases and Conditions	psoriasis	psoriasis	2.13e-07	ABCG2, ACPP, AIM1, ALDH1A3, AMD1, CASP4, CCL20, CD47, CSTB, CX3CL1, CXCL1, CXCL10, CXCL11, CXCL3, CXCL8, CYCS, CYP1A1, CYP1B1, DDX58, EIF5, FEN1, FGFBP1, FGFR2, HERC6, IFI44, IFI44L, IFIT1, IFIT3, IL17RB, JUN, KLK10, NMI, NRP1, OASL, PCP4, PDE4B, PDE4D, PTGS1, RARRES1, RBP4, RSAD2, SAMD9, SEMA3A, SERPINB5, SGK1, SOCS1, SQLE, TIMP2, TLR2, TLR3, ZNF91	51
Dermatological Diseases and Conditions	psoriasis	chronic psoriasis	0.0101	ACPP, AMD1, CASP4, CD47, CSTB, CXCL1, EIF5, FGFBP1, IFIT1, PCP4, SQLE	11
Dermatological Diseases and Conditions	plaque psoriasis	plaque psoriasis	0.000346	ABCG2, CCL20, CXCL10, CXCL11, CXCL8, CYP1B1, JUN, NRP1, PDE4B, PDE4D, SEMA3A, SERPINB5, ZNF91	13
Dermatological Diseases and Conditions	chronic large plaque psoriasis	chronic large plaque psoriasis	0.000739	CCL20, CXCL10, CXCL11, CXCL8	4
Dermatological Diseases and Conditions	chronic small plaque psoriasis	chronic small plaque psoriasis	0.000739	CCL20, CXCL10, CXCL11, CXCL8	4
Dermatological Diseases and Conditions	poikiloderma	poikiloderma	0.00287	FAM111B, FERMT1	2
Dermatological Diseases and Conditions	venous ulcer of leg	venous ulcer of leg	0.00562	PTGS1, TFPI	2
Dermatological Diseases and Conditions	parapsoriasis	parapsoriasis	0.00917	PDE4B, PDE4D	2
Dermatological Diseases and Conditions	localized cutaneous leishmaniasis	localized cutaneous leishmaniasis	0.0105	PDE3B, PDE4B, PDE4D	3
Dermatological Diseases and Conditions	clear cell acanthoma	clear cell acanthoma	0.0135	FGFR2, MUC1	2
Dermatological Diseases and Conditions	dermatomyositis	dermatomyositis	0.0211	C5, CALD1, COL6A1, CXCL10, CXCL11, DAB2, IFIT3, IL1R1	8
Cellular Development	cell proliferation	cell proliferation of tumor cell lines	2.53e-06	ABCB1, ACPP, ACSL5, AHR, APC, ATF5, BCCIP, BMP4, BMPR1B, CCDC88A, CCL20, CCNE2, CDC42SE2, CDK14, CDK6, CEBPA, CLDN2, CREB1, CREM, CSTF2, CX3CL1, CXADR, CXCL1, CXCL10, CXCL8, CYP1A1, CYP1B1, DAB2, DACH1, DDX5, DDX58, DEGS1, DIDO1, EHF, EIF5, ELF3, ETV1, FEN1, FGF2, FGFBP1, FGFR2, FOXQ1, FUS, GLI2, HDAC4, HPGD, IGF1R, IGF2BP3, INPP4B, IQGAP2, JUN, KISS1R, KIT, KITLG, L1CAM, LOC102724428/SIK1, MAX, …	102
Cellular Development	cell proliferation	cell proliferation of carcinoma cell lines	0.00232	CDK14, CEBPA, CREB1, CSTF2, DAB2, DDX58, DEGS1, ELF3, FGF2, FGFR2, HDAC4, HPGD, IGF1R, JUN, KISS1R, KITLG, LOC102724428/SIK1, MDM2, MUC1, NRP1, PDGFC, PIK3R3, PPP1R13B, SKP2, TLR2, TMEM2, TRIB2	27
Cellular Development	cell proliferation	cell proliferation of breast cancer cell lines	0.00232	AHR, BCCIP, CCNE2, CEBPA, CX3CL1, CXCL10, DAB2, DEGS1, ELF3, FGF2, FGFR2, HPGD, IGF1R, INPP4B, JUN, KITLG, MDM2, NDUFAF4, NRP1, PIK3R3, PRMT6, PTHLH, RARRES3, S100A4, SKP2, SLC19A1, SYK, TACSTD2, TFPI, TIMP2	30
Cellular Development	cell proliferation	cell proliferation of vascular endothelial cells	0.0027	CXCL1, CXCL8, DAB2, FGF2, FRS2, NDP, NRP1, SKP2, THBS1, WTAP	10
Cellular Development	cell proliferation	cell proliferation of leukocyte cell lines	0.00527	FGF2, KIT, KITLG, PTHLH, SKP2, SOCS1, SYK	7
Cellular Development	cell proliferation	cell proliferation of colorectal cancer cell lines	0.00558	APC, BMP4, CCL20, CLDN2, CXCL1, DDX5, FGFR2, GLI2, HDAC4, IGF1R, L1CAM, MDM2, MUC1, NEDD9, RARRES1, SFPQ, SLC26A2, TACSTD2, VANGL1	19
Cellular Development	cell proliferation	cell proliferation of hepatoma cell lines	0.0096	APC, ATF5, BMP4, CDK14, CEBPA, CXCL8, FGF2, FGFR2, GLI2, PPP1R13B, PTHLH, SYK, TMEM2, VASH2	14
Cellular Development	cell proliferation	cell proliferation of kidney cell lines	0.0197	ABCG2, CEBPA, COMMD5, CSTF2, DAPK1, FGFR2, IQGAP2, PPP2R1B, RARRES3, SYK	10
Cellular Development	proliferation	proliferation of myeloid cells	2.42e-05	BMP4, BMPR1B, CCL20, CXCL2, KIT, KITLG, NUP98	7
Cellular Development	proliferation	proliferation of bone marrow cells	0.000107	BMP4, BMPR1B, CCL20, FGF2, NUP98, SKP2, TGFB2	7
Cellular Development	proliferation	proliferation of myeloid progenitor cells	0.000262	BMP4, BMPR1B, CCL20, NUP98	4
Cellular Development	proliferation	proliferation of endothelial cells	0.00139	BMP4, CXCL1, CXCL10, CXCL8, DAB2, FGF2, FRS2, NDP, NR2F2, NRP1, RGCC, SKP2, SYNJ2BP, THBS1, TIMP2, VASH2, WTAP	17
Cellular Development	proliferation	proliferation of stromal cells	0.00163	BMP4, CXCL8, FGF2, TGFB2	4
Cellular Development	proliferation	proliferation of tumor cells	0.00216	APC, APCDD1, BAMBI, BMP4, CDK6, FGF2, IGF1R, IL1R1, INHBB, KIT, KITLG, MUC1, SKP2, TGFB2, THBS1	15
Cellular Development	proliferation	proliferation of keratinocytes	0.0026	DDX5, FERMT1, FGFR2, PTHLH, SDR16C5, SRSF6, TGFB2	7
Cellular Development	proliferation	proliferation of stem cells	0.00264	ABCB1, CCL20, FGF2, FGFR2, NES, S100A4	6
Cellular Development	proliferation	proliferation of lung cancer cell lines	0.00274	CEBPA, CREB1, CSTF2, DEGS1, ELF3, FGF2, HDAC4, IGF1R, JUN, KITLG, LOC102724428/SIK1, MDM2, MUC1, NRP1, PDGFC, PIK3R3, SKP2, STMN3, TLR2, TRIB2	20
Cellular Development	proliferation	proliferation of gastrointestinal stromal tumor cell lines	0.00287	ETV1, KIT	2
Cellular Development	proliferation	proliferation of prostate cancer cell lines	0.00538	ACPP, BMPR1B, CDK6, CREM, CXADR, CXCL8, DAB2, DACH1, EHF, ETV1, FEN1, FGF2, FGFBP1, FUS, GLI2, IQGAP2, OGT, PAFAH1B1, PDE4D, SERPINB5, SKP2, SOCS1	22
Cellular Development	proliferation	proliferation of hepatocytes	0.00543	C5, IGF1R, SKP2	3
Cellular Development	proliferation	proliferation of bone marrow stromal cells	0.00562	FGF2, TGFB2	2
Cellular Development	proliferation	proliferation of small cell lung cancer cells	0.00562	SKP2, THBS1	2
Cellular Development	proliferation	proliferation of phagocytes	0.00711	CXCL2, KIT, KITLG, TGFB2	4
Cellular Development	proliferation	proliferation of embryonic cells	0.00871	BMP4, FGF2, FGFR2, PAFAH1B1, S100A4	5
Cellular Development	proliferation	proliferation of epithelial cell lines	0.0104	CEBPA, COMMD5, CSTF2, DAB2, DAPK1, FGF2, FGFR2, IQGAP2, JUN, PTHLH, RARRES3, TACSTD2, TGFB2	13
Cellular Development	proliferation	proliferation of antigen presenting cells	0.0105	KITLG, NUP98, TGFB2	3
Cellular Development	proliferation	proliferation of cancer cells	0.0113	APCDD1, BAMBI, FGF2, IGF1R, IL1R1, INHBB, KIT, KITLG, MUC1, SKP2, TGFB2, THBS1	12
Cellular Development	proliferation	proliferation of endothelial cell lines	0.0134	BMP4, CXCL8, FGF2, FRS2, LOC102724428/SIK1, MDM2, THBS1	7
Cellular Development	proliferation	proliferation of B lymphoblastoid cell lines	0.0135	GLI2, MAX	2
Cellular Development	proliferation	proliferation of skin cell lines	0.0136	FGF2, JUN, PTHLH, THBS1	4
Cellular Development	proliferation	proliferation of mesenchymal cells	0.0203	BMP4, FGFR2, S100A4	3
Cellular Development	proliferation	proliferation of leukemia cell lines	0.0214	AHR, BMP4, CEBPA, CREM, FGF2, IGF1R, IGF2BP3, JUN, KIT, KITLG, MUC1, SKP2, SYK	13
Cellular Development	proliferation	proliferation of hematopoietic progenitor cells	0.0221	BMP4, BMPR1B, CCL20, CXCL2, KITLG, NUP98	6
Cellular Development	differentiation	differentiation of chronic myelogenous leukemia cells	0.000977	CEBPA, MUC1	2
Cellular Development	differentiation	differentiation of myelomonocytic cells	0.000977	BMP4, CEBPA	2
Cellular Development	differentiation	differentiation of leukemia cells	0.00308	BMP4, CEBPA, MUC1, PDE4D	4
Cellular Development	differentiation	differentiation of osteoblasts	0.00602	BMP4, BMPR1B, CDK6, COL6A1, FGF2, FGFR2, GLI2, HNRNPU, TGFB2	9
Cellular Development	differentiation	differentiation of connective tissue cells	0.00677	ATF5, BMP4, BMPR1B, CDK6, CEBPA, COL6A1, CXCL8, FGF2, FGFR2, GLI2, HNRNPU, PTHLH, SMAD6, TGFB2, TRIB2	15
Cellular Development	differentiation	differentiation of myoblasts	0.00711	BMP4, FGF2, MEF2C, TBX3	4
Cellular Development	differentiation	differentiation of embryonic stem cells	0.00939	BMP4, FGF2, JUN, MDM2	4
Cellular Development	differentiation	differentiation of embryonic cell lines	0.0105	FGF2, FGFR2, IGF1R	3
Cellular Development	differentiation	differentiation of bone cells	0.0121	BMP4, BMPR1B, CDK6, COL6A1, CXCL8, FGF2, FGFR2, GLI2, HNRNPU, TGFB2	10
Cellular Development	differentiation	differentiation of melanocytes	0.0135	KIT, MEF2C	2
Cellular Development	differentiation	differentiation of connective tissue	0.0179	ATF5, BMP4, BMPR1B, CDK6, CEBPA, COL6A1, CXCL8, FGF2, FGFR2, GLI2, HNRNPU, KITLG, MAX, PTHLH, SMAD6, TGFB2, TRIB2	17
Cellular Development	differentiation	differentiation of heart cells	0.0185	FGF2, TGFB2	2
Cellular Development	differentiation	differentiation of myeloid leukemia cells	0.0203	CEBPA, MUC1, PDE4D	3
Cellular Development	differentiation	differentiation of carcinoma cell lines	0.0234	CEBPA, FGF2, FGFR2	3
Cellular Development	differentiation	differentiation of muscle cells	0.0236	BMP4, CEBPA, FGF2, HDAC4, MEF2C, TBX3	6
Cellular Development	expansion	expansion of myeloid progenitor cells	0.00287	BMP4, BMPR1B	2
Cellular Development	self-renewal	self-renewal of tumor cell lines	0.0105	MUC1, S100A4, SKP2	3
Cellular Development	development	development of connective tissue cells	0.0212	CXCL11, FGF2, KITLG, PTHLH, TGFB2	5
Cellular Growth and Proliferation	cell proliferation	cell proliferation of tumor cell lines	2.53e-06	ABCB1, ACPP, ACSL5, AHR, APC, ATF5, BCCIP, BMP4, BMPR1B, CCDC88A, CCL20, CCNE2, CDC42SE2, CDK14, CDK6, CEBPA, CLDN2, CREB1, CREM, CSTF2, CX3CL1, CXADR, CXCL1, CXCL10, CXCL8, CYP1A1, CYP1B1, DAB2, DACH1, DDX5, DDX58, DEGS1, DIDO1, EHF, EIF5, ELF3, ETV1, FEN1, FGF2, FGFBP1, FGFR2, FOXQ1, FUS, GLI2, HDAC4, HPGD, IGF1R, IGF2BP3, INPP4B, IQGAP2, JUN, KISS1R, KIT, KITLG, L1CAM, LOC102724428/SIK1, MAX, …	102
Cellular Growth and Proliferation	cell proliferation	cell proliferation of carcinoma cell lines	0.00232	CDK14, CEBPA, CREB1, CSTF2, DAB2, DDX58, DEGS1, ELF3, FGF2, FGFR2, HDAC4, HPGD, IGF1R, JUN, KISS1R, KITLG, LOC102724428/SIK1, MDM2, MUC1, NRP1, PDGFC, PIK3R3, PPP1R13B, SKP2, TLR2, TMEM2, TRIB2	27
Cellular Growth and Proliferation	cell proliferation	cell proliferation of breast cancer cell lines	0.00232	AHR, BCCIP, CCNE2, CEBPA, CX3CL1, CXCL10, DAB2, DEGS1, ELF3, FGF2, FGFR2, HPGD, IGF1R, INPP4B, JUN, KITLG, MDM2, NDUFAF4, NRP1, PIK3R3, PRMT6, PTHLH, RARRES3, S100A4, SKP2, SLC19A1, SYK, TACSTD2, TFPI, TIMP2	30
Cellular Growth and Proliferation	cell proliferation	cell proliferation of vascular endothelial cells	0.0027	CXCL1, CXCL8, DAB2, FGF2, FRS2, NDP, NRP1, SKP2, THBS1, WTAP	10
Cellular Growth and Proliferation	cell proliferation	cell proliferation of leukocyte cell lines	0.00527	FGF2, KIT, KITLG, PTHLH, SKP2, SOCS1, SYK	7
Cellular Growth and Proliferation	cell proliferation	cell proliferation of colorectal cancer cell lines	0.00558	APC, BMP4, CCL20, CLDN2, CXCL1, DDX5, FGFR2, GLI2, HDAC4, IGF1R, L1CAM, MDM2, MUC1, NEDD9, RARRES1, SFPQ, SLC26A2, TACSTD2, VANGL1	19
Cellular Growth and Proliferation	cell proliferation	cell proliferation of hepatoma cell lines	0.0096	APC, ATF5, BMP4, CDK14, CEBPA, CXCL8, FGF2, FGFR2, GLI2, PPP1R13B, PTHLH, SYK, TMEM2, VASH2	14
Cellular Growth and Proliferation	cell proliferation	cell proliferation of kidney cell lines	0.0197	ABCG2, CEBPA, COMMD5, CSTF2, DAPK1, FGFR2, IQGAP2, PPP2R1B, RARRES3, SYK	10
Cellular Growth and Proliferation	proliferation	proliferation of myeloid cells	2.42e-05	BMP4, BMPR1B, CCL20, CXCL2, KIT, KITLG, NUP98	7
Cellular Growth and Proliferation	proliferation	proliferation of cells	2.89e-05	ABCB1, ABCG2, ACPP, ACSL5, AHR, AK2, ALG13, AMD1, APC, APCDD1, ATF5, ATP5F1, ATP6V0E1, BAMBI, BCCIP, BCL11B, BMP4, BMPR1B, C5, CCDC88A, CCL20, CCNE2, CD47, CDA, CDC42SE2, CDK14, CDK6, CEBPA, CLDN2, COL6A1, COMMD5, CREB1, CREM, CSTF2, CTPS1, CX3CL1, CXADR, CXCL1, CXCL10, CXCL11, CXCL2, CXCL8, CYP1A1, CYP1B1, DAB2, DACH1, DAPK1, DDX5, DDX58, DEGS1, DIDO1, DNAJA1, EHF, EIF5, ELF3, ETV1, FEN1, FERMT1…	149
Cellular Growth and Proliferation	proliferation	proliferation of bone marrow cells	0.000107	BMP4, BMPR1B, CCL20, FGF2, NUP98, SKP2, TGFB2	7
Cellular Growth and Proliferation	proliferation	proliferation of myeloid progenitor cells	0.000262	BMP4, BMPR1B, CCL20, NUP98	4
Cellular Growth and Proliferation	proliferation	proliferation of epithelial cells	0.000659	BMP4, C5, CDK6, DDX5, FERMT1, FGF2, FGFR2, IGF1R, PTHLH, SDR16C5, SKP2, SRSF6, TGFB2, TLR2	14
Cellular Growth and Proliferation	proliferation	proliferation of endothelial cells	0.00139	BMP4, CXCL1, CXCL10, CXCL8, DAB2, FGF2, FRS2, NDP, NR2F2, NRP1, RGCC, SKP2, SYNJ2BP, THBS1, TIMP2, VASH2, WTAP	17
Cellular Growth and Proliferation	proliferation	proliferation of stromal cells	0.00163	BMP4, CXCL8, FGF2, TGFB2	4
Cellular Growth and Proliferation	proliferation	proliferation of tumor cells	0.00216	APC, APCDD1, BAMBI, BMP4, CDK6, FGF2, IGF1R, IL1R1, INHBB, KIT, KITLG, MUC1, SKP2, TGFB2, THBS1	15
Cellular Growth and Proliferation	proliferation	proliferation of keratinocytes	0.0026	DDX5, FERMT1, FGFR2, PTHLH, SDR16C5, SRSF6, TGFB2	7
Cellular Growth and Proliferation	proliferation	proliferation of stem cells	0.00264	ABCB1, CCL20, FGF2, FGFR2, NES, S100A4	6
Cellular Growth and Proliferation	proliferation	proliferation of lung cancer cell lines	0.00274	CEBPA, CREB1, CSTF2, DEGS1, ELF3, FGF2, HDAC4, IGF1R, JUN, KITLG, LOC102724428/SIK1, MDM2, MUC1, NRP1, PDGFC, PIK3R3, SKP2, STMN3, TLR2, TRIB2	20
Cellular Growth and Proliferation	proliferation	proliferation of gastrointestinal stromal tumor cell lines	0.00287	ETV1, KIT	2
Cellular Growth and Proliferation	proliferation	proliferation of prostate cancer cell lines	0.00538	ACPP, BMPR1B, CDK6, CREM, CXADR, CXCL8, DAB2, DACH1, EHF, ETV1, FEN1, FGF2, FGFBP1, FUS, GLI2, IQGAP2, OGT, PAFAH1B1, PDE4D, SERPINB5, SKP2, SOCS1	22
Cellular Growth and Proliferation	proliferation	proliferation of hepatocytes	0.00543	C5, IGF1R, SKP2	3
Cellular Growth and Proliferation	proliferation	proliferation of bone marrow stromal cells	0.00562	FGF2, TGFB2	2
Cellular Growth and Proliferation	proliferation	proliferation of small cell lung cancer cells	0.00562	SKP2, THBS1	2
Cellular Growth and Proliferation	proliferation	proliferation of phagocytes	0.00711	CXCL2, KIT, KITLG, TGFB2	4
Cellular Growth and Proliferation	proliferation	proliferation of embryonic cells	0.00871	BMP4, FGF2, FGFR2, PAFAH1B1, S100A4	5
Cellular Growth and Proliferation	proliferation	proliferation of epithelial cell lines	0.0104	CEBPA, COMMD5, CSTF2, DAB2, DAPK1, FGF2, FGFR2, IQGAP2, JUN, PTHLH, RARRES3, TACSTD2, TGFB2	13
Cellular Growth and Proliferation	proliferation	proliferation of antigen presenting cells	0.0105	KITLG, NUP98, TGFB2	3
Cellular Growth and Proliferation	proliferation	arrest in proliferation of cells	0.0105	CEBPA, DAB2, FGFR2, IL1R1, MDM2, MUC1, NRP1, PIK3R3, SKP2, SOCS1	10
Cellular Growth and Proliferation	proliferation	proliferation of cancer cells	0.0113	APCDD1, BAMBI, FGF2, IGF1R, IL1R1, INHBB, KIT, KITLG, MUC1, SKP2, TGFB2, THBS1	12
Cellular Growth and Proliferation	proliferation	proliferation of endothelial cell lines	0.0134	BMP4, CXCL8, FGF2, FRS2, LOC102724428/SIK1, MDM2, THBS1	7
Cellular Growth and Proliferation	proliferation	proliferation of B lymphoblastoid cell lines	0.0135	GLI2, MAX	2
Cellular Growth and Proliferation	proliferation	proliferation of skin cell lines	0.0136	FGF2, JUN, PTHLH, THBS1	4
Cellular Growth and Proliferation	proliferation	proliferation of mesenchymal cells	0.0203	BMP4, FGFR2, S100A4	3
Cellular Growth and Proliferation	proliferation	proliferation of leukemia cell lines	0.0214	AHR, BMP4, CEBPA, CREM, FGF2, IGF1R, IGF2BP3, JUN, KIT, KITLG, MUC1, SKP2, SYK	13
Cellular Growth and Proliferation	proliferation	proliferation of hematopoietic progenitor cells	0.0221	BMP4, BMPR1B, CCL20, CXCL2, KITLG, NUP98	6
Cellular Growth and Proliferation	proliferation	proliferation of connective tissue cells	0.0229	BMP4, CDK6, CXCL8, DDX5, FERMT1, FGF2, FGFR2, MDM2, PDGFC, PTHLH, SDR16C5, SRSF6, TGFB2	13
Cellular Growth and Proliferation	expansion	expansion of myeloid progenitor cells	0.00287	BMP4, BMPR1B	2
Cellular Growth and Proliferation	colony formation	colony formation of cervical cancer cell lines	0.00612	IGF1R, MECOM, NEK6, ZNF268	4
Cellular Growth and Proliferation	colony formation	colony formation of colony-forming granulocyte-macrophages	0.0135	CDA, KITLG	2
Cellular Growth and Proliferation	contact growth inhibition	contact growth inhibition of tumor cell lines	0.0126	BMP4, BMPR1B, CDK6, DDX58, IGF1R, SERPINB5, SLC19A1	7
Cellular Growth and Proliferation	contact growth inhibition	contact growth inhibition of myeloma cell lines	0.0135	BMP4, BMPR1B	2
Cellular Growth and Proliferation	contact growth inhibition	contact growth inhibition	0.0155	ABCG2, BMP4, BMPR1B, CDK6, DDX58, IGF1R, SERPINB5, SLC19A1	8
Cellular Growth and Proliferation	cytostasis	cytostasis of leukemia cell lines	0.0175	BCL11B, CDK6, SLC19A1	3
Cellular Growth and Proliferation	cytostasis	cytostasis	0.0187	ABCG2, BCL11B, BMP4, BMPR1B, CDK6, DDX58, HDAC4, IGF1R, MDM2, MECOM, RECK, SERPINB5, SLC19A1	13
Cellular Growth and Proliferation	development	development of connective tissue cells	0.0212	CXCL11, FGF2, KITLG, PTHLH, TGFB2	5
Cell Death and Survival	apoptosis	apoptosis	2.65e-06	ABCB1, ABCG2, AHR, AIMP2, ALDH3A1, APC, API5, ATF5, BMP4, BMPR1B, C5, CASP4, CD47, CDK6, CEBPA, CREB1, CREM, CXCL1, CXCL8, CYCS, CYP1B1, DAB2, DAPK1, DDX58, DHCR24, DIDO1, DNAJA1, EHF, EXOG, FAM134B, FGF2, FGFR2, GPLD1, HDAC4, HIGD1A, IFIT2, IFIT3, IGF1R, IL17RB, ING3, INVS, JUN, KIF1B, KIT, KITLG, LGALS8, LGR5, LOC102724428/SIK1, LPAR1, LRPAP1, MALT1, MAT2A, MAX, MCOLN3, MDM2, MECOM, MRPS30, MSR…	110
Cell Death and Survival	apoptosis	apoptosis of tumor cell lines	0.000105	ABCB1, ABCG2, AHR, AIMP2, APC, API5, BMP4, BMPR1B, C5, CASP4, CD47, CDK6, CEBPA, CREB1, CREM, CXCL8, CYCS, CYP1B1, DAB2, DAPK1, DDX58, DIDO1, EHF, EXOG, FGF2, FGFR2, HDAC4, IGF1R, IL17RB, INVS, JUN, KIF1B, KIT, KITLG, LGALS8, LGR5, MALT1, MAT2A, MAX, MDM2, MECOM, MSRB2, MUC1, MYCN, NEDD9, NEK6, NFKBIZ, NRP1, OGT, PBX1, PDE4B, PDE4D, PDGFC, PEA15, PPP1R13B, PRTFDC1, PTHLH, RASSF6, RNASEL, S100A4, …	76
Cell Death and Survival	apoptosis	apoptosis of hematopoietic cell lines	0.00217	ABCB1, KIT, KITLG, MDM2, NBN, SYK, TGFB2, TLR2, TRIB2	9
Cell Death and Survival	apoptosis	apoptosis of leukemia cell lines	0.00792	AHR, C5, CD47, CEBPA, CREM, CYCS, JUN, KIT, LGALS8, MALT1, MAX, MSRB2, MUC1, OGT, PBX1, PDGFC, SAR1A, SOCS1, TLR2	19
Cell Death and Survival	apoptosis	apoptosis of vascular endothelial cells	0.00834	CXCL8, CYCS, FGF2, RBP4, SERPINB5, THBS1, TLR3	7
Cell Death and Survival	apoptosis	apoptosis of melanoma cell lines	0.00903	API5, CASP4, CREB1, DAB2, DIDO1, FGF2, IL17RB, JUN, PDE4D, SERPINB5	10
Cell Death and Survival	apoptosis	apoptosis of pancreatic cancer cell lines	0.0096	C5, CXCL8, DDX58, IGF1R, OGT, S100A4, SOCS1	7
Cell Death and Survival	apoptosis	apoptosis of stomach cancer cell lines	0.0167	FGFR2, IGF1R, PDE4D, SKP2, WNT6	5
Cell Death and Survival	apoptosis	apoptosis of smooth muscle cells	0.0189	CXCL8, CYCS, IGF1R, WTAP	4
Cell Death and Survival	apoptosis	apoptosis of endothelial cells	0.0222	CXCL8, CYCS, FGF2, OLR1, RBP4, SERPINB5, THBS1, TLR3	8
Cell Death and Survival	apoptosis	apoptosis of osteoblasts	0.0241	FGFR2, TGFB2	2
Cell Death and Survival	cell death	cell death	0.000155	ABCB1, ABCG2, AHR, AIMP2, ALDH3A1, ANTXR2, APC, API5, ATF5, ATP5S, BMP4, BMPR1B, C5, CASP4, CD47, CDA, CDK6, CEBPA, CREB1, CREM, CX3CL1, CXCL1, CXCL8, CYCS, CYP1B1, DAB2, DAPK1, DDX58, DHCR24, DIDO1, DNAJA1, DOCK8, EHF, EXOG, FAIM, FAM134B, FEN1, FGF2, FGFR2, GPLD1, GULP1, HDAC4, HIGD1A, HUS1, IFIT2, IFIT3, IGF1R, IL17RB, ING3, INVS, IQGAP2, JUN, KIF1B, KIT, KITLG, LGALS8, LGR5, LOC102724428/SIK1…	126
Cell Death and Survival	cell death	cell death of tumor cell lines	0.000199	ABCB1, ABCG2, AHR, AIMP2, APC, API5, BMP4, BMPR1B, C5, CASP4, CD47, CDA, CDK6, CEBPA, CREB1, CREM, CXCL8, CYCS, CYP1B1, DAB2, DAPK1, DDX58, DHCR24, DIDO1, EHF, EXOG, FAIM, FEN1, FGF2, FGFR2, GULP1, HDAC4, HUS1, IGF1R, IL17RB, INVS, IQGAP2, JUN, KIF1B, KIT, KITLG, LGALS8, LGR5, MALT1, MAML2, MAT2A, MAX, MCOLN2, MCOLN3, MDM2, MECOM, MLKL, MSRB2, MUC1, MYCN, NAA38, NEDD9, NEK6, NFKBIZ, NRP1, OGT, PB…	91
Cell Death and Survival	cell death	cell death of hematopoietic cell lines	0.000446	ABCB1, ANTXR2, JUN, KIT, KITLG, MDM2, NBN, SYK, TGFB2, TLR2, TRIB2	11
Cell Death and Survival	cell death	cell death of leukemia cell lines	0.00829	ABCB1, AHR, C5, CD47, CEBPA, CREM, CYCS, JUN, KIT, LGALS8, MALT1, MAX, MSRB2, MUC1, OGT, PBX1, PDGFC, SAR1A, SOCS1, THBS1, TLR2	21
Cell Death and Survival	cell death	cell death of endometrial cancer cell lines	0.00857	CYP1B1, FGFR2, PDE4D	3
Cell Death and Survival	cell death	cell death of melanoma cell lines	0.00889	API5, CASP4, CREB1, CXCL8, DAB2, DIDO1, FAIM, FEN1, FGF2, GULP1, HDAC4, HUS1, IL17RB, JUN, PDE4D, SERPINB5, SRSF8	17
Cell Death and Survival	cell death	cell death of monocyte-derived macrophages	0.0105	CASP4, PDGFC, TLR2	3
Cell Death and Survival	cell death	cell death of leukocyte cell lines	0.0134	ANTXR2, JUN, KIT, NBN, SYK, TGFB2, TLR2	7
Cell Death and Survival	cell death	cell death of gastrointestinal stromal tumor cell lines	0.0135	IGF1R, KIT	2
Cell Death and Survival	cell death	cell death of phagocytes	0.0203	CASP4, CXCL1, CXCL8, KITLG, PDGFC, TLR2, TLR3	7
Cell Death and Survival	necrosis	necrosis	0.000349	ABCB1, ABCG2, AHR, AIMP2, ALDH3A1, ANTXR2, APC, API5, BMP4, BMPR1B, C5, CASP4, CD47, CDA, CDK6, CEBPA, CREB1, CREM, CX3CL1, CXCL1, CXCL8, CYCS, CYP1B1, DAB2, DAPK1, DDX58, DHCR24, DIDO1, EHF, EXOG, FAIM, FAM134B, FEN1, FGF2, FGFR2, GULP1, HDAC4, HUS1, IGF1R, IL17RB, INVS, IQGAP2, JUN, KIF1B, KIT, KITLG, LGALS8, LGR5, LOC102724428/SIK1, LPAR1, LRPAP1, MALT1, MAML2, MAT2A, MAX, MCOLN2, MCOLN3, MDM2…	106
Cell Death and Survival	self-renewal	self-renewal of stem cell lines	0.000977	FGF2, IGF1R	2
Cell Death and Survival	self-renewal	self-renewal of cells	0.00159	FGF2, IGF1R, MUC1, S100A4, SKP2	5
Cell Death and Survival	self-renewal	self-renewal of tumor cell lines	0.0105	MUC1, S100A4, SKP2	3
Cell Death and Survival	survival	survival of Bacillus anthracis	0.00562	CXCL10, CXCL11	2
Cell Death and Survival	cell viability	cell viability of endothelial cells	0.00785	DAB2, FGF2, NDP, OLR1, TLR3	5
Cell Death and Survival	cell viability	cell viability of stem cells	0.00917	APC, FGF2	2
Cell Death and Survival	cell viability	cell viability	0.0204	ABCG2, ACSL5, ANTXR2, APC, BMP4, C5, CDK6, CREB1, CX3CL1, CXCL10, CXCL8, DAB2, DUSP14, ELF3, FGF2, FGFR2, HNRNPU, IGF1R, IGF2BP3, JUN, KIT, KITLG, MCOLN2, MCOLN3, MDM2, MECOM, MYCN, NBN, NDP, NDUFAF4, NLK, NRP1, OLR1, PBX1, PPP2R1B, PRKACB, S100A4, SERPINB5, SGK1, SLC19A1, SLC40A1, SOCS1, SRSF6, SYK, THBS1, TIMP2, TLR2, TLR3, TRIB2, WTAP, ZNF124, ZNF91	52
Cell Death and Survival	cell viability	cell viability of leukemia cell lines	0.0221	ABCG2, KIT, KITLG, MDM2, MECOM, SLC19A1	6
Cell Cycle	cell cycle progression	cell cycle progression	3.37e-06	ABCG2, AHR, ALDH3A1, APC, BCCIP, BMP4, BMPR1B, CALD1, CCNE2, CCNO, CDK14, CDK6, CXCL10, CXCL8, DDX58, EHF, FGF2, FGFR2, FRS2, HDAC4, HPGD, IGF1R, INVS, KITLG, MDM2, MECOM, MYCN, NBN, NEDD9, NEK6, PAFAH1B1, PPP1R13B, PRTFDC1, PTHLH, RECK, RGCC, RPS6KA2, S100A4, SENP6, SERPINB5, SETD7, SFPQ, SGO1, SKP2, SLC19A1, SUGT1, SYK, TBX3, TGFB2, THBS1, TLR2, VASH2, ZNF268, ZNF655	54
Cell Cycle	cell cycle progression	arrest in cell cycle progression of neuroblastoma cell lines	0.000977	AHR, CDK14	2
Cell Cycle	cell cycle progression	arrest in cell cycle progression	0.0057	AHR, APC, BMP4, CDK14, CDK6, CXCL8, EHF, FRS2, MDM2, MYCN, NBN, RECK, S100A4, SETD7, SKP2, TGFB2, THBS1	17
Cell Cycle	cell cycle progression	cell cycle progression of tumor cell lines	0.0196	AHR, BMP4, CDK14, CDK6, EHF, HPGD, MDM2, MYCN, NEDD9, RECK, S100A4, SETD7, SFPQ, SYK, VASH2, ZNF655	16
Cell Cycle	interphase	interphase	0.000806	ABCB1, AHR, APC, ATF5, BMP4, CCNE2, CDK14, CDK6, CEBPA, CREM, CYP1B1, DAB2, DEGS1, FEN1, FGF2, GEN1, HIRA, JUN, KITLG, MDM2, MYCN, NBN, NEK6, NES, PBX1, PITX2, RASSF6, RGCC, RPS6, SAR1A, SGK1, SKP2, TIMP2, TIPIN, ZNF268	35
Cell Cycle	interphase	interphase of skin cell lines	0.00917	FGF2, TIMP2	2
Cell Cycle	interphase	arrest in interphase	0.0118	AHR, ATF5, BMP4, CEBPA, CREM, CYP1B1, DEGS1, FEN1, FGF2, HIRA, JUN, MDM2, NBN, PITX2, RASSF6, RPS6, SAR1A, SGK1, SKP2, TIMP2, ZNF268	21
Cell Cycle	interphase	interphase of hepatoma cell lines	0.0175	AHR, ATF5, PBX1	3
Cell Cycle	interphase	interphase of fibroblasts	0.0203	CCNE2, NBN, SKP2	3
Cell Cycle	G2/M phase transition	G2/M phase transition	0.00618	ABCB1, ATF5, CDK14, CEBPA, MDM2, NES, RPS6	7
Cell Cycle	G2/M phase transition	arrest in G2/M phase transition of tumor cell lines	0.0153	ATF5, CEBPA, MDM2, RPS6	4
Cell Cycle	G2/M phase transition	arrest in G2/M phase transition of carcinoma cell lines	0.0185	MDM2, RPS6	2
Cell Cycle	G0/G1 phase transition	arrest in G0/G1 phase transition of cervical cancer cell lines	0.00917	PITX2, ZNF268	2
Cell Cycle	M phase	M phase of embryonic cell lines	0.00917	APC, RPS6KA2	2
Cell Cycle	M phase	M phase of epithelial cell lines	0.0185	APC, RPS6KA2	2
Cell Cycle	M phase	M phase of kidney cell lines	0.0241	APC, RPS6KA2	2
Cell Cycle	mitogenesis	mitogenesis	0.011	CXCL10, FGF2, FGFR2, IGF1R, KITLG, PTHLH, THBS1	7
Cell Cycle	contact growth inhibition	contact growth inhibition of tumor cell lines	0.0126	BMP4, BMPR1B, CDK6, DDX58, IGF1R, SERPINB5, SLC19A1	7
Cell Cycle	contact growth inhibition	contact growth inhibition of myeloma cell lines	0.0135	BMP4, BMPR1B	2
Cell Cycle	contact growth inhibition	contact growth inhibition	0.0155	ABCG2, BMP4, BMPR1B, CDK6, DDX58, IGF1R, SERPINB5, SLC19A1	8
Cell Cycle	asymmetric division	asymmetric division of hematopoietic progenitor cells	0.0185	FGF2, KITLG	2
Cell Cycle	S phase	S phase	0.02	APC, FEN1, FGF2, GEN1, HIRA, MYCN, NBN, PBX1, RGCC, SAR1A, SKP2, TIPIN	12
Embryonic Development	formation	formation of telencephalon	1.16e-05	BMP4, CDK6, L1CAM, PAFAH1B1, SEMA3A	5
Embryonic Development	formation	formation of corpus callosum	0.00287	L1CAM, PAFAH1B1	2
Embryonic Development	formation	formation of brain	0.00527	BMP4, CDK6, CNTNAP2, CTNS, L1CAM, PAFAH1B1, SEMA3A	7
Embryonic Development	formation	formation of eye	0.0229	PITX2, RBP4, TGFB2, THBS1, TIMP2	5
Embryonic Development	development	development of body axis	0.00105	BMP4, CDK6, CNTNAP2, CTNS, L1CAM, PAFAH1B1, PITX2, RBP4, SEMA3A, TBX3, TGFB2, THBS1, TIMP2, WNT6	14
Embryonic Development	development	development of head	0.00188	BMP4, CDK6, CNTNAP2, CTNS, L1CAM, PAFAH1B1, PITX2, RBP4, SEMA3A, TGFB2, THBS1, TIMP2, WNT6	13
Embryonic Development	development	development of cerebral cortex	0.0185	CDK6, PAFAH1B1	2
Embryonic Development	development	tooth development	0.0234	BMP4, PITX2, WNT6	3
Embryonic Development	development	development of sensory organ	0.0236	BMP4, PITX2, RBP4, TGFB2, THBS1, TIMP2	6
Embryonic Development	morphogenesis	morphogenesis of embryonic tissue	0.00543	BMP4, FGF2, TBX3	3
Embryonic Development	morphogenesis	morphogenesis of metanephric bud	0.00562	BMP4, FGF2	2
Embryonic Development	morphogenesis	morphogenesis of embryo	0.0136	BMP4, BMPR1B, FGF2, TBX3	4
Embryonic Development	growth	growth of embryo	0.00603	BMP4, CCL20, FGF2, FGFR2, PAFAH1B1, S100A4	6
Embryonic Development	growth	growth of embryonic tissue	0.00704	BMP4, FGF2, FGFR2, PAFAH1B1, S100A4	5
Embryonic Development	proliferation	proliferation of embryonic cells	0.00871	BMP4, FGF2, FGFR2, PAFAH1B1, S100A4	5
Embryonic Development	proliferation	proliferation of mesenchymal cells	0.0203	BMP4, FGFR2, S100A4	3
Embryonic Development	M phase	M phase of embryonic cell lines	0.00917	APC, RPS6KA2	2
Embryonic Development	differentiation	differentiation of embryonic stem cells	0.00939	BMP4, FGF2, JUN, MDM2	4
Embryonic Development	differentiation	differentiation of embryonic cell lines	0.0105	FGF2, FGFR2, IGF1R	3
Embryonic Development	homing	homing of embryonic cell lines	0.00939	CXCL1, CXCL10, L1CAM, TLR2	4
Embryonic Development	angiogenesis	angiogenesis of cornea	0.0185	THBS1, TIMP2	2
Embryonic Development	response	response of embryonic cell lines	0.0229	DDX58, MID1, TLR3, TRIM38, TRIM6	5
Nervous System Development and Function	formation	formation of telencephalon	1.16e-05	BMP4, CDK6, L1CAM, PAFAH1B1, SEMA3A	5
Nervous System Development and Function	formation	formation of corpus callosum	0.00287	L1CAM, PAFAH1B1	2
Nervous System Development and Function	formation	formation of brain	0.00527	BMP4, CDK6, CNTNAP2, CTNS, L1CAM, PAFAH1B1, SEMA3A	7
Nervous System Development and Function	contact repulsion	contact repulsion	0.00287	L1CAM, NRP1	2
Nervous System Development and Function	migration	migration of neurons	0.00308	BMP4, L1CAM, PAFAH1B1, TUBB2B	4
Nervous System Development and Function	development	development of central nervous system	0.00457	BMP4, CDK6, CNTNAP2, CTNS, FGF2, L1CAM, PAFAH1B1, PCP4, PDGFC, SEMA3A, SERPINI1	11
Nervous System Development and Function	development	development of cerebral cortex	0.0185	CDK6, PAFAH1B1	2
Organ Development	formation	formation of telencephalon	1.16e-05	BMP4, CDK6, L1CAM, PAFAH1B1, SEMA3A	5
Organ Development	formation	formation of corpus callosum	0.00287	L1CAM, PAFAH1B1	2
Organ Development	formation	formation of brain	0.00527	BMP4, CDK6, CNTNAP2, CTNS, L1CAM, PAFAH1B1, SEMA3A	7
Organ Development	formation	formation of eye	0.0229	PITX2, RBP4, TGFB2, THBS1, TIMP2	5
Organ Development	alcoholic hepatitis	alcoholic hepatitis	4.82e-05	CXCL1, CXCL10, CXCL2, CXCL8, PDE3B, PDE4B, PDE4D	7
Organ Development	proliferation	proliferation of keratinocytes	0.0026	DDX5, FERMT1, FGFR2, PTHLH, SDR16C5, SRSF6, TGFB2	7
Organ Development	proliferation	proliferation of hepatocytes	0.00543	C5, IGF1R, SKP2	3
Organ Development	morphogenesis	morphogenesis of metanephric bud	0.00562	BMP4, FGF2	2
Organ Development	angiogenesis	angiogenesis of cornea	0.0185	THBS1, TIMP2	2
Organ Development	development	development of cerebral cortex	0.0185	CDK6, PAFAH1B1	2
Organ Development	development	tooth development	0.0234	BMP4, PITX2, WNT6	3
Organ Development	development	development of sensory organ	0.0236	BMP4, PITX2, RBP4, TGFB2, THBS1, TIMP2	6
Organismal Development	formation	formation of telencephalon	1.16e-05	BMP4, CDK6, L1CAM, PAFAH1B1, SEMA3A	5
Organismal Development	formation	formation of corpus callosum	0.00287	L1CAM, PAFAH1B1	2
Organismal Development	formation	formation of brain	0.00527	BMP4, CDK6, CNTNAP2, CTNS, L1CAM, PAFAH1B1, SEMA3A	7
Organismal Development	formation	formation of eye	0.0229	PITX2, RBP4, TGFB2, THBS1, TIMP2	5
Organismal Development	quantity	quantity of microvessel	0.000977	CXCL8, FGF2	2
Organismal Development	development	development of body axis	0.00105	BMP4, CDK6, CNTNAP2, CTNS, L1CAM, PAFAH1B1, PITX2, RBP4, SEMA3A, TBX3, TGFB2, THBS1, TIMP2, WNT6	14
Organismal Development	development	development of head	0.00188	BMP4, CDK6, CNTNAP2, CTNS, L1CAM, PAFAH1B1, PITX2, RBP4, SEMA3A, TGFB2, THBS1, TIMP2, WNT6	13
Organismal Development	development	development of cerebral cortex	0.0185	CDK6, PAFAH1B1	2
Organismal Development	development	tooth development	0.0234	BMP4, PITX2, WNT6	3
Organismal Development	development	development of sensory organ	0.0236	BMP4, PITX2, RBP4, TGFB2, THBS1, TIMP2	6
Organismal Development	proliferation	proliferation of endothelial cells	0.00139	BMP4, CXCL1, CXCL10, CXCL8, DAB2, FGF2, FRS2, NDP, NR2F2, NRP1, RGCC, SKP2, SYNJ2BP, THBS1, TIMP2, VASH2, WTAP	17
Organismal Development	proliferation	proliferation of embryonic cells	0.00871	BMP4, FGF2, FGFR2, PAFAH1B1, S100A4	5
Organismal Development	proliferation	proliferation of mesenchymal cells	0.0203	BMP4, FGFR2, S100A4	3
Organismal Development	cell proliferation	cell proliferation of vascular endothelial cells	0.0027	CXCL1, CXCL8, DAB2, FGF2, FRS2, NDP, NRP1, SKP2, THBS1, WTAP	10
Organismal Development	morphogenesis	morphogenesis of embryonic tissue	0.00543	BMP4, FGF2, TBX3	3
Organismal Development	morphogenesis	morphogenesis of metanephric bud	0.00562	BMP4, FGF2	2
Organismal Development	morphogenesis	morphogenesis of embryo	0.0136	BMP4, BMPR1B, FGF2, TBX3	4
Organismal Development	growth	growth of embryo	0.00603	BMP4, CCL20, FGF2, FGFR2, PAFAH1B1, S100A4	6
Organismal Development	growth	growth of embryonic tissue	0.00704	BMP4, FGF2, FGFR2, PAFAH1B1, S100A4	5
Organismal Development	growth	growth of organism	0.0127	ABCB1, ALG13, AMD1, BMP4, CCL20, FGF2, FGFR2, PAFAH1B1, POLR2L, S100A4, TIMM8A, ZC3HAV1	12
Organismal Development	differentiation	differentiation of embryonic stem cells	0.00939	BMP4, FGF2, JUN, MDM2	4
Organismal Development	angiogenesis	angiogenesis of cornea	0.0185	THBS1, TIMP2	2
Tissue Development	formation	formation of telencephalon	1.16e-05	BMP4, CDK6, L1CAM, PAFAH1B1, SEMA3A	5
Tissue Development	formation	formation of corpus callosum	0.00287	L1CAM, PAFAH1B1	2
Tissue Development	formation	formation of actin stress fibers	0.00482	ALMS1, CALD1, CDK6, CLASP2, CREB1, CXCL8, FGF2, GNG2, KISS1R, RGCC, TNS3	11
Tissue Development	formation	formation of brain	0.00527	BMP4, CDK6, CNTNAP2, CTNS, L1CAM, PAFAH1B1, SEMA3A	7
Tissue Development	formation	formation of actin filaments	0.02	ALMS1, CALD1, CDK6, CLASP2, CREB1, CXCL8, FGF2, GNG2, KISS1R, RGCC, TNS3, VIL1	12
Tissue Development	formation	formation of eye	0.0229	PITX2, RBP4, TGFB2, THBS1, TIMP2	5
Tissue Development	growth	growth of epithelial tissue	2.82e-05	BMP4, C5, CDK6, CXCL1, CXCL10, CXCL8, DAB2, DDX5, FERMT1, FGF2, FGFR2, FRS2, IGF1R, NDP, NR2F2, NRP1, PTHLH, RGCC, SDR16C5, SKP2, SRSF6, SYNJ2BP, TGFB2, THBS1, TIMP2, TLR2, VASH2, WTAP	28
Tissue Development	growth	growth of embryonic tissue	0.00704	BMP4, FGF2, FGFR2, PAFAH1B1, S100A4	5
Tissue Development	proliferation	proliferation of bone marrow cells	0.000107	BMP4, BMPR1B, CCL20, FGF2, NUP98, SKP2, TGFB2	7
Tissue Development	proliferation	proliferation of myeloid progenitor cells	0.000262	BMP4, BMPR1B, CCL20, NUP98	4
Tissue Development	proliferation	proliferation of epithelial cells	0.000659	BMP4, C5, CDK6, DDX5, FERMT1, FGF2, FGFR2, IGF1R, PTHLH, SDR16C5, SKP2, SRSF6, TGFB2, TLR2	14
Tissue Development	proliferation	proliferation of endothelial cells	0.00139	BMP4, CXCL1, CXCL10, CXCL8, DAB2, FGF2, FRS2, NDP, NR2F2, NRP1, RGCC, SKP2, SYNJ2BP, THBS1, TIMP2, VASH2, WTAP	17
Tissue Development	proliferation	proliferation of stromal cells	0.00163	BMP4, CXCL8, FGF2, TGFB2	4
Tissue Development	proliferation	proliferation of keratinocytes	0.0026	DDX5, FERMT1, FGFR2, PTHLH, SDR16C5, SRSF6, TGFB2	7
Tissue Development	proliferation	proliferation of hepatocytes	0.00543	C5, IGF1R, SKP2	3
Tissue Development	proliferation	proliferation of bone marrow stromal cells	0.00562	FGF2, TGFB2	2
Tissue Development	proliferation	proliferation of mesenchymal cells	0.0203	BMP4, FGFR2, S100A4	3
Tissue Development	proliferation	proliferation of connective tissue cells	0.0229	BMP4, CDK6, CXCL8, DDX5, FERMT1, FGF2, FGFR2, MDM2, PDGFC, PTHLH, SDR16C5, SRSF6, TGFB2	13
Tissue Development	cell proliferation	cell proliferation of vascular endothelial cells	0.0027	CXCL1, CXCL8, DAB2, FGF2, FRS2, NDP, NRP1, SKP2, THBS1, WTAP	10
Tissue Development	expansion	expansion of myeloid progenitor cells	0.00287	BMP4, BMPR1B	2
Tissue Development	morphogenesis	morphogenesis of embryonic tissue	0.00543	BMP4, FGF2, TBX3	3
Tissue Development	morphogenesis	morphogenesis of metanephric bud	0.00562	BMP4, FGF2	2
Tissue Development	differentiation	differentiation of osteoblasts	0.00602	BMP4, BMPR1B, CDK6, COL6A1, FGF2, FGFR2, GLI2, HNRNPU, TGFB2	9
Tissue Development	differentiation	differentiation of connective tissue cells	0.00677	ATF5, BMP4, BMPR1B, CDK6, CEBPA, COL6A1, CXCL8, FGF2, FGFR2, GLI2, HNRNPU, PTHLH, SMAD6, TGFB2, TRIB2	15
Tissue Development	differentiation	differentiation of myoblasts	0.00711	BMP4, FGF2, MEF2C, TBX3	4
Tissue Development	differentiation	differentiation of bone cells	0.0121	BMP4, BMPR1B, CDK6, COL6A1, CXCL8, FGF2, FGFR2, GLI2, HNRNPU, TGFB2	10
Tissue Development	differentiation	differentiation of melanocytes	0.0135	KIT, MEF2C	2
Tissue Development	differentiation	differentiation of connective tissue	0.0179	ATF5, BMP4, BMPR1B, CDK6, CEBPA, COL6A1, CXCL8, FGF2, FGFR2, GLI2, HNRNPU, KITLG, MAX, PTHLH, SMAD6, TGFB2, TRIB2	17
Tissue Development	differentiation	differentiation of muscle cells	0.0236	BMP4, CEBPA, FGF2, HDAC4, MEF2C, TBX3	6
Tissue Development	inflammation	inflammation of mucosa	0.0082	CYP1A1, FGF2, FGFR2, PTGS1	4
Tissue Development	angiogenesis	angiogenesis of cornea	0.0185	THBS1, TIMP2	2
Tissue Development	development	development of cerebral cortex	0.0185	CDK6, PAFAH1B1	2
Tissue Development	development	development of connective tissue cells	0.0212	CXCL11, FGF2, KITLG, PTHLH, TGFB2	5
Tissue Development	development	development of sensory organ	0.0236	BMP4, PITX2, RBP4, TGFB2, THBS1, TIMP2	6
Cardiovascular Disease	hemangioma	hemangioma	1.55e-05	ABCB1, ABCG2, ADRB1, APC, BMP4, COL27A1, CX3CL1, CYP1B1, ELF3, FGFR2, GLI2, IGF1R, INPP4B, KIF1B, KIT, LPAR1, MAML2, MDM2, MECOM, MUC1, NETO2, NFKBIZ, NSD1, PDGFC, PMS1, RANBP2, SGK1, SLC19A1, SYK, TET3, THBS1	31
Cardiovascular Disease	peripheral arterial disease	peripheral arterial disease	0.000271	ADRB1, CEMIP, COL6A1, CPSF6, CYP1A1, DAB2, DNAJA1, FAM49B, GULP1, LOC102724428/SIK1, LPAR1, NEDD9, NR2F2, PTGS1, RAP2B, SGK1, SYK, TGFB2, THBS1	19
Cardiovascular Disease	peripheral arterial disease	advanced stage peripheral arterial disease	0.0007	CEMIP, COL6A1, CPSF6, CYP1A1, DAB2, DNAJA1, FAM49B, GULP1, NEDD9, NR2F2, RAP2B, SYK, TGFB2, THBS1	14
Cardiovascular Disease	peripheral arterial disease	intermediate disease stage peripheral arterial disease	0.00333	CEMIP, CPSF6, CYP1A1, DAB2, FAM49B, GULP1, LOC102724428/SIK1, LPAR1, RAP2B, SGK1, SYK, TGFB2, THBS1	13
Cardiovascular Disease	capillary hemangioma	capillary hemangioma	0.000497	ABCB1, ABCG2, ADRB1, APC, COL27A1, CYP1B1, ELF3, FGFR2, GLI2, IGF1R, INPP4B, KIT, MAML2, MDM2, MECOM, MUC1, NFKBIZ, NSD1, PMS1, RANBP2, SGK1, SLC19A1, SYK, TET3	24
Cardiovascular Disease	microangiopathy	microangiopathy	0.000625	ABCB1, ABCG2, ADRB1, APC, C5, COL27A1, CYP1B1, ELF3, FGFR2, GLI2, IGF1R, INPP4B, KIT, MAML2, MDM2, MECOM, MUC1, NFKBIZ, NSD1, PMS1, RANBP2, SGK1, SLC19A1, SYK, TET3	25
Cardiovascular Disease	hemangioblastoma	hemangioblastoma	0.000917	ABCB1, ABCG2, APC, COL27A1, CYP1B1, ELF3, FGFR2, GLI2, IGF1R, INPP4B, KIT, MAML2, MDM2, MECOM, MUC1, NFKBIZ, NSD1, PMS1, RANBP2, SGK1, SLC19A1, SYK, TET3	23
Cardiovascular Disease	peripheral vascular disease	peripheral vascular disease	0.00291	ABCG2, ADRB1, CEMIP, CHRNA5, COL6A1, CPSF6, CYP1A1, DAB2, DNAJA1, FAM49B, GULP1, LOC102724428/SIK1, LPAR1, NEDD9, NPL, NR2F2, PDE3B, PDE4B, PDE4D, PTGS1, RAP2B, SGK1, SYK, TFPI, TGFB2, THBS1	26
Cardiovascular Disease	venous ulcer of leg	venous ulcer of leg	0.00562	PTGS1, TFPI	2
Cardiovascular Disease	parapsoriasis	parapsoriasis	0.00917	PDE4B, PDE4D	2
Cardiovascular Disease	vaso-occlusion	vaso-occlusion	0.0154	ABCB1, ADRB1, AGPAT5, BMPR1B, CD47, CORO2A, DISP1, FRMD4A, IL1R1, JUN, LRPAP1, MECOM, PDE3B, PDE4B, PDE4D, PTGS1, RSAD2, SOCS1, TFPI, TGFB2, THBS1, TIMP2, TLR2	23
Cardiovascular Disease	occlusion	occlusion of blood vessel	0.0157	ABCB1, ADRB1, AGPAT5, BMPR1B, CD47, CORO2A, DISP1, FRMD4A, IL1R1, JUN, LRPAP1, MECOM, PDE3B, PDE4B, PDE4D, PTGS1, RSAD2, SOCS1, TFPI, TGFB2, THBS1, TIMP2, TLR2	23
Cardiovascular Disease	ischemic cardiomyopathy	ischemic cardiomyopathy	0.017	AHR, OLR1, PDE3B, PDE4B, PDE4D, PTGS1	6
Reproductive System Disease	benign neoplasm of female genital organ	benign neoplasm of female genital organ	1.67e-05	ADRB1, AHR, AK2, APC, CYP1B1, DAB2, ELF3, FGF2, FZD3, HNF4G, IFI44L, IFIT1, IFIT3, JUN, KIT, KLK10, MAX, MECOM, MFAP3L, MPHOSPH8, MUC1, NR2F2, NSD1, NSL1, PCP4, PIK3R3, RAP2B, RECK, RGCC, SBSPON, SEMA3C, SLC5A3, SORBS2, TBX3, TSPAN12, ZNF738	36
Reproductive System Disease	tumorigenesis	tumorigenesis of genital organ	1.71e-05	ABCB1, ABCG2, ACPP, ACSM3, ACTR2, ADRB1, AGPAT4, AHR, AIM1, AK2, ALDH3A1, ALG13, AMD1, ANKRD12, ANKRD50, ANTXR2, APC, APCDD1, ASCL2, ATP10D, ATP11A, B3GALNT1, BAMBI, BMPR1B, C12orf4, C14orf142, C5, C5orf24, CALD1, CAMSAP1, CASP4, CCDC18, CCDC88A, CD47, CDA, CDC42EP3, CDS2, CEBPA, CHD9, CHML, CHRNA5, CLASP2, CNTNAP2, COBLL1, CREM, CSTF2, CTPS1, CX3CL1, CXADR, CXCL10, CXCL11, CXCL8, CXorf57, CYP1A1…	261
Reproductive System Disease	tumorigenesis	tumorigenesis of reproductive tract	4.67e-05	ABCB1, ABCG2, ACSM3, ACTR2, ADRB1, AGPAT4, AHR, AIM1, AK2, ALDH3A1, ALG13, ANKRD12, ANKRD50, ANTXR2, APC, APCDD1, ASCL2, ATP10D, B3GALNT1, C12orf4, C14orf142, C5, C5orf24, CAMSAP1, CASP4, CCDC18, CCDC88A, CD47, CDA, CDC42EP3, CDS2, CHD9, CHML, CHRNA5, CNTNAP2, CREM, CSTF2, CTPS1, CX3CL1, CXADR, CXCL10, CXCL11, CXCL8, CXorf57, CYP1A1, CYP1B1, DAB2, DACH1, DAPK1, DDX58, DENND5B, DHCR24, DIDO1, DISP…	229
Reproductive System Disease	genital tumor	genital tumor	1.78e-05	ABCB1, ABCG2, ACPP, ACSM3, ACTR2, ADRB1, AGPAT4, AHR, AIM1, AK2, ALDH3A1, ALG13, AMD1, ANKRD12, ANKRD50, ANTXR2, APC, APCDD1, ASCL2, ATP10D, ATP11A, B3GALNT1, BAMBI, BMPR1B, C12orf4, C14orf142, C5, C5orf24, CALD1, CAMSAP1, CASP4, CCDC18, CCDC88A, CD47, CDA, CDC42EP3, CDS2, CEBPA, CHD9, CHML, CHRNA5, CLASP2, CNTNAP2, COBLL1, CREM, CSTF2, CTPS1, CX3CL1, CXADR, CXCL10, CXCL11, CXCL8, CXorf57, CYP1A1…	261
Reproductive System Disease	female genital neoplasm	female genital neoplasm	4.95e-05	ABCB1, ABCG2, ACSM3, ACTR2, ADRB1, AGPAT4, AHR, AIM1, AK2, ALDH3A1, ALG13, ANKRD12, ANKRD50, ANTXR2, APC, APCDD1, ASCL2, ATP10D, B3GALNT1, C12orf4, C14orf142, C5, C5orf24, CAMSAP1, CASP4, CCDC18, CCDC88A, CD47, CDA, CDC42EP3, CDS2, CHD9, CHML, CHRNA5, CNTNAP2, CREM, CSTF2, CTPS1, CX3CL1, CXADR, CXCL10, CXCL11, CXCL8, CXorf57, CYP1A1, CYP1B1, DAB2, DACH1, DAPK1, DDX58, DENND5B, DHCR24, DIDO1, DISP…	229
Reproductive System Disease	genital tract cancer	genital tract cancer	6.96e-05	ABCB1, ABCG2, ACPP, ACSM3, ACTR2, ADRB1, AGPAT4, AIM1, ALDH3A1, ALG13, AMD1, ANKRD12, ANKRD50, ANTXR2, APC, APCDD1, ASCL2, ATP10D, ATP11A, B3GALNT1, BAMBI, BMPR1B, C12orf4, C14orf142, C5, C5orf24, CALD1, CAMSAP1, CASP4, CCDC18, CCDC88A, CD47, CDA, CDC42EP3, CDS2, CEBPA, CHD9, CHML, CHRNA5, CLASP2, CNTNAP2, COBLL1, CREM, CSTF2, CTPS1, CX3CL1, CXADR, CXCL10, CXCL11, CXCL8, CXorf57, CYP1A1, CYP1B1, …	251
Reproductive System Disease	uterine tumor	uterine tumor	8.8e-05	ABCB1, ABCG2, ACSM3, ADRB1, AGPAT4, AHR, AIM1, AK2, ALG13, ANKRD12, ANKRD50, ANTXR2, APC, B3GALNT1, C12orf4, C14orf142, C5orf24, CAMSAP1, CASP4, CCDC18, CDA, CDC42EP3, CHD9, CHML, CNTNAP2, CREM, CSTF2, CTPS1, CX3CL1, CXADR, CXCL10, CXCL8, CXorf57, CYP1A1, CYP1B1, DAB2, DAPK1, DDX58, DENND5B, DISP1, DOCK8, ELF3, EOGT, EPHX4, ETV1, FAM111B, FAM122A, FEN1, FGF2, FGFR2, FIGNL1, FRMD4A, GEN1, GNA12, G…	183
Reproductive System Disease	endometrium tumor	endometrium tumor	9.34e-05	ABCB1, ABCG2, ACSM3, AGPAT4, AIM1, ALG13, ANKRD12, ANKRD50, ANTXR2, APC, B3GALNT1, C12orf4, C14orf142, C5orf24, CAMSAP1, CASP4, CCDC18, CDA, CDC42EP3, CHD9, CHML, CNTNAP2, CREM, CSTF2, CTPS1, CX3CL1, CXADR, CXCL10, CXCL8, CXorf57, CYP1A1, CYP1B1, DAB2, DAPK1, DDX58, DENND5B, DISP1, DOCK8, ELF3, EOGT, EPHX4, ETV1, FAM111B, FAM122A, FEN1, FGF2, FGFR2, FIGNL1, FRMD4A, GEN1, GNA12, GTF3C3, GULP1, HDA…	164
Reproductive System Disease	endometrial cancer	endometrial cancer	0.000121	ABCB1, ABCG2, ACSM3, AGPAT4, AIM1, ALG13, ANKRD12, ANKRD50, ANTXR2, APC, B3GALNT1, C12orf4, C14orf142, C5orf24, CAMSAP1, CASP4, CCDC18, CDA, CDC42EP3, CHD9, CHML, CNTNAP2, CREM, CSTF2, CTPS1, CX3CL1, CXADR, CXCL10, CXCL8, CXorf57, CYP1A1, CYP1B1, DAB2, DAPK1, DDX58, DENND5B, DISP1, DOCK8, ELF3, EOGT, EPHX4, ETV1, FAM111B, FAM122A, FEN1, FGF2, FGFR2, FIGNL1, FRMD4A, GEN1, GNA12, GTF3C3, GULP1, HDA…	163
Reproductive System Disease	HER2 negative hormone receptor negative breast cancer	HER2 negative hormone receptor negative breast cancer	0.0002	ABCB1, CDK6, CEBPA, CXCL8, CYP1A1, ETV1, FGF2, FGFR2, JUN, KIT, L1CAM, MUC1, MYCN, PTHLH, S100A4, TIMP2	16
Reproductive System Disease	female genital tract cancer	female genital tract cancer	0.000303	ABCB1, ABCG2, ACSM3, ACTR2, AGPAT4, AIM1, ALDH3A1, ALG13, ANKRD12, ANKRD50, ANTXR2, APC, APCDD1, ASCL2, ATP10D, B3GALNT1, C12orf4, C14orf142, C5, C5orf24, CAMSAP1, CASP4, CCDC18, CCDC88A, CD47, CDA, CDC42EP3, CDS2, CHD9, CHML, CHRNA5, CNTNAP2, CREM, CSTF2, CTPS1, CX3CL1, CXADR, CXCL10, CXCL11, CXCL8, CXorf57, CYP1A1, CYP1B1, DAB2, DACH1, DAPK1, DDX58, DENND5B, DHCR24, DIDO1, DISP1, DNAJA1, DOCK8,…	217
Reproductive System Disease	uterine leiomyoma	uterine leiomyoma	0.000907	ADRB1, AHR, AK2, CYP1B1, FGF2, HNF4G, IFI44L, IFIT1, IFIT3, JUN, MAX, MFAP3L, MPHOSPH8, NR2F2, NSL1, PCP4, PIK3R3, RAP2B, SLC5A3, SORBS2, TSPAN12	21
Reproductive System Disease	uterine cancer	uterine cancer	0.00111	ABCB1, ABCG2, ACSM3, AGPAT4, AIM1, ALG13, ANKRD12, ANKRD50, ANTXR2, APC, B3GALNT1, C12orf4, C14orf142, C5orf24, CAMSAP1, CASP4, CCDC18, CDA, CDC42EP3, CHD9, CHML, CNTNAP2, CREM, CSTF2, CTPS1, CX3CL1, CXADR, CXCL10, CXCL8, CXorf57, CYP1A1, CYP1B1, DAB2, DAPK1, DDX58, DENND5B, DISP1, DOCK8, ELF3, EOGT, EPHX4, ETV1, FAM111B, FAM122A, FEN1, FGF2, FGFR2, FIGNL1, FRMD4A, GEN1, GNA12, GTF3C3, GULP1, HDA…	168
Reproductive System Disease	breast cancer	TNM stage III breast cancer	0.00137	CMPK2, FAM49B, FGFR2, JUN, KIT, MAX, SERPINB5, SQLE	8
Reproductive System Disease	breast cancer	breast cancer	0.00981	ABCB1, ABCG2, ACPP, ADRB1, AGPAT4, ALDH1A3, ANKRD12, ANTXR2, APC, ATF5, ATP10D, B3GALNT1, BCCIP, BMP4, C15orf52, CALD1, CDK6, CEBPA, CLDN1, CMPK2, COBLL1, CXCL1, CXCL10, CXCL2, CXCL8, CYCS, CYP1A1, DACH1, DAPK1, DSCC1, EIF5, ELF3, EPHX4, EPM2AIP1, ETV1, FAM49B, FASTKD5, FGF2, FGFR2, FRMD4A, FUS, GLI2, GNA12, GPATCH4, GTF3C3, HDAC4, HIGD1A, HSD17B1, IFIT1, IGF1R, JUN, KIF1B, KIT, KLK10, L1CAM, LGA…	105
Reproductive System Disease	breast cancer	TNM stage II breast cancer	0.0203	CMPK2, FGFR2, JUN	3
Reproductive System Disease	endometrial carcinoma	endometrial carcinoma	0.00151	ABCB1, ACSM3, AGPAT4, AIM1, ALG13, ANKRD12, ANKRD50, APC, B3GALNT1, C12orf4, C14orf142, C5orf24, CAMSAP1, CASP4, CCDC18, CDC42EP3, CHD9, CHML, CNTNAP2, CREM, CSTF2, CTPS1, CX3CL1, CXADR, CXCL8, CXorf57, CYP1A1, CYP1B1, DAB2, DAPK1, DDX58, DENND5B, DISP1, DOCK8, ELF3, EOGT, EPHX4, ETV1, FAM111B, FAM122A, FGF2, FGFR2, FIGNL1, FRMD4A, GEN1, GNA12, GTF3C3, GULP1, HDAC4, HNRNPU, HSPA2, HUNK, IFI44, IF…	146
Reproductive System Disease	female genital tract adenocarcinoma	female genital tract adenocarcinoma	0.00161	ABCB1, ACSM3, ACTR2, AGPAT4, AIM1, ALG13, ANKRD12, ANKRD50, APC, APCDD1, ATP10D, B3GALNT1, C12orf4, C14orf142, C5, C5orf24, CAMSAP1, CASP4, CCDC18, CCDC88A, CD47, CDC42EP3, CDS2, CHD9, CHML, CHRNA5, CNTNAP2, CREM, CSTF2, CTPS1, CX3CL1, CXADR, CXCL11, CXorf57, CYP1A1, DAB2, DAPK1, DDX58, DENND5B, DIDO1, DISP1, DNAJA1, DOCK8, ELF3, ELP2, EN2, EOGT, EPHX4, ETV1, FAM111B, FAM122A, FGF2, FGFR2, FIGNL1…	184
Reproductive System Disease	adenocarcinoma	adenocarcinoma in endometrium	0.00176	ABCB1, ACSM3, AGPAT4, AIM1, ALG13, ANKRD12, ANKRD50, APC, B3GALNT1, C12orf4, C14orf142, C5orf24, CAMSAP1, CASP4, CCDC18, CDC42EP3, CHD9, CHML, CNTNAP2, CREM, CSTF2, CTPS1, CX3CL1, CXADR, CXorf57, CYP1A1, DAB2, DAPK1, DDX58, DENND5B, DISP1, DOCK8, ELF3, EOGT, EPHX4, ETV1, FAM111B, FAM122A, FGF2, FGFR2, FIGNL1, FRMD4A, GEN1, GNA12, GTF3C3, GULP1, HDAC4, HNRNPU, HSPA2, HUNK, IFI44, IFIT3, IKBIP, INP…	144
Reproductive System Disease	breast or ovarian cancer	breast or ovarian cancer	0.00191	ABCB1, ABCG2, ACPP, ACTR2, ADRB1, AGPAT4, ALDH1A3, ALDH3A1, ANKRD12, ANTXR2, APC, APCDD1, ASCL2, ATF5, ATP10D, B3GALNT1, BCCIP, BMP4, C15orf52, C5, CALD1, CCDC88A, CD47, CDK6, CDS2, CEBPA, CHRNA5, CLDN1, CMPK2, CNTNAP2, COBLL1, CSTF2, CXADR, CXCL1, CXCL10, CXCL11, CXCL2, CXCL8, CYCS, CYP1A1, DAB2, DACH1, DAPK1, DHCR24, DIDO1, DISP1, DNAJA1, DOCK8, DSCC1, EIF5, ELF3, ELP2, EN2, EPHX4, EPM2AIP1, ET…	162
Reproductive System Disease	endometriosis	endometriosis	0.00318	AHR, AHRR, ALDH1A3, CEMIP, COL6A1, CREB1, CX3CL1, CXADR, CXCL10, CXCL8, FGF2, HSD17B1, IL1R1, JUN, KIT, MUC1, PDE4D, PRKACB, PTGS1, RARRES1, RBP4, RGCC, SGK1, SMAD6, STS, TGFB2, TIMP2	27
Reproductive System Disease	ovarian carcinoma	grade 3-4 ovarian carcinoma	0.00416	KLK10, MECOM, MUC1	3
Reproductive System Disease	ovarian cancer	advanced ovarian cancer	0.00509	DAB2, DACH1, FZD3, KLK10, MECOM, MUC1, RECK, RGCC, SBSPON, SEMA3C, ZNF738	11
Reproductive System Disease	mammary tumor	mammary tumor	0.00633	ABCB1, ABCG2, ACPP, ADRB1, AGPAT4, ALDH1A3, ANKRD12, ANTXR2, APC, ATF5, ATP10D, B3GALNT1, BCCIP, BMP4, C15orf52, CALD1, CCNE2, CDK6, CEBPA, CLDN1, CMPK2, COBLL1, CXCL1, CXCL10, CXCL2, CXCL8, CYCS, CYP1A1, DAB2, DACH1, DAPK1, DSCC1, EIF3F, EIF5, ELF3, EPHX4, EPM2AIP1, ETV1, FAM49B, FASTKD5, FEN1, FGF2, FGFR2, FRMD4A, FUS, GLI2, GNA12, GPATCH4, GTF3C3, HDAC4, HIGD1A, HSD17B1, IFIT1, IGF1R, JUN, KIF…	109
Reproductive System Disease	serous ovarian carcinoma	serous ovarian carcinoma	0.00652	APC, DAB2, ELF3, FZD3, KIT, KLK10, MECOM, MUC1, NSD1, RECK, RGCC, SBSPON, SEMA3C, TBX3, ZNF738	15
Reproductive System Disease	serous ovarian carcinoma	stage 1C primary serous ovarian carcinoma	0.0135	KLK10, MUC1	2
Reproductive System Disease	serous ovarian carcinoma	stage 1A primary serous ovarian carcinoma	0.0185	KLK10, MUC1	2
Reproductive System Disease	serous ovarian carcinoma	stage 3c primary serous ovarian carcinoma	0.0185	KLK10, MUC1	2
Reproductive System Disease	primary ovarian cancer	primary ovarian cancer	0.00834	CXCL8, DHCR24, IGF2BP3, KLK10, MUC1, NBN, TACSTD2	7
Reproductive System Disease	female genital tract serous cancer	female genital tract serous cancer	0.00974	ABCB1, APC, CDA, CXCL8, DAB2, ELF3, FEN1, FZD3, IGF2BP3, KIT, KLK10, L1CAM, MECOM, MEF2C, MUC1, NSD1, PCP4, PDZRN3, RECK, RGCC, SBSPON, SEMA3C, TBX3, TNNT1, ZNF738	25
Reproductive System Disease	uterine carcinoma	uterine carcinoma	0.0098	ABCB1, ACSM3, AGPAT4, AIM1, ALG13, ANKRD12, ANKRD50, APC, B3GALNT1, C12orf4, C14orf142, C5orf24, CAMSAP1, CASP4, CCDC18, CDC42EP3, CHD9, CHML, CNTNAP2, CREM, CSTF2, CTPS1, CX3CL1, CXADR, CXCL8, CXorf57, CYP1A1, CYP1B1, DAB2, DAPK1, DDX58, DENND5B, DISP1, DOCK8, ELF3, EOGT, EPHX4, ETV1, FAM111B, FAM122A, FGF2, FGFR2, FIGNL1, FRMD4A, GEN1, GNA12, GTF3C3, GULP1, HDAC4, HNRNPU, HSPA2, HUNK, IFI44, IF…	149
Reproductive System Disease	epithelial ovarian cancer	advanced epithelial ovarian cancer	0.0201	DAB2, FZD3, KLK10, MUC1, RECK, RGCC, SBSPON, SEMA3C, ZNF738	9
Reproductive System Disease	gonadal tumor	gonadal tumor	0.0217	ABCB1, ACTR2, ALDH3A1, APC, APCDD1, ASCL2, ATP10D, C5, CCDC88A, CD47, CDS2, CHRNA5, CNTNAP2, CSTF2, CXADR, CXCL10, CXCL11, CXCL8, DAB2, DACH1, DHCR24, DIDO1, DISP1, DNAJA1, DOCK8, EIF3F, ELF3, ELP2, EN2, FAM20C, FGF2, FGFR2, FJX1, FUS, FZD3, GLI2, GPATCH4, GTF3C3, HSPA2, IGF2BP3, INPP4B, JUN, KISS1R, KIT, KLK10, LGR5, LNPEP, LOC102724428/SIK1, MCOLN2, MECOM, MUC1, NBN, NPTXR, NRP1, NSD1, PDE3B, P…	88
Reproductive System Disease	male genital neoplasm	male genital neoplasm	0.0237	ACPP, ADRB1, AIM1, AMD1, ANTXR2, APC, ATP10D, ATP11A, B3GALNT1, BAMBI, BMPR1B, CALD1, CEBPA, CLASP2, COBLL1, CX3CL1, CYP1B1, DACH1, DENND5B, EFCAB2, EHF, EIF3F, ELP2, ETV1, FAM13A, FAM20C, FEN1, FERMT1, FGFR2, GNA12, GXYLT1, IFI44L, KIT, KRT80, LGALS8, LPAR1, MDM2, MECOM, MUC1, NES, NRP1, OGT, PAFAH1B1, PDZRN3, PITX2, PTGS1, RANBP2, RARRES1, RCBTB2, RNASEL, SERPINB5, SGK1, SKP2, SLC2A6, SOCS1, SR…	72
Reproductive System Disease	neoplasia	Ovarian Cancer and Tumors	0.0239	ABCB1, ACTR2, ALDH3A1, APC, APCDD1, ASCL2, ATP10D, C5, CCDC88A, CD47, CDS2, CHRNA5, CNTNAP2, CSTF2, CXADR, CXCL10, CXCL11, CXCL8, DAB2, DACH1, DHCR24, DIDO1, DISP1, DNAJA1, DOCK8, EIF3F, ELF3, ELP2, EN2, FGF2, FGFR2, FJX1, FUS, FZD3, GLI2, GPATCH4, GTF3C3, HSPA2, IGF2BP3, INPP4B, JUN, KISS1R, KIT, KLK10, LGR5, LNPEP, LOC102724428/SIK1, MCOLN2, MECOM, MUC1, NBN, NPTXR, NRP1, NSD1, PDE3B, PDE4D, PE…	85
DNA Replication, Recombination, and Repair	synthesis	synthesis of DNA	1.84e-05	ALDH3A1, BMP4, BMPR1B, CCDC88A, CDK6, CXCL10, CXCL8, DACH1, ELP2, FEN1, FGF2, FGF20, FUS, GLI2, HIRA, KITLG, MDM2, NBN, SKP2, TGFB2, TIMP2, TIPIN	22
DNA Replication, Recombination, and Repair	synthesis	initiation of synthesis of DNA	0.00562	CDK6, MDM2	2
DNA Replication, Recombination, and Repair	catabolism	catabolism of cyclic AMP	0.0135	PDE4B, PDE4D	2
DNA Replication, Recombination, and Repair	excision repair	excision repair of DNA fragment	0.0185	FEN1, HNRNPU	2
DNA Replication, Recombination, and Repair	replication	DNA replication	0.0189	CXCL8, DSCC1, FEN1, GLI2, IGF1R, KITLG, NBN, NUP98, PDGFC, TFAM, TIPIN	11
Cardiovascular System Development and Function	cell movement	cell movement of microvascular endothelial cells	2.42e-05	CXCL1, CXCL8, FGF2, NDP, RECK, THBS1, TIMP2	7
Cardiovascular System Development and Function	chemotaxis	chemotaxis of endothelial cell lines	4.66e-05	CXCL10, CXCL11, CXCL8, FGF2, THBS1	5
Cardiovascular System Development and Function	chemotaxis	chemotaxis of microvascular endothelial cells	0.00562	CXCL8, THBS1	2
Cardiovascular System Development and Function	migration	migration of microvascular endothelial cells	0.000931	CXCL1, FGF2, NDP, RECK, TIMP2	5
Cardiovascular System Development and Function	migration	migration of endothelial cells	0.0195	APC, BMP4, CXCL1, CXCL8, FGF2, FRS2, GPLD1, NDP, NRP1, OLR1, RECK, RGCC, SP100, THBS1, TIMP2	15
Cardiovascular System Development and Function	quantity	quantity of microvessel	0.000977	CXCL8, FGF2	2
Cardiovascular System Development and Function	quantity	quantity of endothelial cell lines	0.0185	FGF2, THBS1	2
Cardiovascular System Development and Function	proliferation	proliferation of endothelial cells	0.00139	BMP4, CXCL1, CXCL10, CXCL8, DAB2, FGF2, FRS2, NDP, NR2F2, NRP1, RGCC, SKP2, SYNJ2BP, THBS1, TIMP2, VASH2, WTAP	17
Cardiovascular System Development and Function	proliferation	proliferation of endothelial cell lines	0.0134	BMP4, CXCL8, FGF2, FRS2, LOC102724428/SIK1, MDM2, THBS1	7
Cardiovascular System Development and Function	binding	binding of vascular endothelial cells	0.00142	CD47, CX3CL1, CXCL8, FGF2, KIT, KITLG	6
Cardiovascular System Development and Function	binding	binding of endothelial cells	0.00165	CD47, CX3CL1, CXCL11, CXCL8, FGF2, KIT, KITLG, NRP1	8
Cardiovascular System Development and Function	cell proliferation	cell proliferation of vascular endothelial cells	0.0027	CXCL1, CXCL8, DAB2, FGF2, FRS2, NDP, NRP1, SKP2, THBS1, WTAP	10
Cardiovascular System Development and Function	cell viability	cell viability of endothelial cells	0.00785	DAB2, FGF2, NDP, OLR1, TLR3	5
Cardiovascular System Development and Function	angiogenesis	angiogenesis of cornea	0.0185	THBS1, TIMP2	2
Cardiovascular System Development and Function	movement	movement of vascular endothelial cells	0.0222	APC, CXCL1, CXCL8, FGF2, FRS2, NDP, RECK, SP100, THBS1, TIMP2	10
Cellular Movement	cell movement	cell movement of microvascular endothelial cells	2.42e-05	CXCL1, CXCL8, FGF2, NDP, RECK, THBS1, TIMP2	7
Cellular Movement	cell movement	cell movement	0.000167	AHR, APC, ARHGEF39, BCL11B, BMP4, C5, CCDC88A, CCL20, CD47, CD58, CDK14, CDK6, CEMIP, CX3CL1, CXADR, CXCL1, CXCL10, CXCL11, CXCL2, CXCL3, CXCL8, DAB2, DACH1, DDX58, DIDO1, EHF, ELF3, FERMT1, FGF2, FGFR2, FOXQ1, FRS2, GNA12, GPLD1, IFIT2, IGF1R, IGF2BP3, JUN, KISS1R, KIT, KITLG, L1CAM, LGR6, LPAR1, LRPAP1, MDM2, MUC1, NDP, NEDD9, NES, NREP, NRP1, OLR1, PAFAH1B1, PITX2, PRMT6, PTHLH, RARRES1, RECK,…	81
Cellular Movement	cell movement	cell movement of hematopoietic progenitor cells	0.000215	BMP4, CCL20, CXCL10, CXCL11, KITLG, SEMA3A, SYK	7
Cellular Movement	cell movement	cell movement of tumor cell lines	0.00145	AHR, APC, C5, CCDC88A, CCL20, CD47, CDK14, CX3CL1, CXCL10, CXCL11, CXCL2, CXCL3, CXCL8, DAB2, DDX58, DIDO1, EHF, FGF2, FGFR2, FOXQ1, GNA12, IFIT2, IGF1R, IGF2BP3, JUN, KISS1R, KIT, KITLG, L1CAM, LPAR1, LRPAP1, MDM2, MUC1, NEDD9, NES, NREP, NRP1, PITX2, PRMT6, PTHLH, RARRES1, RHOU, SEMA3A, SERPINB5, STMN3, SYK, TACSTD2, TBX3, TFPI, TGFB2, THBS1, TIMP2, TLR2	53
Cellular Movement	cell movement	cell movement of phagocytes	0.00198	C5, CCDC88A, CCL20, CD47, CX3CL1, CXADR, CXCL1, CXCL10, CXCL11, CXCL2, CXCL3, CXCL8, KITLG, SEMA3A, SYK, TGFB2, TIMP2	17
Cellular Movement	cell movement	cell movement of blood cells	0.00357	BMP4, C5, CCDC88A, CCL20, CD47, CD58, CX3CL1, CXADR, CXCL1, CXCL10, CXCL11, CXCL2, CXCL3, CXCL8, FGF2, GNA12, KITLG, SEMA3A, SYK, TGFB2, THBS1, TIMP2, TLR2	23
Cellular Movement	cell movement	cell movement of skin cell lines	0.00387	CX3CL1, CXCL11, CXCL8, FGF2, THBS1	5
Cellular Movement	cell movement	cell movement of myeloid cells	0.00536	C5, CCDC88A, CCL20, CD47, CX3CL1, CXADR, CXCL1, CXCL10, CXCL2, CXCL3, CXCL8, KITLG, SEMA3A, SYK, TGFB2, TIMP2	16
Cellular Movement	cell movement	cell movement of breast cancer cell lines	0.00538	AHR, CCDC88A, CXCL10, CXCL11, CXCL8, FGF2, FGFR2, IGF1R, JUN, L1CAM, LPAR1, LRPAP1, MDM2, NRP1, PTHLH, SEMA3A, SERPINB5, SYK, TFPI, TIMP2	20
Cellular Movement	cell movement	cell movement of leukocytes	0.00583	C5, CCDC88A, CCL20, CD47, CD58, CX3CL1, CXADR, CXCL1, CXCL10, CXCL11, CXCL2, CXCL3, CXCL8, GNA12, KITLG, SEMA3A, SYK, TGFB2, THBS1, TIMP2, TLR2	21
Cellular Movement	cell movement	cell movement of natural killer cells	0.00711	CX3CL1, CXCL10, CXCL8, GNA12	4
Cellular Movement	cell movement	cell movement of leukemia cell lines	0.00837	C5, CCL20, CD47, CX3CL1, CXCL8, GNA12, KIT, KITLG, NEDD9, RHOU, SYK	11
Cellular Movement	cell movement	cell movement of T lymphocytes	0.00868	CCL20, CD47, CX3CL1, CXCL10, CXCL11, CXCL8, SEMA3A, THBS1	8
Cellular Movement	cell movement	cell movement of carcinoma cell lines	0.00944	CDK14, CXCL3, CXCL8, DDX58, FGF2, IFIT2, IGF2BP3, JUN, KISS1R, KIT, L1CAM, NRP1, SYK, TGFB2, TLR2	15
Cellular Movement	cell movement	cell movement of neutrophils	0.0112	C5, CD47, CXADR, CXCL1, CXCL2, CXCL3, CXCL8, SYK, TGFB2	9
Cellular Movement	cell movement	cell movement of monocytes	0.0118	C5, CCL20, CD47, CX3CL1, CXCL10, CXCL3, CXCL8, SEMA3A, TIMP2	9
Cellular Movement	cell movement	cell movement of kidney cell lines	0.0125	APC, CCL20, CXCL1, CXCL10, CXCL8, L1CAM, SRSF1, TLR2, VIL1	9
Cellular Movement	cell movement	cell movement of mononuclear leukocytes	0.0142	C5, CCL20, CD47, CD58, CX3CL1, CXCL10, CXCL11, CXCL3, CXCL8, GNA12, KITLG, SEMA3A, THBS1, TIMP2, TLR2	15
Cellular Movement	cell movement	cell movement of lymphatic system cells	0.0167	CCL20, CD47, CD58, CX3CL1, CXCL10, CXCL11, CXCL8, FGF2, GNA12, SEMA3A, SYK, THBS1	12
Cellular Movement	cell movement	cell movement of epithelial cell lines	0.0191	CCL20, CXCL1, CXCL10, IGF1R, L1CAM, SRSF1, TGFB2, TLR2	8
Cellular Movement	homing	homing of tumor cell lines	4.44e-05	C5, CCDC88A, CCL20, CX3CL1, CXCL3, CXCL8, FGF2, JUN, KIT, KITLG, NRP1, RHOU, SEMA3A, SYK	14
Cellular Movement	homing	homing of blood cells	0.000349	BMP4, C5, CCDC88A, CCL20, CX3CL1, CXADR, CXCL1, CXCL10, CXCL11, CXCL2, CXCL3, CXCL8, GNA12, KITLG, SYK, TGFB2, THBS1, TLR2	18
Cellular Movement	homing	homing of kidney cell lines	0.00219	CXCL1, CXCL10, CXCL8, L1CAM, TLR2	5
Cellular Movement	homing	homing of embryonic cell lines	0.00939	CXCL1, CXCL10, L1CAM, TLR2	4
Cellular Movement	homing	homing of epithelial cell lines	0.00939	CXCL1, CXCL10, L1CAM, TLR2	4
Cellular Movement	chemotaxis	chemotaxis of endothelial cell lines	4.66e-05	CXCL10, CXCL11, CXCL8, FGF2, THBS1	5
Cellular Movement	chemotaxis	chemotaxis of tumor cell lines	0.000117	C5, CCL20, CX3CL1, CXCL3, CXCL8, FGF2, JUN, KIT, KITLG, NRP1, RHOU, SEMA3A, SYK	13
Cellular Movement	chemotaxis	chemotaxis	0.000162	BMP4, C5, CCDC88A, CCL20, CX3CL1, CXADR, CXCL1, CXCL10, CXCL11, CXCL2, CXCL3, CXCL8, FGF2, GNA12, JUN, KIT, KITLG, L1CAM, LPAR1, NRP1, RHOU, S100A4, SEMA3A, SYK, TGFB2, THBS1, TLR2	27
Cellular Movement	chemotaxis	chemotaxis of cells	0.000187	BMP4, C5, CCDC88A, CCL20, CX3CL1, CXADR, CXCL1, CXCL10, CXCL11, CXCL2, CXCL3, CXCL8, FGF2, GNA12, JUN, KIT, KITLG, LPAR1, NRP1, RHOU, S100A4, SEMA3A, SYK, TGFB2, THBS1, TLR2	26
Cellular Movement	chemotaxis	chemotaxis of leukocytes	0.000828	C5, CCDC88A, CCL20, CX3CL1, CXADR, CXCL1, CXCL10, CXCL11, CXCL2, CXCL3, CXCL8, GNA12, KITLG, SYK, TGFB2, THBS1, TLR2	17
Cellular Movement	chemotaxis	chemotaxis of skin cell lines	0.00152	CXCL8, FGF2, THBS1	3
Cellular Movement	chemotaxis	chemotaxis of carcinoma cell lines	0.00163	CXCL3, CXCL8, FGF2, SYK	4
Cellular Movement	chemotaxis	chemotaxis of phagocytes	0.00221	C5, CCDC88A, CCL20, CX3CL1, CXADR, CXCL1, CXCL10, CXCL2, CXCL3, CXCL8, KITLG, SYK, TGFB2	13
Cellular Movement	chemotaxis	chemotaxis of neutrophils	0.00509	C5, CXADR, CXCL1, CXCL2, CXCL3, CXCL8, SYK, TGFB2	8
Cellular Movement	chemotaxis	chemotaxis of microvascular endothelial cells	0.00562	CXCL8, THBS1	2
Cellular Movement	chemotaxis	chemotaxis of pericytes	0.00562	CXCL10, FGF2	2
Cellular Movement	chemotaxis	chemotaxis of leukemia cell lines	0.00618	C5, CCL20, CX3CL1, CXCL8, KIT, KITLG, RHOU	7
Cellular Movement	chemotaxis	chemotaxis of granulocytes	0.00856	C5, CXADR, CXCL1, CXCL10, CXCL2, CXCL3, CXCL8, SYK, TGFB2	9
Cellular Movement	chemotaxis	chemotaxis of myeloid cells	0.00874	C5, CCDC88A, CX3CL1, CXADR, CXCL1, CXCL10, CXCL2, CXCL3, CXCL8, KITLG, SYK, TGFB2	12
Cellular Movement	chemotaxis	chemotaxis of blood-derived mast cells	0.00917	CXCL8, KITLG	2
Cellular Movement	chemotaxis	chemotaxis of kidney cell lines	0.00939	CXCL1, CXCL10, CXCL8, TLR2	4
Cellular Movement	chemotaxis	chemotaxis of mast cells	0.0105	CX3CL1, CXCL8, KITLG	3
Cellular Movement	chemotaxis	chemotaxis of germ cell tumor cell lines	0.0185	CXCL3, CXCL8	2
Cellular Movement	migration	migration of cells	5.55e-05	AHR, APC, ARHGEF39, BMP4, C5, CCDC88A, CCL20, CD47, CD58, CDK6, CEMIP, CX3CL1, CXADR, CXCL1, CXCL10, CXCL11, CXCL2, CXCL3, CXCL8, DAB2, DACH1, DDX58, DIDO1, EHF, FERMT1, FGF2, FGFR2, FOXQ1, FRS2, GNA12, GPLD1, IFIT2, IGF1R, IGF2BP3, JUN, KISS1R, KIT, KITLG, L1CAM, LGR6, LPAR1, MDM2, MUC1, NDP, NEDD9, NES, NREP, NRP1, OLR1, PAFAH1B1, PITX2, PRMT6, PTHLH, RARRES1, RECK, RGCC, RHOU, S100A4, SEMA3A, …	76
Cellular Movement	migration	migration of airway smooth muscle cells	0.000568	CXCL1, CXCL2, CXCL3	3
Cellular Movement	migration	migration of tumor cell lines	0.000806	AHR, APC, C5, CCDC88A, CCL20, CD47, CX3CL1, CXCL10, CXCL11, CXCL2, CXCL8, DAB2, DDX58, DIDO1, EHF, FGF2, FGFR2, FOXQ1, GNA12, IFIT2, IGF1R, IGF2BP3, JUN, KISS1R, KIT, KITLG, L1CAM, LPAR1, MDM2, MUC1, NEDD9, NES, NREP, NRP1, PITX2, PRMT6, PTHLH, RARRES1, RHOU, SEMA3A, STMN3, SYK, TACSTD2, TBX3, TFPI, THBS1, TIMP2, TLR2	48
Cellular Movement	migration	migration of microvascular endothelial cells	0.000931	CXCL1, FGF2, NDP, RECK, TIMP2	5
Cellular Movement	migration	migration of cd56+ natural killer cells	0.000977	CX3CL1, CXCL8	2
Cellular Movement	migration	migration of hematopoietic progenitor cells	0.00134	CCL20, CXCL11, KITLG, SEMA3A, SYK	5
Cellular Movement	migration	migration of phagocytes	0.0019	C5, CCL20, CD47, CX3CL1, CXCL10, CXCL11, CXCL3, CXCL8, KITLG, SEMA3A, TIMP2	11
Cellular Movement	migration	arrest in migration of eosinophils	0.00287	C5, CXCL8	2
Cellular Movement	migration	migration of neurons	0.00308	BMP4, L1CAM, PAFAH1B1, TUBB2B	4
Cellular Movement	migration	migration of smooth muscle cells	0.00314	CDK6, CXCL1, CXCL2, CXCL3, FGF2, S100A4, THBS1	7
Cellular Movement	migration	migration of plasmacytoid dendritic cells	0.00562	CXCL10, CXCL11	2
Cellular Movement	migration	leukocyte migration	0.0066	C5, CCDC88A, CCL20, CD47, CD58, CX3CL1, CXADR, CXCL1, CXCL10, CXCL11, CXCL2, CXCL3, CXCL8, FGF2, GNA12, KITLG, SEMA3A, SYK, TGFB2, THBS1, TIMP2, TLR2	22
Cellular Movement	migration	migration of monocytes	0.00722	C5, CCL20, CD47, CX3CL1, SEMA3A, TIMP2	6
Cellular Movement	migration	migration of Langerhans cells	0.00917	C5, CCL20	2
Cellular Movement	migration	migration of mononuclear leukocytes	0.0167	C5, CCL20, CD47, CD58, CX3CL1, CXCL10, CXCL11, CXCL8, KITLG, SEMA3A, THBS1, TIMP2	12
Cellular Movement	migration	migration of lymphatic system cells	0.0182	CCL20, CD47, CD58, CX3CL1, CXCL10, CXCL11, CXCL8, FGF2, SEMA3A, SYK, THBS1	11
Cellular Movement	migration	migration of endothelial cells	0.0195	APC, BMP4, CXCL1, CXCL8, FGF2, FRS2, GPLD1, NDP, NRP1, OLR1, RECK, RGCC, SP100, THBS1, TIMP2	15
Cellular Movement	migration	migration of leukemia cell lines	0.0215	C5, CD47, CX3CL1, GNA12, NEDD9, RHOU, SYK	7
Cellular Movement	migration	migration of eosinophils	0.0234	C5, CD47, CXCL8	3
Cellular Movement	transmigration	transmigration of neutrophils	0.000983	C5, CD47, CXCL3, CXCL8	4
Cellular Movement	transmigration	transmigration of mononuclear leukocytes	0.00208	C5, CD47, CXCL11, CXCL8, KITLG, TIMP2	6
Cellular Movement	transmigration	transmigration of cells	0.00234	C5, CD47, CX3CL1, CXCL11, CXCL3, CXCL8, KITLG, L1CAM, TIMP2	9
Cellular Movement	transmigration	transmigration of myeloid cells	0.00338	C5, CD47, CXCL3, CXCL8, TIMP2	5
Cellular Movement	transmigration	transmigration of leukocytes	0.00344	C5, CD47, CXCL11, CXCL3, CXCL8, KITLG, TIMP2	7
Cellular Movement	transmigration	transmigration of phagocytes	0.0153	C5, CD47, CXCL3, CXCL8, TIMP2	5
Cellular Movement	haptotaxis	haptotaxis of cells	0.00128	CCDC88A, CXCL8, FGF2, L1CAM	4
Cellular Movement	transendothelial migration	transendothelial migration of leukocytes	0.00163	CD47, CXCL11, CXCL8, KITLG	4
Cellular Movement	transendothelial migration	transendothelial migration of monocytes	0.0175	C5, CD47, TIMP2	3
Cellular Movement	invasion	invasion of vascular endothelial cells	0.00416	FGF2, SP100, TIMP2	3
Cellular Movement	chemorepulsion	chemorepulsion of brain cancer cell lines	0.00562	NRP1, SEMA3A	2
Cellular Movement	chemokinesis	chemokinesis of neutrophils	0.00917	CXCL3, CXCL8	2
Cellular Movement	recruitment	recruitment of neutrophils	0.00917	C5, CXCL8	2
Cellular Movement	cell rolling	arrest in cell rolling of eosinophils	0.0135	C5, CXCL8	2
Cellular Movement	movement	movement of vascular endothelial cells	0.0222	APC, CXCL1, CXCL8, FGF2, FRS2, NDP, RECK, SP100, THBS1, TIMP2	10
Hematological System Development and Function	proliferation	proliferation of myeloid cells	2.42e-05	BMP4, BMPR1B, CCL20, CXCL2, KIT, KITLG, NUP98	7
Hematological System Development and Function	proliferation	proliferation of myeloid progenitor cells	0.000262	BMP4, BMPR1B, CCL20, NUP98	4
Hematological System Development and Function	proliferation	proliferation of phagocytes	0.00711	CXCL2, KIT, KITLG, TGFB2	4
Hematological System Development and Function	proliferation	proliferation of antigen presenting cells	0.0105	KITLG, NUP98, TGFB2	3
Hematological System Development and Function	proliferation	proliferation of hematopoietic progenitor cells	0.0221	BMP4, BMPR1B, CCL20, CXCL2, KITLG, NUP98	6
Hematological System Development and Function	cell movement	cell movement of hematopoietic progenitor cells	0.000215	BMP4, CCL20, CXCL10, CXCL11, KITLG, SEMA3A, SYK	7
Hematological System Development and Function	cell movement	cell movement of phagocytes	0.00198	C5, CCDC88A, CCL20, CD47, CX3CL1, CXADR, CXCL1, CXCL10, CXCL11, CXCL2, CXCL3, CXCL8, KITLG, SEMA3A, SYK, TGFB2, TIMP2	17
Hematological System Development and Function	cell movement	cell movement of myeloid cells	0.00536	C5, CCDC88A, CCL20, CD47, CX3CL1, CXADR, CXCL1, CXCL10, CXCL2, CXCL3, CXCL8, KITLG, SEMA3A, SYK, TGFB2, TIMP2	16
Hematological System Development and Function	cell movement	cell movement of leukocytes	0.00583	C5, CCDC88A, CCL20, CD47, CD58, CX3CL1, CXADR, CXCL1, CXCL10, CXCL11, CXCL2, CXCL3, CXCL8, GNA12, KITLG, SEMA3A, SYK, TGFB2, THBS1, TIMP2, TLR2	21
Hematological System Development and Function	cell movement	cell movement of natural killer cells	0.00711	CX3CL1, CXCL10, CXCL8, GNA12	4
Hematological System Development and Function	cell movement	cell movement of T lymphocytes	0.00868	CCL20, CD47, CX3CL1, CXCL10, CXCL11, CXCL8, SEMA3A, THBS1	8
Hematological System Development and Function	cell movement	cell movement of neutrophils	0.0112	C5, CD47, CXADR, CXCL1, CXCL2, CXCL3, CXCL8, SYK, TGFB2	9
Hematological System Development and Function	cell movement	cell movement of monocytes	0.0118	C5, CCL20, CD47, CX3CL1, CXCL10, CXCL3, CXCL8, SEMA3A, TIMP2	9
Hematological System Development and Function	cell movement	cell movement of mononuclear leukocytes	0.0142	C5, CCL20, CD47, CD58, CX3CL1, CXCL10, CXCL11, CXCL3, CXCL8, GNA12, KITLG, SEMA3A, THBS1, TIMP2, TLR2	15
Hematological System Development and Function	binding	binding of leukocytes	0.000411	CCL20, CD47, CX3CL1, CXCL10, CXCL11, CXCL8, DOCK8, FGF2, HDAC4, KIT, KITLG	11
Hematological System Development and Function	binding	binding of B-lymphocyte derived cell lines	0.00152	CD47, DOCK8, TLR2	3
Hematological System Development and Function	binding	binding of professional phagocytic cells	0.00788	CXCL10, CXCL8, FGF2, HDAC4, KIT, KITLG	6
Hematological System Development and Function	binding	binding of mononuclear leukocytes	0.0128	CCL20, CD47, CX3CL1, CXCL11, DOCK8, FGF2	6
Hematological System Development and Function	binding	binding of mast cells	0.0185	KIT, KITLG	2
Hematological System Development and Function	binding	binding of granulocytes	0.0189	CXCL10, CXCL8, HDAC4, KITLG	4
Hematological System Development and Function	binding	binding of neutrophils	0.0234	CXCL10, CXCL8, HDAC4	3
Hematological System Development and Function	chemotaxis	chemotaxis of leukocytes	0.000828	C5, CCDC88A, CCL20, CX3CL1, CXADR, CXCL1, CXCL10, CXCL11, CXCL2, CXCL3, CXCL8, GNA12, KITLG, SYK, TGFB2, THBS1, TLR2	17
Hematological System Development and Function	chemotaxis	chemotaxis of phagocytes	0.00221	C5, CCDC88A, CCL20, CX3CL1, CXADR, CXCL1, CXCL10, CXCL2, CXCL3, CXCL8, KITLG, SYK, TGFB2	13
Hematological System Development and Function	chemotaxis	chemotaxis of neutrophils	0.00509	C5, CXADR, CXCL1, CXCL2, CXCL3, CXCL8, SYK, TGFB2	8
Hematological System Development and Function	chemotaxis	chemotaxis of granulocytes	0.00856	C5, CXADR, CXCL1, CXCL10, CXCL2, CXCL3, CXCL8, SYK, TGFB2	9
Hematological System Development and Function	chemotaxis	chemotaxis of myeloid cells	0.00874	C5, CCDC88A, CX3CL1, CXADR, CXCL1, CXCL10, CXCL2, CXCL3, CXCL8, KITLG, SYK, TGFB2	12
Hematological System Development and Function	chemotaxis	chemotaxis of blood-derived mast cells	0.00917	CXCL8, KITLG	2
Hematological System Development and Function	chemotaxis	chemotaxis of mast cells	0.0105	CX3CL1, CXCL8, KITLG	3
Hematological System Development and Function	migration	migration of cd56+ natural killer cells	0.000977	CX3CL1, CXCL8	2
Hematological System Development and Function	migration	migration of hematopoietic progenitor cells	0.00134	CCL20, CXCL11, KITLG, SEMA3A, SYK	5
Hematological System Development and Function	migration	migration of phagocytes	0.0019	C5, CCL20, CD47, CX3CL1, CXCL10, CXCL11, CXCL3, CXCL8, KITLG, SEMA3A, TIMP2	11
Hematological System Development and Function	migration	arrest in migration of eosinophils	0.00287	C5, CXCL8	2
Hematological System Development and Function	migration	migration of plasmacytoid dendritic cells	0.00562	CXCL10, CXCL11	2
Hematological System Development and Function	migration	migration of monocytes	0.00722	C5, CCL20, CD47, CX3CL1, SEMA3A, TIMP2	6
Hematological System Development and Function	migration	migration of Langerhans cells	0.00917	C5, CCL20	2
Hematological System Development and Function	migration	migration of mononuclear leukocytes	0.0167	C5, CCL20, CD47, CD58, CX3CL1, CXCL10, CXCL11, CXCL8, KITLG, SEMA3A, THBS1, TIMP2	12
Hematological System Development and Function	migration	migration of eosinophils	0.0234	C5, CD47, CXCL8	3
Hematological System Development and Function	transmigration	transmigration of neutrophils	0.000983	C5, CD47, CXCL3, CXCL8	4
Hematological System Development and Function	transmigration	transmigration of mononuclear leukocytes	0.00208	C5, CD47, CXCL11, CXCL8, KITLG, TIMP2	6
Hematological System Development and Function	transmigration	transmigration of myeloid cells	0.00338	C5, CD47, CXCL3, CXCL8, TIMP2	5
Hematological System Development and Function	transmigration	transmigration of leukocytes	0.00344	C5, CD47, CXCL11, CXCL3, CXCL8, KITLG, TIMP2	7
Hematological System Development and Function	transmigration	transmigration of phagocytes	0.0153	C5, CD47, CXCL3, CXCL8, TIMP2	5
Hematological System Development and Function	transendothelial migration	transendothelial migration of leukocytes	0.00163	CD47, CXCL11, CXCL8, KITLG	4
Hematological System Development and Function	transendothelial migration	transendothelial migration of monocytes	0.0175	C5, CD47, TIMP2	3
Hematological System Development and Function	expansion	expansion of myeloid progenitor cells	0.00287	BMP4, BMPR1B	2
Hematological System Development and Function	cell proliferation	cell proliferation of leukocyte cell lines	0.00527	FGF2, KIT, KITLG, PTHLH, SKP2, SOCS1, SYK	7
Hematological System Development and Function	respiratory burst	respiratory burst of neutrophils	0.00857	C5, CXCL1, CXCL8	3
Hematological System Development and Function	adhesion	adhesion of immune cells	0.0089	C5, CCL20, CD47, CD58, CX3CL1, CXCL10, CXCL2, CXCL8, HDAC4, KITLG, SYK, THBS1, TLR2	13
Hematological System Development and Function	chemokinesis	chemokinesis of neutrophils	0.00917	CXCL3, CXCL8	2
Hematological System Development and Function	recruitment	recruitment of neutrophils	0.00917	C5, CXCL8	2
Hematological System Development and Function	hemostasis	hemostasis	0.0125	CXCL8, GNA12, LRPAP1, RAP2B, SEMA3A, STXBP5, TFPI, THBS1, TLR2	9
Hematological System Development and Function	cell rolling	arrest in cell rolling of eosinophils	0.0135	C5, CXCL8	2
Hematological System Development and Function	colony formation	colony formation of colony-forming granulocyte-macrophages	0.0135	CDA, KITLG	2
Hematological System Development and Function	quantity	quantity of colony-forming granulocyte-macrophages	0.0135	CXCL8, KITLG	2
Hematological System Development and Function	asymmetric division	asymmetric division of hematopoietic progenitor cells	0.0185	FGF2, KITLG	2
Hematological System Development and Function	morphology	morphology of myeloid cells	0.0185	CXCL8, KITLG	2
Hematological System Development and Function	immune response	immune response of neutrophils	0.0189	C5, CXCL1, CXCL10, CXCL8	4
Hematological System Development and Function	coagulation	coagulation of blood	0.0227	CXCL8, GNA12, RAP2B, STXBP5, TFPI, THBS1, TLR2	7
Cell-To-Cell Signaling and Interaction	binding	binding of cells	4.01e-05	CCL20, CD47, CLDN2, CX3CL1, CXADR, CXCL10, CXCL11, CXCL3, CXCL8, DAPK1, DOCK8, FGF2, HDAC4, IGF1R, KIT, KITLG, LRPAP1, NRP1, OLR1, SEMA3A, SERPINB5, SLC19A1, SYK, TFPI, THBS1, TLR2, UBAP2L	27
Cell-To-Cell Signaling and Interaction	binding	binding of blood cells	6.25e-05	CCL20, CD47, CX3CL1, CXCL10, CXCL11, CXCL8, DOCK8, FGF2, HDAC4, KIT, KITLG, LRPAP1, SEMA3A, TLR2	14
Cell-To-Cell Signaling and Interaction	binding	binding of leukocytes	0.000411	CCL20, CD47, CX3CL1, CXCL10, CXCL11, CXCL8, DOCK8, FGF2, HDAC4, KIT, KITLG	11
Cell-To-Cell Signaling and Interaction	binding	binding of hematopoietic cell lines	0.000739	CD47, DOCK8, KITLG, TLR2	4
Cell-To-Cell Signaling and Interaction	binding	binding of bladder cancer cell lines	0.000977	CX3CL1, CXADR	2
Cell-To-Cell Signaling and Interaction	binding	binding of vascular endothelial cells	0.00142	CD47, CX3CL1, CXCL8, FGF2, KIT, KITLG	6
Cell-To-Cell Signaling and Interaction	binding	binding of B-lymphocyte derived cell lines	0.00152	CD47, DOCK8, TLR2	3
Cell-To-Cell Signaling and Interaction	binding	binding of endothelial cells	0.00165	CD47, CX3CL1, CXCL11, CXCL8, FGF2, KIT, KITLG, NRP1	8
Cell-To-Cell Signaling and Interaction	binding	binding of professional phagocytic cells	0.00788	CXCL10, CXCL8, FGF2, HDAC4, KIT, KITLG	6
Cell-To-Cell Signaling and Interaction	binding	binding of mononuclear leukocytes	0.0128	CCL20, CD47, CX3CL1, CXCL11, DOCK8, FGF2	6
Cell-To-Cell Signaling and Interaction	binding	binding of lymphoid cells	0.0167	CCL20, CD47, CXCL11, DOCK8, SYK	5
Cell-To-Cell Signaling and Interaction	binding	binding of mast cells	0.0185	KIT, KITLG	2
Cell-To-Cell Signaling and Interaction	binding	binding of granulocytes	0.0189	CXCL10, CXCL8, HDAC4, KITLG	4
Cell-To-Cell Signaling and Interaction	binding	binding of neutrophils	0.0234	CXCL10, CXCL8, HDAC4	3
Cell-To-Cell Signaling and Interaction	response	response of phagocytes	0.000919	C5, CXCL1, CXCL10, CXCL8, MUC1, THBS1, TLR2, TLR3	8
Cell-To-Cell Signaling and Interaction	response	response of monocyte-derived dendritic cells	0.00287	MUC1, TLR3	2
Cell-To-Cell Signaling and Interaction	response	response of myeloid cells	0.0148	C5, CXCL1, CXCL10, CXCL8, THBS1, TLR2	6
Cell-To-Cell Signaling and Interaction	response	response of fibroblasts	0.0185	THBS1, TLR3	2
Cell-To-Cell Signaling and Interaction	response	response of embryonic cell lines	0.0229	DDX58, MID1, TLR3, TRIM38, TRIM6	5
Cell-To-Cell Signaling and Interaction	response	response of epithelial cell lines	0.0229	DDX58, MID1, TLR3, TRIM38, TRIM6	5
Cell-To-Cell Signaling and Interaction	immune response	immune response of phagocytes	0.00286	C5, CXCL1, CXCL10, CXCL8, MUC1, THBS1, TLR2	7
Cell-To-Cell Signaling and Interaction	immune response	immune response of neutrophils	0.0189	C5, CXCL1, CXCL10, CXCL8	4
Cell-To-Cell Signaling and Interaction	attachment	attachment of breast cancer cell lines	0.00287	IGF1R, TFPI	2
Cell-To-Cell Signaling and Interaction	contact repulsion	contact repulsion	0.00287	L1CAM, NRP1	2
Cell-To-Cell Signaling and Interaction	adhesion	adhesion of tumor cell lines	0.00414	CD47, CX3CL1, CXCL10, CXCL2, CXCL8, DAB2, FGFR2, IGF1R, INHBB, JUN, L1CAM, LGALS8, MECOM, MUC1, NECTIN3, PITX2, RHOU, SERPINB5, THBS1, TLR2	20
Cell-To-Cell Signaling and Interaction	adhesion	adhesion of cancer cells	0.00612	BMP4, CD47, SYK, THBS1	4
Cell-To-Cell Signaling and Interaction	adhesion	adhesion of blood cells	0.00677	C5, CCL20, CD47, CD58, CX3CL1, CXCL10, CXCL2, CXCL8, HDAC4, KITLG, L1CAM, LRPAP1, SYK, THBS1, TLR2	15
Cell-To-Cell Signaling and Interaction	adhesion	adhesion of immune cells	0.0089	C5, CCL20, CD47, CD58, CX3CL1, CXCL10, CXCL2, CXCL8, HDAC4, KITLG, SYK, THBS1, TLR2	13
Cell-To-Cell Signaling and Interaction	adhesion	adhesion of melanoma cells	0.00917	CD47, THBS1	2
Cell-To-Cell Signaling and Interaction	respiratory burst	respiratory burst of cells	0.0082	C5, CXCL1, CXCL2, CXCL8	4
Cell-To-Cell Signaling and Interaction	respiratory burst	respiratory burst of neutrophils	0.00857	C5, CXCL1, CXCL8	3
Cell-To-Cell Signaling and Interaction	recruitment	recruitment of neutrophils	0.00917	C5, CXCL8	2
Cell-To-Cell Signaling and Interaction	contact growth inhibition	contact growth inhibition of tumor cell lines	0.0126	BMP4, BMPR1B, CDK6, DDX58, IGF1R, SERPINB5, SLC19A1	7
Cell-To-Cell Signaling and Interaction	contact growth inhibition	contact growth inhibition of myeloma cell lines	0.0135	BMP4, BMPR1B	2
Cell-To-Cell Signaling and Interaction	contact growth inhibition	contact growth inhibition	0.0155	ABCG2, BMP4, BMPR1B, CDK6, DDX58, IGF1R, SERPINB5, SLC19A1	8
Cell-To-Cell Signaling and Interaction	activation	activation of brain cancer cell lines	0.0185	DACH1, FGF2	2
Cell-To-Cell Signaling and Interaction	aggregation	aggregation of cells	0.0228	CXCL10, DAB2, FGF2, IGF1R, KITLG, PTHLH, RAP2B, SEMA3A, THBS1, TIMP2, TLR2	11
Digestive System Development and Function	alcoholic hepatitis	alcoholic hepatitis	4.82e-05	CXCL1, CXCL10, CXCL2, CXCL8, PDE3B, PDE4B, PDE4D	7
Digestive System Development and Function	proliferation	proliferation of hepatocytes	0.00543	C5, IGF1R, SKP2	3
Digestive System Development and Function	development	tooth development	0.0234	BMP4, PITX2, WNT6	3
Gastrointestinal Disease	alcoholic hepatitis	alcoholic hepatitis	4.82e-05	CXCL1, CXCL10, CXCL2, CXCL8, PDE3B, PDE4B, PDE4D	7
Gastrointestinal Disease	ulcerative colitis	ulcerative colitis	8.17e-05	CXCL10, CXCL2, CXCL3, CXCL8, FGFR2, HPGD, MUC1, PDE4B, PDE4D, PTGS1, SOCS1, TLR2	12
Gastrointestinal Disease	colorectal cancer	stage 2 colorectal cancer	0.000291	CLDN2, CYP1B1, PTGS1	3
Gastrointestinal Disease	colorectal cancer	colorectal cancer	0.00184	ABCB1, ABCG2, ACSL5, ACSM3, AGMAT, AGPAT4, AGPAT5, AHI1, AHRR, AIM1, ALDH1A3, ALDH1L2, ALDH3A1, ALG13, ALG8, ANKRD12, ANKRD50, ANTXR2, APC, API5, ARID2, ATF5, ATP10D, ATP11A, BCL11B, BEND3, BMPR1B, C12orf4, C15orf52, C2orf54, CALD1, CAMSAP1, CASP4, CCDC18, CCDC88A, CD58, CDC42EP3, CDS2, CEMIP, CHD9, CHRNA5, CLASP2, CLDN1, CLDN2, CLIC3, CNNM2, CNTNAP2, COBLL1, COL27A1, COL6A1, COQ2, CORO2A, CPSF6,…	292
Gastrointestinal Disease	colorectal cancer	stage 1 colorectal cancer	0.00287	CLDN2, CYP1B1	2
Gastrointestinal Disease	primary colon carcinoma	primary colon carcinoma	0.000977	CALD1, IGF1R	2
Gastrointestinal Disease	colon adenoma	colon adenoma	0.00112	APC, CLDN2, DDX5, FOXQ1, PTGS1	5
Gastrointestinal Disease	malignant neoplasm of large intestine	malignant neoplasm of large intestine	0.00167	ABCB1, ABCG2, ACSL5, ACSM3, AGMAT, AGPAT4, AGPAT5, AHI1, AHR, AHRR, AIM1, ALDH1A3, ALDH1L2, ALDH3A1, ALG13, ALG6, ALG8, ANKRD12, ANKRD50, ANTXR2, APC, API5, ARID2, ATF5, ATP10D, ATP11A, ATP5F1, BCL11B, BEND3, BMPR1B, C12orf4, C15orf40, C15orf52, C1orf131, C2orf54, C5, CALD1, CAMSAP1, CASP4, CCDC18, CCDC88A, CCNE2, CD58, CDC42EP3, CDK6, CDS2, CEBPA, CEMIP, CHD9, CHRNA5, CLASP2, CLDN1, CLDN2, CLDN2…	404
Gastrointestinal Disease	digestive system cancer	digestive system cancer	0.00173	ABCB1, ABCG2, ACPP, ACSL5, ACSM3, ACTR2, AGMAT, AGPAT4, AGPAT5, AHI1, AHR, AHRR, AIM1, AK2, ALDH1A3, ALDH1L2, ALDH3A1, ALG13, ALG6, ALG8, AMD1, ANKRD12, ANKRD50, ANTXR2, APC, API5, ARID2, ATF5, ATL3, ATP10D, ATP11A, ATP5F1, B3GALNT1, BCL11B, BDH2, BEND3, BMP4, BMPR1B, C12orf4, C15orf40, C15orf52, C1orf131, C2orf54, C5, C9orf152, CALD1, CAMSAP1, CASP4, CCDC18, CCDC88A, CCL20, CCNE2, CD47, CD58, CD…	476
Gastrointestinal Disease	large intestine neoplasm	large intestine neoplasm	0.0019	ABCB1, ABCG2, ACSL5, ACSM3, AGMAT, AGPAT4, AGPAT5, AHI1, AHR, AHRR, AIM1, ALDH1A3, ALDH1L2, ALDH3A1, ALG13, ALG6, ALG8, ANKRD12, ANKRD50, ANTXR2, APC, API5, ARID2, ATF5, ATP10D, ATP11A, ATP5F1, BCL11B, BEND3, BMPR1B, C12orf4, C15orf40, C15orf52, C1orf131, C2orf54, C5, CALD1, CAMSAP1, CASP4, CCDC18, CCDC88A, CCNE2, CD58, CDC42EP3, CDK6, CDS2, CEBPA, CEMIP, CHD9, CHRNA5, CLASP2, CLDN1, CLDN2, CLDN2…	405
Gastrointestinal Disease	colorectal neoplasia	colorectal neoplasia	0.00207	ABCB1, ABCG2, ACSL5, ACSM3, AGMAT, AGPAT4, AGPAT5, AHI1, AHRR, AIM1, ALDH1A3, ALDH1L2, ALDH3A1, ALG13, ALG8, ANKRD12, ANKRD50, ANTXR2, APC, API5, ARID2, ATF5, ATP10D, ATP11A, BCL11B, BEND3, BMPR1B, C12orf4, C15orf52, C2orf54, CALD1, CAMSAP1, CASP4, CCDC18, CCDC88A, CD58, CDC42EP3, CDS2, CEMIP, CHD9, CHRNA5, CLASP2, CLDN1, CLDN2, CLDN23, CLIC3, CNNM2, CNTNAP2, COBLL1, COL27A1, COL6A1, COQ2, CORO2A…	294
Gastrointestinal Disease	inflammatory bowel disease	Inflammatory Bowel Disease	0.00211	ABCB1, CXCL10, CXCL2, CXCL3, CXCL8, FGFR2, HNF4G, HPGD, IGF1R, MUC1, PDE4B, PDE4D, PTGS1, RRP15, SOCS1, TGFB2, TLR2, TMEM47	18
Gastrointestinal Disease	gastrointestinal tract cancer	gastrointestinal tract cancer	0.00231	ABCB1, ABCG2, ACSL5, ACSM3, AGMAT, AGPAT4, AGPAT5, AHI1, AHR, AHRR, AIM1, ALDH1A3, ALDH1L2, ALDH3A1, ALG13, ALG6, ALG8, ANKRD12, ANKRD50, ANTXR2, APC, API5, ARID2, ATF5, ATP10D, ATP11A, ATP5F1, BCL11B, BEND3, BMP4, BMPR1B, C12orf4, C15orf40, C15orf52, C1orf131, C2orf54, C5, CALD1, CAMSAP1, CASP4, CCDC18, CCDC88A, CCNE2, CD58, CDC42EP3, CDK6, CDS2, CEBPA, CEMIP, CHD9, CHRNA5, CLASP2, CLDN1, CLDN2,…	418
Gastrointestinal Disease	digestive organ tumor	digestive organ tumor	0.00243	ABCB1, ABCG2, ACPP, ACSL5, ACSM3, ACTR2, AGMAT, AGPAT4, AGPAT5, AHI1, AHR, AHRR, AIM1, AK2, ALDH1A3, ALDH1L2, ALDH3A1, ALG13, ALG6, ALG8, AMD1, ANKRD12, ANKRD50, ANTXR2, APC, API5, ARID2, ATF5, ATL3, ATP10D, ATP11A, ATP5F1, B3GALNT1, BCL11B, BDH2, BEND3, BMP4, BMPR1B, C12orf4, C15orf40, C15orf52, C1orf131, C2orf54, C5, C9orf152, CALD1, CAMSAP1, CASP4, CCDC18, CCDC88A, CCL20, CCNE2, CD47, CD58, CD…	477
Gastrointestinal Disease	acute pancreatitis	acute pancreatitis	0.00253	PDE3B, PDE4B, PDE4D, PTGS1	4
Gastrointestinal Disease	colon tumor	colon tumor	0.00298	ABCB1, ABCG2, ACSM3, AGPAT4, AGPAT5, AHI1, AHRR, AIM1, ALDH1A3, ALDH1L2, ALDH3A1, ALG13, ALG8, ANKRD12, ANKRD50, ANTXR2, APC, API5, ARID2, ATF5, ATP10D, ATP11A, BCL11B, BEND3, C12orf4, C15orf52, C2orf54, CALD1, CAMSAP1, CASP4, CCDC18, CD58, CDC42EP3, CDS2, CHD9, CHRNA5, CLASP2, CLDN1, CLDN2, CNNM2, CNTNAP2, COBLL1, COL27A1, COL6A1, COQ2, CORO2A, CPSF6, CREM, CSTF2, CTNS, CXCL1, CXCL8, CYP1B1, DAB…	268
Gastrointestinal Disease	neoplasia	Gastrointestinal Tract Cancer and Tumors	0.0031	ABCB1, ABCG2, ACSL5, ACSM3, AGMAT, AGPAT4, AGPAT5, AHI1, AHR, AHRR, AIM1, ALDH1A3, ALDH1L2, ALDH3A1, ALG13, ALG6, ALG8, ANKRD12, ANKRD50, ANTXR2, APC, API5, ARID2, ATF5, ATP10D, ATP11A, ATP5F1, BCL11B, BEND3, BMP4, BMPR1B, C12orf4, C15orf40, C15orf52, C1orf131, C2orf54, C5, CALD1, CAMSAP1, CASP4, CCDC18, CCDC88A, CCNE2, CD58, CDC42EP3, CDK6, CDS2, CEBPA, CEMIP, CHD9, CHRNA5, CLASP2, CLDN1, CLDN2,…	419
Gastrointestinal Disease	colon cancer	colon cancer	0.0033	ABCB1, ABCG2, ACSM3, AGPAT4, AGPAT5, AHI1, AHRR, AIM1, ALDH1A3, ALDH1L2, ALDH3A1, ALG13, ALG8, ANKRD12, ANKRD50, ANTXR2, APC, API5, ARID2, ATF5, ATP10D, ATP11A, BCL11B, BEND3, C12orf4, C15orf52, C2orf54, CALD1, CAMSAP1, CASP4, CCDC18, CD58, CDC42EP3, CDS2, CHD9, CHRNA5, CLASP2, CLDN1, CLDN2, CNNM2, CNTNAP2, COBLL1, COL27A1, COL6A1, COQ2, CORO2A, CPSF6, CREM, CSTF2, CTNS, CXCL1, CXCL8, CYP1B1, DAB…	267
Gastrointestinal Disease	colon cancer	stage 3 colon cancer	0.0185	CLDN2, PTGS1	2
Gastrointestinal Disease	liver lesion	liver lesion	0.0046	ACPP, ACTR2, AGPAT4, AHI1, AK2, ALDH1A3, ALG6, ALG8, ANKRD12, ANKRD50, ANTXR2, APC, API5, ARID2, ATF5, ATL3, ATP10D, ATP11A, B3GALNT1, BDH2, BMPR1B, C12orf4, C5, CAMSAP1, CCDC18, CCL20, CD47, CD58, CDK14, CHD9, CLASP2, CLDN2, CLDN23, CNNM2, CNTNAP2, COBLL1, COL27A1, COL6A1, CORO2A, CPSF6, CREB1, CTPS1, CXADR, CXCL1, CXCL10, CXCL2, CXCL8, CYP1B1, DAPK1, DDX5, DDX58, DENND5B, DHCR24, DIDO1, DISP1, …	229
Gastrointestinal Disease	gastrointestinal stromal tumor in gastrointestinal tract	gastrointestinal stromal tumor in gastrointestinal tract	0.00562	ABCB1, KIT	2
Gastrointestinal Disease	primary colorectal adenocarcinoma	primary colorectal adenocarcinoma	0.00562	CALD1, IGF1R	2
Gastrointestinal Disease	stage II colon cancer	stage II colon cancer	0.00562	CLDN2, PTGS1	2
Gastrointestinal Disease	liver tumor	liver tumor	0.00662	ACPP, ACTR2, AGPAT4, AHI1, AK2, ALDH1A3, ALG6, ALG8, ANKRD12, ANKRD50, ANTXR2, APC, API5, ARID2, ATF5, ATL3, ATP10D, ATP11A, B3GALNT1, BDH2, BMPR1B, C12orf4, C5, CAMSAP1, CCDC18, CCL20, CD47, CD58, CDK14, CHD9, CLASP2, CLDN2, CLDN23, CNNM2, CNTNAP2, COBLL1, COL27A1, COL6A1, CORO2A, CPSF6, CREB1, CTPS1, CXADR, CXCL8, CYP1B1, DAPK1, DDX58, DENND5B, DHCR24, DIDO1, DISP1, DNAJA1, DOCK8, DTX3L, EN2, E…	224
Gastrointestinal Disease	gallstone pancreatitis	gallstone pancreatitis	0.00689	PDE3B, PDE4B, PDE4D	3
Gastrointestinal Disease	cancer	liver cancer	0.00761	ACPP, ACTR2, AGPAT4, AHI1, AK2, ALDH1A3, ALG6, ALG8, ANKRD12, ANKRD50, ANTXR2, APC, API5, ARID2, ATF5, ATL3, ATP10D, ATP11A, B3GALNT1, BDH2, BMPR1B, C12orf4, C5, CAMSAP1, CCDC18, CCL20, CD47, CD58, CDK14, CHD9, CLASP2, CLDN2, CLDN23, CNNM2, CNTNAP2, COBLL1, COL27A1, COL6A1, CORO2A, CPSF6, CREB1, CTPS1, CXADR, CXCL8, DAPK1, DDX58, DENND5B, DHCR24, DIDO1, DISP1, DNAJA1, DOCK8, DTX3L, EN2, EOGT, ERI…	223
Gastrointestinal Disease	inflammation	inflammation of mucosa	0.0082	CYP1A1, FGF2, FGFR2, PTGS1	4
Gastrointestinal Disease	colorectal adenoma	colorectal adenoma	0.01	ABCG2, APC, CEMIP, CLDN2, CLDN23, CNNM2, CRNDE, DDX5, FOXQ1, LPAR1, NEURL1B, PTGS1, SEPP1	13
Gastrointestinal Disease	nasopharyngeal carcinoma	nasopharyngeal carcinoma	0.0101	AIM1, APC, FGFR2, GNA12, JUN, KIT	6
Gastrointestinal Disease	alcoholic pancreatitis	alcoholic pancreatitis	0.0105	PDE3B, PDE4B, PDE4D	3
Gastrointestinal Disease	hepatobiliary system cancer	hepatobiliary system cancer	0.0111	ACPP, ACTR2, AGPAT4, AHI1, AK2, ALDH1A3, ALG6, ALG8, ANKRD12, ANKRD50, ANTXR2, APC, API5, ARID2, ATF5, ATL3, ATP10D, ATP11A, B3GALNT1, BDH2, BMPR1B, C12orf4, C5, CAMSAP1, CCDC18, CCL20, CD47, CD58, CDK14, CHD9, CLASP2, CLDN2, CLDN23, CNNM2, CNTNAP2, COBLL1, COL27A1, COL6A1, CORO2A, CPSF6, CREB1, CTPS1, CXADR, CXCL8, CYP1A1, DAPK1, DDX58, DENND5B, DHCR24, DIDO1, DISP1, DNAJA1, DOCK8, DTX3L, EN2, E…	226
Gastrointestinal Disease	liver carcinoma	liver carcinoma	0.013	ACPP, ACTR2, AGPAT4, AHI1, AK2, ALDH1A3, ALG6, ALG8, ANKRD12, ANKRD50, ANTXR2, APC, API5, ARID2, ATF5, ATL3, ATP10D, ATP11A, B3GALNT1, BDH2, BMPR1B, C12orf4, C5, CAMSAP1, CCDC18, CCL20, CD47, CD58, CDK14, CHD9, CLASP2, CLDN2, CLDN23, CNNM2, CNTNAP2, COBLL1, COL27A1, COL6A1, CORO2A, CPSF6, CREB1, CTPS1, CXADR, CXCL8, DAPK1, DDX58, DENND5B, DHCR24, DIDO1, DISP1, DNAJA1, DOCK8, DTX3L, EN2, EOGT, ERI…	217
Gastrointestinal Disease	colorectal carcinoma	colorectal carcinoma	0.0187	ABCB1, ABCG2, ACSM3, AGMAT, AGPAT4, AGPAT5, AHI1, AHRR, AIM1, ALDH1A3, ALDH1L2, ALDH3A1, ALG13, ALG8, ANKRD12, ANKRD50, ANTXR2, APC, API5, ARID2, ATF5, ATP10D, ATP11A, BCL11B, BEND3, C12orf4, C15orf52, C2orf54, CALD1, CAMSAP1, CASP4, CCDC18, CCDC88A, CD58, CDC42EP3, CDS2, CHD9, CHRNA5, CLASP2, CLDN2, CLIC3, CNTNAP2, COBLL1, COL27A1, COQ2, CORO2A, CPSF6, CREM, CRNDE, CSTF2, CTNS, CXCL1, CYP1B1, DA…	257
Gastrointestinal Disease	oral cancer	oral cancer	0.022	BMP4, BMPR1B, CXCL1, CXCL10, CXCL2, CXCL3, CXCL8, FGFR2, GNA12, IFIT2, LPAR1, PCDH7, PRKACB, SERPINI1, TACSTD2	15
Hepatic System Development and Function	alcoholic hepatitis	alcoholic hepatitis	4.82e-05	CXCL1, CXCL10, CXCL2, CXCL8, PDE3B, PDE4B, PDE4D	7
Hepatic System Development and Function	proliferation	proliferation of hepatocytes	0.00543	C5, IGF1R, SKP2	3
Hepatic System Disease	alcoholic hepatitis	alcoholic hepatitis	4.82e-05	CXCL1, CXCL10, CXCL2, CXCL8, PDE3B, PDE4B, PDE4D	7
Hepatic System Disease	liver lesion	liver lesion	0.0046	ACPP, ACTR2, AGPAT4, AHI1, AK2, ALDH1A3, ALG6, ALG8, ANKRD12, ANKRD50, ANTXR2, APC, API5, ARID2, ATF5, ATL3, ATP10D, ATP11A, B3GALNT1, BDH2, BMPR1B, C12orf4, C5, CAMSAP1, CCDC18, CCL20, CD47, CD58, CDK14, CHD9, CLASP2, CLDN2, CLDN23, CNNM2, CNTNAP2, COBLL1, COL27A1, COL6A1, CORO2A, CPSF6, CREB1, CTPS1, CXADR, CXCL1, CXCL10, CXCL2, CXCL8, CYP1B1, DAPK1, DDX5, DDX58, DENND5B, DHCR24, DIDO1, DISP1, …	229
Hepatic System Disease	liver tumor	liver tumor	0.00662	ACPP, ACTR2, AGPAT4, AHI1, AK2, ALDH1A3, ALG6, ALG8, ANKRD12, ANKRD50, ANTXR2, APC, API5, ARID2, ATF5, ATL3, ATP10D, ATP11A, B3GALNT1, BDH2, BMPR1B, C12orf4, C5, CAMSAP1, CCDC18, CCL20, CD47, CD58, CDK14, CHD9, CLASP2, CLDN2, CLDN23, CNNM2, CNTNAP2, COBLL1, COL27A1, COL6A1, CORO2A, CPSF6, CREB1, CTPS1, CXADR, CXCL8, CYP1B1, DAPK1, DDX58, DENND5B, DHCR24, DIDO1, DISP1, DNAJA1, DOCK8, DTX3L, EN2, E…	224
Hepatic System Disease	cancer	liver cancer	0.00761	ACPP, ACTR2, AGPAT4, AHI1, AK2, ALDH1A3, ALG6, ALG8, ANKRD12, ANKRD50, ANTXR2, APC, API5, ARID2, ATF5, ATL3, ATP10D, ATP11A, B3GALNT1, BDH2, BMPR1B, C12orf4, C5, CAMSAP1, CCDC18, CCL20, CD47, CD58, CDK14, CHD9, CLASP2, CLDN2, CLDN23, CNNM2, CNTNAP2, COBLL1, COL27A1, COL6A1, CORO2A, CPSF6, CREB1, CTPS1, CXADR, CXCL8, DAPK1, DDX58, DENND5B, DHCR24, DIDO1, DISP1, DNAJA1, DOCK8, DTX3L, EN2, EOGT, ERI…	223
Hepatic System Disease	hepatobiliary system cancer	hepatobiliary system cancer	0.0111	ACPP, ACTR2, AGPAT4, AHI1, AK2, ALDH1A3, ALG6, ALG8, ANKRD12, ANKRD50, ANTXR2, APC, API5, ARID2, ATF5, ATL3, ATP10D, ATP11A, B3GALNT1, BDH2, BMPR1B, C12orf4, C5, CAMSAP1, CCDC18, CCL20, CD47, CD58, CDK14, CHD9, CLASP2, CLDN2, CLDN23, CNNM2, CNTNAP2, COBLL1, COL27A1, COL6A1, CORO2A, CPSF6, CREB1, CTPS1, CXADR, CXCL8, CYP1A1, DAPK1, DDX58, DENND5B, DHCR24, DIDO1, DISP1, DNAJA1, DOCK8, DTX3L, EN2, E…	226
Hepatic System Disease	liver carcinoma	liver carcinoma	0.013	ACPP, ACTR2, AGPAT4, AHI1, AK2, ALDH1A3, ALG6, ALG8, ANKRD12, ANKRD50, ANTXR2, APC, API5, ARID2, ATF5, ATL3, ATP10D, ATP11A, B3GALNT1, BDH2, BMPR1B, C12orf4, C5, CAMSAP1, CCDC18, CCL20, CD47, CD58, CDK14, CHD9, CLASP2, CLDN2, CLDN23, CNNM2, CNTNAP2, COBLL1, COL27A1, COL6A1, CORO2A, CPSF6, CREB1, CTPS1, CXADR, CXCL8, DAPK1, DDX58, DENND5B, DHCR24, DIDO1, DISP1, DNAJA1, DOCK8, DTX3L, EN2, EOGT, ERI…	217
Inflammatory Disease	alcoholic hepatitis	alcoholic hepatitis	4.82e-05	CXCL1, CXCL10, CXCL2, CXCL8, PDE3B, PDE4B, PDE4D	7
Inflammatory Disease	ulcerative colitis	ulcerative colitis	8.17e-05	CXCL10, CXCL2, CXCL3, CXCL8, FGFR2, HPGD, MUC1, PDE4B, PDE4D, PTGS1, SOCS1, TLR2	12
Inflammatory Disease	inflammatory bowel disease	Inflammatory Bowel Disease	0.00211	ABCB1, CXCL10, CXCL2, CXCL3, CXCL8, FGFR2, HNF4G, HPGD, IGF1R, MUC1, PDE4B, PDE4D, PTGS1, RRP15, SOCS1, TGFB2, TLR2, TMEM47	18
Inflammatory Disease	acute pancreatitis	acute pancreatitis	0.00253	PDE3B, PDE4B, PDE4D, PTGS1	4
Inflammatory Disease	pulmonary emphysema	pulmonary emphysema	0.00498	ADRB1, PDE3B, PDE4B, PDE4D, SERPINI1	5
Inflammatory Disease	gallstone pancreatitis	gallstone pancreatitis	0.00689	PDE3B, PDE4B, PDE4D	3
Inflammatory Disease	inflammation	inflammation of mucosa	0.0082	CYP1A1, FGF2, FGFR2, PTGS1	4
Inflammatory Disease	alcoholic pancreatitis	alcoholic pancreatitis	0.0105	PDE3B, PDE4B, PDE4D	3
Inflammatory Disease	asthma	Asthma	0.0122	ADRB1, C5, CXCL10, CXCL8, IL17RB, PDE3B, PDE4B, PDE4D, PTGS1, SRSF3, TLR2, WDR36	12
Inflammatory Disease	chronic bronchitis	chronic bronchitis	0.0209	ADRB1, PDE3B, PDE4B, PDE4D	4
Inflammatory Disease	dermatomyositis	dermatomyositis	0.0211	C5, CALD1, COL6A1, CXCL10, CXCL11, DAB2, IFIT3, IL1R1	8
Inflammatory Response	alcoholic hepatitis	alcoholic hepatitis	4.82e-05	CXCL1, CXCL10, CXCL2, CXCL8, PDE3B, PDE4B, PDE4D	7
Inflammatory Response	ulcerative colitis	ulcerative colitis	8.17e-05	CXCL10, CXCL2, CXCL3, CXCL8, FGFR2, HPGD, MUC1, PDE4B, PDE4D, PTGS1, SOCS1, TLR2	12
Inflammatory Response	antiviral response	antiviral response	0.00067	CXADR, DDX58, FGFBP1, IFI44, IFIT1, IFIT2, IFIT3, IFIT5, OASL, RNASEL, RSAD2, SLC1A3, SOCS1, STOM, TLR3, TRIM6, ZC3HAV1, ZNF681	18
Inflammatory Response	chemotaxis	chemotaxis of leukocytes	0.000828	C5, CCDC88A, CCL20, CX3CL1, CXADR, CXCL1, CXCL10, CXCL11, CXCL2, CXCL3, CXCL8, GNA12, KITLG, SYK, TGFB2, THBS1, TLR2	17
Inflammatory Response	chemotaxis	chemotaxis of phagocytes	0.00221	C5, CCDC88A, CCL20, CX3CL1, CXADR, CXCL1, CXCL10, CXCL2, CXCL3, CXCL8, KITLG, SYK, TGFB2	13
Inflammatory Response	chemotaxis	chemotaxis of neutrophils	0.00509	C5, CXADR, CXCL1, CXCL2, CXCL3, CXCL8, SYK, TGFB2	8
Inflammatory Response	chemotaxis	chemotaxis of granulocytes	0.00856	C5, CXADR, CXCL1, CXCL10, CXCL2, CXCL3, CXCL8, SYK, TGFB2	9
Inflammatory Response	chemotaxis	chemotaxis of myeloid cells	0.00874	C5, CCDC88A, CX3CL1, CXADR, CXCL1, CXCL10, CXCL2, CXCL3, CXCL8, KITLG, SYK, TGFB2	12
Inflammatory Response	chemotaxis	chemotaxis of blood-derived mast cells	0.00917	CXCL8, KITLG	2
Inflammatory Response	chemotaxis	chemotaxis of mast cells	0.0105	CX3CL1, CXCL8, KITLG	3
Inflammatory Response	response	response of phagocytes	0.000919	C5, CXCL1, CXCL10, CXCL8, MUC1, THBS1, TLR2, TLR3	8
Inflammatory Response	response	response of monocyte-derived dendritic cells	0.00287	MUC1, TLR3	2
Inflammatory Response	transmigration	transmigration of neutrophils	0.000983	C5, CD47, CXCL3, CXCL8	4
Inflammatory Response	transmigration	transmigration of phagocytes	0.0153	C5, CD47, CXCL3, CXCL8, TIMP2	5
Inflammatory Response	migration	migration of phagocytes	0.0019	C5, CCL20, CD47, CX3CL1, CXCL10, CXCL11, CXCL3, CXCL8, KITLG, SEMA3A, TIMP2	11
Inflammatory Response	migration	migration of plasmacytoid dendritic cells	0.00562	CXCL10, CXCL11	2
Inflammatory Response	migration	migration of monocytes	0.00722	C5, CCL20, CD47, CX3CL1, SEMA3A, TIMP2	6
Inflammatory Response	migration	migration of Langerhans cells	0.00917	C5, CCL20	2
Inflammatory Response	cell movement	cell movement of phagocytes	0.00198	C5, CCDC88A, CCL20, CD47, CX3CL1, CXADR, CXCL1, CXCL10, CXCL11, CXCL2, CXCL3, CXCL8, KITLG, SEMA3A, SYK, TGFB2, TIMP2	17
Inflammatory Response	cell movement	cell movement of neutrophils	0.0112	C5, CD47, CXADR, CXCL1, CXCL2, CXCL3, CXCL8, SYK, TGFB2	9
Inflammatory Response	cell movement	cell movement of monocytes	0.0118	C5, CCL20, CD47, CX3CL1, CXCL10, CXCL3, CXCL8, SEMA3A, TIMP2	9
Inflammatory Response	acute pancreatitis	acute pancreatitis	0.00253	PDE3B, PDE4B, PDE4D, PTGS1	4
Inflammatory Response	immune response	immune response of phagocytes	0.00286	C5, CXCL1, CXCL10, CXCL8, MUC1, THBS1, TLR2	7
Inflammatory Response	immune response	immune response of neutrophils	0.0189	C5, CXCL1, CXCL10, CXCL8	4
Inflammatory Response	cytotoxic reaction	cytotoxic reaction of prostate cell lines	0.00287	CD47, THBS1	2
Inflammatory Response	type I interferon response	type I interferon response	0.00562	DDX58, TLR3	2
Inflammatory Response	inflammatory response	inflammatory response	0.00638	C5, CCDC88A, CCL20, CX3CL1, CXADR, CXCL1, CXCL10, CXCL11, CXCL2, CXCL3, CXCL8, GNA12, HDAC4, KITLG, NMI, SETD6, SYK, TGFB2, THBS1, TLR2, TRNT1	21
Inflammatory Response	gallstone pancreatitis	gallstone pancreatitis	0.00689	PDE3B, PDE4B, PDE4D	3
Inflammatory Response	proliferation	proliferation of phagocytes	0.00711	CXCL2, KIT, KITLG, TGFB2	4
Inflammatory Response	binding	binding of professional phagocytic cells	0.00788	CXCL10, CXCL8, FGF2, HDAC4, KIT, KITLG	6
Inflammatory Response	binding	binding of mast cells	0.0185	KIT, KITLG	2
Inflammatory Response	binding	binding of neutrophils	0.0234	CXCL10, CXCL8, HDAC4	3
Inflammatory Response	inflammation	inflammation of mucosa	0.0082	CYP1A1, FGF2, FGFR2, PTGS1	4
Inflammatory Response	respiratory burst	respiratory burst of neutrophils	0.00857	C5, CXCL1, CXCL8	3
Inflammatory Response	chemokinesis	chemokinesis of neutrophils	0.00917	CXCL3, CXCL8	2
Inflammatory Response	recruitment	recruitment of neutrophils	0.00917	C5, CXCL8	2
Inflammatory Response	alcoholic pancreatitis	alcoholic pancreatitis	0.0105	PDE3B, PDE4B, PDE4D	3
Inflammatory Response	quantity	quantity of colony-forming granulocyte-macrophages	0.0135	CXCL8, KITLG	2
Inflammatory Response	degranulation	degranulation of phagocytes	0.0136	C5, KITLG, SYK, TLR2	4
Inflammatory Response	transendothelial migration	transendothelial migration of monocytes	0.0175	C5, CD47, TIMP2	3
Lipid Metabolism	synthesis	synthesis of terpenoid	8.01e-05	ALDH1A3, APC, BMP4, CYP1A1, CYP1B1, DHCR24, DOLK, ETV1, FGF2, HSD17B1, LSS, PDSS1, SRD5A3, TRERF1	14
Lipid Metabolism	synthesis	synthesis of lipid	0.00376	ALDH1A3, APC, BMP4, C5, CXCL1, CXCL8, CYP1A1, CYP1B1, DEGS1, DHCR24, DOLK, ETV1, FGF2, GPAM, HPGD, HSD17B1, KITLG, LSS, OLR1, PDSS1, PTGS1, SOCS1, SRD5A3, SYK, TLR2, TRERF1	26
Lipid Metabolism	synthesis	synthesis of tretinoin	0.00562	ALDH1A3, APC	2
Lipid Metabolism	synthesis	synthesis of steroid	0.00856	BMP4, CYP1A1, CYP1B1, DHCR24, ETV1, FGF2, HSD17B1, LSS, TRERF1	9
Lipid Metabolism	synthesis	synthesis of cysteinyl-leukotriene	0.00917	KITLG, TLR2	2
Lipid Metabolism	synthesis	synthesis of eicosanoid	0.0152	C5, CXCL1, CXCL8, HPGD, KITLG, OLR1, PTGS1, SOCS1, SYK, TLR2	10
Lipid Metabolism	metabolism	metabolism of retinoid	0.000414	ALDH1A3, APC, CYP1A1, CYP1B1, RBP4, SDR16C5	6
Lipid Metabolism	metabolism	metabolism of terpenoid	0.000583	ALDH1A3, APC, BMP4, CLN6, CYP1A1, CYP1B1, DHCR24, FGF2, HSD17B1, LSS, RBP4, SDR16C5, SRD5A3, STS	14
Lipid Metabolism	metabolism	metabolism of retinol	0.00163	CYP1A1, CYP1B1, RBP4, SDR16C5	4
Lipid Metabolism	metabolism	metabolism of eicosanoid	0.00433	C5, CXCL1, CXCL8, CYP1A1, CYP1B1, HPGD, KITLG, OLR1, PTGS1, SOCS1, SYK, TLR2	12
Lipid Metabolism	metabolism	metabolism of tretinoin	0.00857	ALDH1A3, APC, CYP1A1	3
Lipid Metabolism	metabolism	metabolism of estrogen	0.0126	CYP1A1, CYP1B1, HSD17B1	3
Lipid Metabolism	metabolism	steroid metabolism	0.0211	BMP4, CLN6, CYP1A1, CYP1B1, DHCR24, FGF2, HSD17B1, LSS, STS	9
Lipid Metabolism	modification	modification of retinaldehyde	0.00543	ALDH1A3, CYP1A1, CYP1B1	3
Lipid Metabolism	oxidation	oxidation of retinaldehyde	0.00562	ALDH1A3, CYP1B1	2
Lipid Metabolism	steroidogenesis	steroidogenesis of hormone	0.00704	BMP4, CYP1A1, CYP1B1, ETV1, FGF2	5
Lipid Metabolism	biosynthesis	biosynthesis of polyunsaturated fatty acids	0.00725	C5, CXCL1, CXCL8, DEGS1, HPGD, KITLG, OLR1, PTGS1, SOCS1, SYK, TLR2	11
Lipid Metabolism	conversion	conversion of retinaldehyde	0.0185	CYP1A1, CYP1B1	2
Lipid Metabolism	conversion	conversion of vitamin A	0.0185	CYP1A1, CYP1B1	2
Small Molecule Biochemistry	synthesis	synthesis of terpenoid	8.01e-05	ALDH1A3, APC, BMP4, CYP1A1, CYP1B1, DHCR24, DOLK, ETV1, FGF2, HSD17B1, LSS, PDSS1, SRD5A3, TRERF1	14
Small Molecule Biochemistry	synthesis	synthesis of lipid	0.00376	ALDH1A3, APC, BMP4, C5, CXCL1, CXCL8, CYP1A1, CYP1B1, DEGS1, DHCR24, DOLK, ETV1, FGF2, GPAM, HPGD, HSD17B1, KITLG, LSS, OLR1, PDSS1, PTGS1, SOCS1, SRD5A3, SYK, TLR2, TRERF1	26
Small Molecule Biochemistry	synthesis	synthesis of tretinoin	0.00562	ALDH1A3, APC	2
Small Molecule Biochemistry	synthesis	synthesis of hormone	0.00788	BMP4, CYP1A1, CYP1B1, ETV1, FGF2, TRERF1	6
Small Molecule Biochemistry	synthesis	synthesis of steroid	0.00856	BMP4, CYP1A1, CYP1B1, DHCR24, ETV1, FGF2, HSD17B1, LSS, TRERF1	9
Small Molecule Biochemistry	synthesis	synthesis of cysteinyl-leukotriene	0.00917	KITLG, TLR2	2
Small Molecule Biochemistry	synthesis	synthesis of eicosanoid	0.0152	C5, CXCL1, CXCL8, HPGD, KITLG, OLR1, PTGS1, SOCS1, SYK, TLR2	10
Small Molecule Biochemistry	metabolism	metabolism of retinoid	0.000414	ALDH1A3, APC, CYP1A1, CYP1B1, RBP4, SDR16C5	6
Small Molecule Biochemistry	metabolism	metabolism of terpenoid	0.000583	ALDH1A3, APC, BMP4, CLN6, CYP1A1, CYP1B1, DHCR24, FGF2, HSD17B1, LSS, RBP4, SDR16C5, SRD5A3, STS	14
Small Molecule Biochemistry	metabolism	metabolism of retinol	0.00163	CYP1A1, CYP1B1, RBP4, SDR16C5	4
Small Molecule Biochemistry	metabolism	metabolism of flutamide	0.00287	CYP1A1, CYP1B1	2
Small Molecule Biochemistry	metabolism	metabolism of cyclic AMP	0.00416	PDE4B, PDE4D, PTHLH	3
Small Molecule Biochemistry	metabolism	metabolism of eicosanoid	0.00433	C5, CXCL1, CXCL8, CYP1A1, CYP1B1, HPGD, KITLG, OLR1, PTGS1, SOCS1, SYK, TLR2	12
Small Molecule Biochemistry	metabolism	metabolism of tretinoin	0.00857	ALDH1A3, APC, CYP1A1	3
Small Molecule Biochemistry	metabolism	metabolism of estrogen	0.0126	CYP1A1, CYP1B1, HSD17B1	3
Small Molecule Biochemistry	metabolism	metabolism of glycosaminoglycan	0.0126	CEMIP, CLN6, FGF2	3
Small Molecule Biochemistry	metabolism	steroid metabolism	0.0211	BMP4, CLN6, CYP1A1, CYP1B1, DHCR24, FGF2, HSD17B1, LSS, STS	9
Small Molecule Biochemistry	transport	transport of acidic amino acid	0.000983	ABCG2, SLC19A1, SLC1A3, SLC46A1	4
Small Molecule Biochemistry	transport	transport of methotrexate	0.00152	ABCG2, SLC19A1, SLC46A1	3
Small Molecule Biochemistry	uptake	uptake of acidic amino acid	0.0031	SLC19A1, SLC1A3, SLC46A1	3
Small Molecule Biochemistry	uptake	uptake of methotrexate	0.00562	SLC19A1, SLC46A1	2
Small Molecule Biochemistry	modification	modification of retinaldehyde	0.00543	ALDH1A3, CYP1A1, CYP1B1	3
Small Molecule Biochemistry	hydroxylation	hydroxylation of melatonin	0.00562	CYP1A1, CYP1B1	2
Small Molecule Biochemistry	oxidation	oxidation of retinaldehyde	0.00562	ALDH1A3, CYP1B1	2
Small Molecule Biochemistry	steroidogenesis	steroidogenesis of hormone	0.00704	BMP4, CYP1A1, CYP1B1, ETV1, FGF2	5
Small Molecule Biochemistry	biosynthesis	biosynthesis of polyunsaturated fatty acids	0.00725	C5, CXCL1, CXCL8, DEGS1, HPGD, KITLG, OLR1, PTGS1, SOCS1, SYK, TLR2	11
Small Molecule Biochemistry	biosynthesis	biosynthesis of ubiquinone	0.0135	COQ2, PDSS1	2
Small Molecule Biochemistry	binding	binding of proteoglycan	0.0135	THBS1, TLR2	2
Small Molecule Biochemistry	catabolism	catabolism of cyclic AMP	0.0135	PDE4B, PDE4D	2
Small Molecule Biochemistry	conversion	conversion of retinaldehyde	0.0185	CYP1A1, CYP1B1	2
Small Molecule Biochemistry	conversion	conversion of vitamin A	0.0185	CYP1A1, CYP1B1	2
Vitamin and Mineral Metabolism	synthesis	synthesis of terpenoid	8.01e-05	ALDH1A3, APC, BMP4, CYP1A1, CYP1B1, DHCR24, DOLK, ETV1, FGF2, HSD17B1, LSS, PDSS1, SRD5A3, TRERF1	14
Vitamin and Mineral Metabolism	synthesis	synthesis of tretinoin	0.00562	ALDH1A3, APC	2
Vitamin and Mineral Metabolism	synthesis	synthesis of steroid	0.00856	BMP4, CYP1A1, CYP1B1, DHCR24, ETV1, FGF2, HSD17B1, LSS, TRERF1	9
Vitamin and Mineral Metabolism	metabolism	metabolism of retinoid	0.000414	ALDH1A3, APC, CYP1A1, CYP1B1, RBP4, SDR16C5	6
Vitamin and Mineral Metabolism	metabolism	metabolism of terpenoid	0.000583	ALDH1A3, APC, BMP4, CLN6, CYP1A1, CYP1B1, DHCR24, FGF2, HSD17B1, LSS, RBP4, SDR16C5, SRD5A3, STS	14
Vitamin and Mineral Metabolism	metabolism	metabolism of retinol	0.00163	CYP1A1, CYP1B1, RBP4, SDR16C5	4
Vitamin and Mineral Metabolism	metabolism	metabolism of tretinoin	0.00857	ALDH1A3, APC, CYP1A1	3
Vitamin and Mineral Metabolism	metabolism	metabolism of estrogen	0.0126	CYP1A1, CYP1B1, HSD17B1	3
Vitamin and Mineral Metabolism	metabolism	steroid metabolism	0.0211	BMP4, CLN6, CYP1A1, CYP1B1, DHCR24, FGF2, HSD17B1, LSS, STS	9
Vitamin and Mineral Metabolism	modification	modification of retinaldehyde	0.00543	ALDH1A3, CYP1A1, CYP1B1	3
Vitamin and Mineral Metabolism	oxidation	oxidation of retinaldehyde	0.00562	ALDH1A3, CYP1B1	2
Vitamin and Mineral Metabolism	steroidogenesis	steroidogenesis of hormone	0.00704	BMP4, CYP1A1, CYP1B1, ETV1, FGF2	5
Vitamin and Mineral Metabolism	conversion	conversion of retinaldehyde	0.0185	CYP1A1, CYP1B1	2
Vitamin and Mineral Metabolism	conversion	conversion of vitamin A	0.0185	CYP1A1, CYP1B1	2
Lymphoid Tissue Structure and Development	proliferation	proliferation of bone marrow cells	0.000107	BMP4, BMPR1B, CCL20, FGF2, NUP98, SKP2, TGFB2	7
Lymphoid Tissue Structure and Development	proliferation	proliferation of myeloid progenitor cells	0.000262	BMP4, BMPR1B, CCL20, NUP98	4
Lymphoid Tissue Structure and Development	proliferation	proliferation of bone marrow stromal cells	0.00562	FGF2, TGFB2	2
Lymphoid Tissue Structure and Development	expansion	expansion of myeloid progenitor cells	0.00287	BMP4, BMPR1B	2
Skeletal and Muscular Disorders	leiomyomatosis	leiomyomatosis	0.000218	ADRB1, AHR, AK2, CYP1B1, FGF2, FGFR2, HNF4G, IFI44L, IFIT1, IFIT3, IGF1R, JUN, KIT, MAX, MFAP3L, MPHOSPH8, NR2F2, NSL1, PCP4, PIK3R3, RAP2B, SLC5A3, SORBS2, TSPAN12	24
Skeletal and Muscular Disorders	uterine leiomyoma	uterine leiomyoma	0.000907	ADRB1, AHR, AK2, CYP1B1, FGF2, HNF4G, IFI44L, IFIT1, IFIT3, JUN, MAX, MFAP3L, MPHOSPH8, NR2F2, NSL1, PCP4, PIK3R3, RAP2B, SLC5A3, SORBS2, TSPAN12	21
Skeletal and Muscular Disorders	brachydactyly type E	brachydactyly type E	0.000977	HOXD13, PTHLH	2
Skeletal and Muscular Disorders	bone deformity	bone deformity	0.00134	BMPR1B, FGFR2, HOXD13, NSD1, PTHLH	5
Skeletal and Muscular Disorders	achondrogenesis	achondrogenesis	0.00287	SLC26A2, TRIP11	2
Skeletal and Muscular Disorders	venous ulcer of leg	venous ulcer of leg	0.00562	PTGS1, TFPI	2
Skeletal and Muscular Disorders	brachydactyly	brachydactyly	0.0149	BMPR1B, HOXD13, PTHLH	3
Skeletal and Muscular Disorders	congenital anomaly of digit	congenital anomaly of digit	0.0153	BMPR1B, FGFR2, HNRNPU, HOXD13, PTHLH	5
Skeletal and Muscular Disorders	ischemic cardiomyopathy	ischemic cardiomyopathy	0.017	AHR, OLR1, PDE3B, PDE4B, PDE4D, PTGS1	6
Skeletal and Muscular Disorders	apoptosis	apoptosis of smooth muscle cells	0.0189	CXCL8, CYCS, IGF1R, WTAP	4
Skeletal and Muscular Disorders	dermatomyositis	dermatomyositis	0.0211	C5, CALD1, COL6A1, CXCL10, CXCL11, DAB2, IFIT3, IL1R1	8
Skeletal and Muscular Disorders	contracture	contracture	0.0234	FAM111B, PDE4B, PDE4D	3
Hematopoiesis	proliferation	proliferation of myeloid progenitor cells	0.000262	BMP4, BMPR1B, CCL20, NUP98	4
Hematopoiesis	proliferation	proliferation of hematopoietic progenitor cells	0.0221	BMP4, BMPR1B, CCL20, CXCL2, KITLG, NUP98	6
Hematopoiesis	expansion	expansion of myeloid progenitor cells	0.00287	BMP4, BMPR1B	2
Hematopoiesis	colony formation	colony formation of colony-forming granulocyte-macrophages	0.0135	CDA, KITLG	2
Hematopoiesis	quantity	quantity of colony-forming granulocyte-macrophages	0.0135	CXCL8, KITLG	2
Hematopoiesis	asymmetric division	asymmetric division of hematopoietic progenitor cells	0.0185	FGF2, KITLG	2
Skeletal and Muscular System Development and Function	migration	migration of airway smooth muscle cells	0.000568	CXCL1, CXCL2, CXCL3	3
Skeletal and Muscular System Development and Function	migration	migration of smooth muscle cells	0.00314	CDK6, CXCL1, CXCL2, CXCL3, FGF2, S100A4, THBS1	7
Skeletal and Muscular System Development and Function	differentiation	differentiation of osteoblasts	0.00602	BMP4, BMPR1B, CDK6, COL6A1, FGF2, FGFR2, GLI2, HNRNPU, TGFB2	9
Skeletal and Muscular System Development and Function	differentiation	differentiation of myoblasts	0.00711	BMP4, FGF2, MEF2C, TBX3	4
Skeletal and Muscular System Development and Function	differentiation	differentiation of muscle cells	0.0236	BMP4, CEBPA, FGF2, HDAC4, MEF2C, TBX3	6
Antimicrobial Response	antiviral response	antiviral response	0.00067	CXADR, DDX58, FGFBP1, IFI44, IFIT1, IFIT2, IFIT3, IFIT5, OASL, RNASEL, RSAD2, SLC1A3, SOCS1, STOM, TLR3, TRIM6, ZC3HAV1, ZNF681	18
Developmental Disorder	congenital disorder of glycosylation type 1	congenital disorder of glycosylation type 1	0.000764	ALG13, ALG6, ALG8, DOLK, SRD5A3	5
Developmental Disorder	brachydactyly type E	brachydactyly type E	0.000977	HOXD13, PTHLH	2
Developmental Disorder	congenital disorders of glycosylation	congenital disorders of glycosylation	0.00174	ALG13, ALG6, ALG8, DOLK, SRD5A3, TMEM165, TMEM5	7
Developmental Disorder	achondrogenesis	achondrogenesis	0.00287	SLC26A2, TRIP11	2
Developmental Disorder	irido-corneo-trabecular dysgenesis	irido-corneo-trabecular dysgenesis	0.00917	CYP1B1, PITX2	2
Developmental Disorder	congenital encephalopathy	congenital encephalopathy	0.0115	CDK6, CNTNAP2, FAM20C, GLI2, KISS1R, L1CAM, MEF2C, MYCN, PAFAH1B1, TMEM5, TUBB2B	11
Developmental Disorder	brachydactyly	brachydactyly	0.0149	BMPR1B, HOXD13, PTHLH	3
Developmental Disorder	congenital anomaly of digit	congenital anomaly of digit	0.0153	BMPR1B, FGFR2, HNRNPU, HOXD13, PTHLH	5
Hereditary Disorder	congenital disorder of glycosylation type 1	congenital disorder of glycosylation type 1	0.000764	ALG13, ALG6, ALG8, DOLK, SRD5A3	5
Hereditary Disorder	brachydactyly type E	brachydactyly type E	0.000977	HOXD13, PTHLH	2
Hereditary Disorder	congenital disorders of glycosylation	congenital disorders of glycosylation	0.00174	ALG13, ALG6, ALG8, DOLK, SRD5A3, TMEM165, TMEM5	7
Hereditary Disorder	achondrogenesis	achondrogenesis	0.00287	SLC26A2, TRIP11	2
Hereditary Disorder	familial exudative vitreoretinopathy	familial exudative vitreoretinopathy	0.00917	NDP, TSPAN12	2
Hereditary Disorder	irido-corneo-trabecular dysgenesis	irido-corneo-trabecular dysgenesis	0.00917	CYP1B1, PITX2	2
Hereditary Disorder	brachydactyly	brachydactyly	0.0149	BMPR1B, HOXD13, PTHLH	3
Hereditary Disorder	primary coenzyme Q10 deficiency	primary coenzyme Q10 deficiency	0.0185	COQ2, PDSS1	2
Metabolic Disease	congenital disorder of glycosylation type 1	congenital disorder of glycosylation type 1	0.000764	ALG13, ALG6, ALG8, DOLK, SRD5A3	5
Metabolic Disease	congenital disorders of glycosylation	congenital disorders of glycosylation	0.00174	ALG13, ALG6, ALG8, DOLK, SRD5A3, TMEM165, TMEM5	7
Metabolic Disease	primary coenzyme Q10 deficiency	primary coenzyme Q10 deficiency	0.0185	COQ2, PDSS1	2
Immune Cell Trafficking	chemotaxis	chemotaxis of leukocytes	0.000828	C5, CCDC88A, CCL20, CX3CL1, CXADR, CXCL1, CXCL10, CXCL11, CXCL2, CXCL3, CXCL8, GNA12, KITLG, SYK, TGFB2, THBS1, TLR2	17
Immune Cell Trafficking	chemotaxis	chemotaxis of phagocytes	0.00221	C5, CCDC88A, CCL20, CX3CL1, CXADR, CXCL1, CXCL10, CXCL2, CXCL3, CXCL8, KITLG, SYK, TGFB2	13
Immune Cell Trafficking	chemotaxis	chemotaxis of neutrophils	0.00509	C5, CXADR, CXCL1, CXCL2, CXCL3, CXCL8, SYK, TGFB2	8
Immune Cell Trafficking	chemotaxis	chemotaxis of granulocytes	0.00856	C5, CXADR, CXCL1, CXCL10, CXCL2, CXCL3, CXCL8, SYK, TGFB2	9
Immune Cell Trafficking	chemotaxis	chemotaxis of myeloid cells	0.00874	C5, CCDC88A, CX3CL1, CXADR, CXCL1, CXCL10, CXCL2, CXCL3, CXCL8, KITLG, SYK, TGFB2	12
Immune Cell Trafficking	chemotaxis	chemotaxis of blood-derived mast cells	0.00917	CXCL8, KITLG	2
Immune Cell Trafficking	chemotaxis	chemotaxis of mast cells	0.0105	CX3CL1, CXCL8, KITLG	3
Immune Cell Trafficking	migration	migration of cd56+ natural killer cells	0.000977	CX3CL1, CXCL8	2
Immune Cell Trafficking	migration	migration of phagocytes	0.0019	C5, CCL20, CD47, CX3CL1, CXCL10, CXCL11, CXCL3, CXCL8, KITLG, SEMA3A, TIMP2	11
Immune Cell Trafficking	migration	arrest in migration of eosinophils	0.00287	C5, CXCL8	2
Immune Cell Trafficking	migration	migration of plasmacytoid dendritic cells	0.00562	CXCL10, CXCL11	2
Immune Cell Trafficking	migration	leukocyte migration	0.0066	C5, CCDC88A, CCL20, CD47, CD58, CX3CL1, CXADR, CXCL1, CXCL10, CXCL11, CXCL2, CXCL3, CXCL8, FGF2, GNA12, KITLG, SEMA3A, SYK, TGFB2, THBS1, TIMP2, TLR2	22
Immune Cell Trafficking	migration	migration of monocytes	0.00722	C5, CCL20, CD47, CX3CL1, SEMA3A, TIMP2	6
Immune Cell Trafficking	migration	migration of Langerhans cells	0.00917	C5, CCL20	2
Immune Cell Trafficking	migration	migration of mononuclear leukocytes	0.0167	C5, CCL20, CD47, CD58, CX3CL1, CXCL10, CXCL11, CXCL8, KITLG, SEMA3A, THBS1, TIMP2	12
Immune Cell Trafficking	migration	migration of lymphatic system cells	0.0182	CCL20, CD47, CD58, CX3CL1, CXCL10, CXCL11, CXCL8, FGF2, SEMA3A, SYK, THBS1	11
Immune Cell Trafficking	migration	migration of eosinophils	0.0234	C5, CD47, CXCL8	3
Immune Cell Trafficking	transmigration	transmigration of neutrophils	0.000983	C5, CD47, CXCL3, CXCL8	4
Immune Cell Trafficking	transmigration	transmigration of mononuclear leukocytes	0.00208	C5, CD47, CXCL11, CXCL8, KITLG, TIMP2	6
Immune Cell Trafficking	transmigration	transmigration of myeloid cells	0.00338	C5, CD47, CXCL3, CXCL8, TIMP2	5
Immune Cell Trafficking	transmigration	transmigration of leukocytes	0.00344	C5, CD47, CXCL11, CXCL3, CXCL8, KITLG, TIMP2	7
Immune Cell Trafficking	transmigration	transmigration of phagocytes	0.0153	C5, CD47, CXCL3, CXCL8, TIMP2	5
Immune Cell Trafficking	transendothelial migration	transendothelial migration of leukocytes	0.00163	CD47, CXCL11, CXCL8, KITLG	4
Immune Cell Trafficking	transendothelial migration	transendothelial migration of monocytes	0.0175	C5, CD47, TIMP2	3
Immune Cell Trafficking	cell movement	cell movement of phagocytes	0.00198	C5, CCDC88A, CCL20, CD47, CX3CL1, CXADR, CXCL1, CXCL10, CXCL11, CXCL2, CXCL3, CXCL8, KITLG, SEMA3A, SYK, TGFB2, TIMP2	17
Immune Cell Trafficking	cell movement	cell movement of myeloid cells	0.00536	C5, CCDC88A, CCL20, CD47, CX3CL1, CXADR, CXCL1, CXCL10, CXCL2, CXCL3, CXCL8, KITLG, SEMA3A, SYK, TGFB2, TIMP2	16
Immune Cell Trafficking	cell movement	cell movement of leukocytes	0.00583	C5, CCDC88A, CCL20, CD47, CD58, CX3CL1, CXADR, CXCL1, CXCL10, CXCL11, CXCL2, CXCL3, CXCL8, GNA12, KITLG, SEMA3A, SYK, TGFB2, THBS1, TIMP2, TLR2	21
Immune Cell Trafficking	cell movement	cell movement of natural killer cells	0.00711	CX3CL1, CXCL10, CXCL8, GNA12	4
Immune Cell Trafficking	cell movement	cell movement of T lymphocytes	0.00868	CCL20, CD47, CX3CL1, CXCL10, CXCL11, CXCL8, SEMA3A, THBS1	8
Immune Cell Trafficking	cell movement	cell movement of neutrophils	0.0112	C5, CD47, CXADR, CXCL1, CXCL2, CXCL3, CXCL8, SYK, TGFB2	9
Immune Cell Trafficking	cell movement	cell movement of monocytes	0.0118	C5, CCL20, CD47, CX3CL1, CXCL10, CXCL3, CXCL8, SEMA3A, TIMP2	9
Immune Cell Trafficking	cell movement	cell movement of mononuclear leukocytes	0.0142	C5, CCL20, CD47, CD58, CX3CL1, CXCL10, CXCL11, CXCL3, CXCL8, GNA12, KITLG, SEMA3A, THBS1, TIMP2, TLR2	15
Immune Cell Trafficking	cell movement	cell movement of lymphatic system cells	0.0167	CCL20, CD47, CD58, CX3CL1, CXCL10, CXCL11, CXCL8, FGF2, GNA12, SEMA3A, SYK, THBS1	12
Immune Cell Trafficking	adhesion	adhesion of immune cells	0.0089	C5, CCL20, CD47, CD58, CX3CL1, CXCL10, CXCL2, CXCL8, HDAC4, KITLG, SYK, THBS1, TLR2	13
Immune Cell Trafficking	chemokinesis	chemokinesis of neutrophils	0.00917	CXCL3, CXCL8	2
Immune Cell Trafficking	recruitment	recruitment of neutrophils	0.00917	C5, CXCL8	2
Immune Cell Trafficking	cell rolling	arrest in cell rolling of eosinophils	0.0135	C5, CXCL8	2
Immune Cell Trafficking	binding	binding of granulocytes	0.0189	CXCL10, CXCL8, HDAC4, KITLG	4
Immune Cell Trafficking	binding	binding of neutrophils	0.0234	CXCL10, CXCL8, HDAC4	3
Amino Acid Metabolism	quantity	quantity of methotrexate	0.000977	ABCG2, SLC19A1	2
Amino Acid Metabolism	transport	transport of acidic amino acid	0.000983	ABCG2, SLC19A1, SLC1A3, SLC46A1	4
Amino Acid Metabolism	transport	transport of methotrexate	0.00152	ABCG2, SLC19A1, SLC46A1	3
Amino Acid Metabolism	uptake	uptake of acidic amino acid	0.0031	SLC19A1, SLC1A3, SLC46A1	3
Amino Acid Metabolism	uptake	uptake of methotrexate	0.00562	SLC19A1, SLC46A1	2
Cell Morphology	morphology	morphology of mesothelioma cell lines	0.000977	CEBPA, TRIB2	2
Cell Morphology	morphology	morphology of lung cancer cell lines	0.00163	CEBPA, KITLG, STMN3, TRIB2	4
Cell Morphology	morphology	morphology of carcinoma cell lines	0.00188	CEBPA, GNA12, KITLG, STMN3, TRIB2	5
Cell Morphology	morphology	morphology of cells	0.0144	AMD1, APC, CALD1, CEBPA, CLDN1, CXCL8, FGF2, FGFR2, GEN1, GNA12, IFIT2, IGF1R, INHBB, KITLG, L1CAM, MDM2, MID1, MUC1, MYCN, NBN, NEK6, OGT, PAFAH1B1, SERPINB5, STMN3, TGFB2, THBS1, TRIB2, TRIP11, YAE1D1, ZNF451	31
Cell Morphology	morphology	morphology of myeloid cells	0.0185	CXCL8, KITLG	2
Cell Morphology	polarization	polarization of leukemia cell lines	0.00689	CD47, CXCL8, GNA12	3
Cell Morphology	formation	formation of pseudopodia	0.0149	APC, C5, THBS1	3
Cell-mediated Immune Response	migration	migration of cd56+ natural killer cells	0.000977	CX3CL1, CXCL8	2
Cell-mediated Immune Response	cell movement	cell movement of T lymphocytes	0.00868	CCL20, CD47, CX3CL1, CXCL10, CXCL11, CXCL8, SEMA3A, THBS1	8
Cellular Function and Maintenance	self-renewal	self-renewal of stem cell lines	0.000977	FGF2, IGF1R	2
Cellular Function and Maintenance	self-renewal	self-renewal of cells	0.00159	FGF2, IGF1R, MUC1, S100A4, SKP2	5
Cellular Function and Maintenance	self-renewal	self-renewal of tumor cell lines	0.0105	MUC1, S100A4, SKP2	3
Cellular Function and Maintenance	proliferation	proliferation of endothelial cells	0.00139	BMP4, CXCL1, CXCL10, CXCL8, DAB2, FGF2, FRS2, NDP, NR2F2, NRP1, RGCC, SKP2, SYNJ2BP, THBS1, TIMP2, VASH2, WTAP	17
Cellular Function and Maintenance	organization	organization of actin	0.00222	FGFR2, THBS1, VIL1	3
Cellular Function and Maintenance	cell proliferation	cell proliferation of vascular endothelial cells	0.0027	CXCL1, CXCL8, DAB2, FGF2, FRS2, NDP, NRP1, SKP2, THBS1, WTAP	10
Cellular Function and Maintenance	formation	formation of actin stress fibers	0.00482	ALMS1, CALD1, CDK6, CLASP2, CREB1, CXCL8, FGF2, GNG2, KISS1R, RGCC, TNS3	11
Cellular Function and Maintenance	formation	formation of pseudopodia	0.0149	APC, C5, THBS1	3
Cellular Function and Maintenance	formation	formation of actin filaments	0.02	ALMS1, CALD1, CDK6, CLASP2, CREB1, CXCL8, FGF2, GNG2, KISS1R, RGCC, TNS3, VIL1	12
Cellular Function and Maintenance	respiratory burst	respiratory burst of neutrophils	0.00857	C5, CXCL1, CXCL8	3
Cellular Function and Maintenance	glycolysis	glycolysis of tumor cell lines	0.0189	HDAC4, IGF1R, OGT, SKP2	4
Connective Tissue Disorders	brachydactyly type E	brachydactyly type E	0.000977	HOXD13, PTHLH	2
Connective Tissue Disorders	bone deformity	bone deformity	0.00134	BMPR1B, FGFR2, HOXD13, NSD1, PTHLH	5
Connective Tissue Disorders	achondrogenesis	achondrogenesis	0.00287	SLC26A2, TRIP11	2
Connective Tissue Disorders	brachydactyly	brachydactyly	0.0149	BMPR1B, HOXD13, PTHLH	3
Drug Metabolism	transport	transport of cyclosporin A	0.000977	ABCB1, ABCG2	2
Drug Metabolism	transport	transport of methotrexate	0.00152	ABCG2, SLC19A1, SLC46A1	3
Drug Metabolism	transport	transport of cerivastatin	0.00562	ABCB1, ABCG2	2
Drug Metabolism	efflux	efflux of mitoxantrone	0.00287	ABCB1, ABCG2	2
Drug Metabolism	metabolism	metabolism of flutamide	0.00287	CYP1A1, CYP1B1	2
Drug Metabolism	metabolism	metabolism of tretinoin	0.00857	ALDH1A3, APC, CYP1A1	3
Drug Metabolism	synthesis	synthesis of tretinoin	0.00562	ALDH1A3, APC	2
Drug Metabolism	uptake	uptake of methotrexate	0.00562	SLC19A1, SLC46A1	2
Gene Expression	binding	binding of E2F binding site	0.000977	CEBPA, MDM2	2
Gene Expression	binding	binding of protein binding site	0.00465	AHR, CEBPA, FGF2, IL1R1, JUN, MAX, MDM2, MYCN, NFKBIZ, OLR1, PRMT2, SP100, WTAP	13
Gene Expression	binding	binding of DNA	0.00972	AHR, CEBPA, CREB1, CREM, CYP1A1, CYP1B1, DDX58, FGF2, IL1R1, JUN, MAX, MDM2, MUC1, MYCN, NBN, NFKBIZ, OLR1, PRMT2, RANBP2, SOCS1, SP100, WTAP	22
Gene Expression	binding	binding of Ets element	0.0185	FGF2, SP100	2
Gene Expression	expression	expression of RNA	0.00129	ACTR2, ADRB1, AHR, ASCL2, ATF5, BAMBI, BCL11B, BEND3, BMP4, BMPR1B, CAPN15, CD47, CEBPA, CREB1, CREM, CXCL10, DAB2, DACH1, DAPK1, DDX5, DDX58, EHF, EIF3F, EIF5, ELF3, ELP2, ENY2, ETV1, FARSB, FGF2, GATAD2A, GLI2, GNG2, HDAC4, HIRA, HNF4G, HOXD13, IGF2BP3, INHBB, JUN, L1CAM, LPAR1, MALT1, MAML2, MAX, MDM2, MECOM, MEF2C, MPHOSPH8, MSRB2, MTRF1, MYCN, NDP, NEK6, NMI, NR2F2, NSD1, OGT, PITX2, POLR2L,…	87
Gene Expression	transcription	transcription of DNA	0.00558	AHR, ASCL2, ATF5, BAMBI, BCL11B, BEND3, BMP4, BMPR1B, CAPN15, CEBPA, CREB1, CREM, CXCL10, DAB2, DACH1, DDX5, DDX58, EHF, ELF3, ELP2, ENY2, ETV1, FGF2, GATAD2A, GLI2, HDAC4, HIRA, HNF4G, HOXD13, JUN, MAML2, MAX, MDM2, MECOM, MEF2C, MPHOSPH8, MSRB2, MYCN, NDP, NMI, NR2F2, NSD1, OGT, PITX2, POLR2L, PRMT2, PRMT6, RGCC, RNASEL, SFPQ, SP100, SUV39H2, TAF15, TBX3, TET3, TFAM, TIAL1, TRERF1, TRIP11, ZNF2…	61
Gene Expression	transcription	transcription of RNA	0.00879	ACTR2, ADRB1, AHR, ASCL2, ATF5, BAMBI, BCL11B, BEND3, BMP4, BMPR1B, CAPN15, CEBPA, CREB1, CREM, CXCL10, DAB2, DACH1, DDX5, DDX58, EHF, ELF3, ELP2, ENY2, ETV1, FGF2, GATAD2A, GLI2, GNG2, HDAC4, HIRA, HNF4G, HOXD13, INHBB, JUN, LPAR1, MALT1, MAML2, MAX, MDM2, MECOM, MEF2C, MPHOSPH8, MSRB2, MYCN, NDP, NEK6, NMI, NR2F2, NSD1, OGT, PITX2, POLR2L, PRMT2, PRMT6, RARRES3, RGCC, RNASEL, SFPQ, SP100, SUV39…	72
Gene Expression	transcription	transcription	0.00989	ACTR2, ADRB1, AHR, ASCL2, ATF5, BAMBI, BCL11B, BEND3, BMP4, BMPR1B, CAPN15, CEBPA, CREB1, CREM, CXCL10, DAB2, DACH1, DDX5, DDX58, EHF, ELF3, ELP2, ENY2, ETV1, FGF2, GATAD2A, GLI2, GNG2, HDAC4, HIRA, HNF4G, HOXD13, INHBB, JUN, LPAR1, MALT1, MAML2, MAX, MDM2, MECOM, MEF2C, MPHOSPH8, MSRB2, MYCN, NDP, NEK6, NMI, NR2F2, NSD1, OGT, PITX2, POLR2L, PRMT2, PRMT6, RARRES3, RGCC, RNASEL, SFPQ, SP100, SRSF6…	77
Molecular Transport	transport	transport of cyclosporin A	0.000977	ABCB1, ABCG2	2
Molecular Transport	transport	transport of acidic amino acid	0.000983	ABCG2, SLC19A1, SLC1A3, SLC46A1	4
Molecular Transport	transport	transport of methotrexate	0.00152	ABCG2, SLC19A1, SLC46A1	3
Molecular Transport	transport	transport of cerivastatin	0.00562	ABCB1, ABCG2	2
Molecular Transport	efflux	efflux of mitoxantrone	0.00287	ABCB1, ABCG2	2
Molecular Transport	uptake	uptake of acidic amino acid	0.0031	SLC19A1, SLC1A3, SLC46A1	3
Molecular Transport	uptake	uptake of methotrexate	0.00562	SLC19A1, SLC46A1	2
Molecular Transport	import	import of protein	0.0209	BMP4, DNAJA1, JUN, TGFB2	4
Tissue Morphology	quantity	quantity of microvessel	0.000977	CXCL8, FGF2	2
Tissue Morphology	quantity	quantity of colony-forming granulocyte-macrophages	0.0135	CXCL8, KITLG	2
Tissue Morphology	quantity	quantity of skin cell lines	0.0135	FGF2, THBS1	2
Tissue Morphology	quantity	quantity of stem cells	0.0135	BMP4, KITLG	2
Tissue Morphology	quantity	quantity of endothelial cell lines	0.0185	FGF2, THBS1	2
Tissue Morphology	morphology	morphology of connective tissue	0.0153	ADRB1, FGF2, HOXD13, KITLG, THBS1	5
Tumor Morphology	differentiation	differentiation of chronic myelogenous leukemia cells	0.000977	CEBPA, MUC1	2
Tumor Morphology	differentiation	differentiation of myelomonocytic cells	0.000977	BMP4, CEBPA	2
Tumor Morphology	differentiation	differentiation of leukemia cells	0.00308	BMP4, CEBPA, MUC1, PDE4D	4
Tumor Morphology	differentiation	differentiation of myeloid leukemia cells	0.0203	CEBPA, MUC1, PDE4D	3
Tumor Morphology	proliferation	proliferation of tumor cells	0.00216	APC, APCDD1, BAMBI, BMP4, CDK6, FGF2, IGF1R, IL1R1, INHBB, KIT, KITLG, MUC1, SKP2, TGFB2, THBS1	15
Tumor Morphology	proliferation	proliferation of small cell lung cancer cells	0.00562	SKP2, THBS1	2
Tumor Morphology	proliferation	proliferation of cancer cells	0.0113	APCDD1, BAMBI, FGF2, IGF1R, IL1R1, INHBB, KIT, KITLG, MUC1, SKP2, TGFB2, THBS1	12
Tumor Morphology	adhesion	adhesion of cancer cells	0.00612	BMP4, CD47, SYK, THBS1	4
Tumor Morphology	adhesion	adhesion of melanoma cells	0.00917	CD47, THBS1	2
Cellular Response to Therapeutics	drug resistance	drug resistance of tumor cell lines	0.00112	ABCG2, FGF2, HDAC4, IGF1R, MDM2	5
Cellular Response to Therapeutics	chemotherapy resistance	chemotherapy resistance of tumor cell lines	0.00308	FGF2, HDAC4, IGF1R, MDM2	4
Hair and Skin Development and Function	chemotaxis	chemotaxis of skin cell lines	0.00152	CXCL8, FGF2, THBS1	3
Hair and Skin Development and Function	proliferation	proliferation of keratinocytes	0.0026	DDX5, FERMT1, FGFR2, PTHLH, SDR16C5, SRSF6, TGFB2	7
Hair and Skin Development and Function	proliferation	proliferation of epithelial cell lines	0.0104	CEBPA, COMMD5, CSTF2, DAB2, DAPK1, FGF2, FGFR2, IQGAP2, JUN, PTHLH, RARRES3, TACSTD2, TGFB2	13
Hair and Skin Development and Function	proliferation	proliferation of skin cell lines	0.0136	FGF2, JUN, PTHLH, THBS1	4
Hair and Skin Development and Function	cell movement	cell movement of skin cell lines	0.00387	CX3CL1, CXCL11, CXCL8, FGF2, THBS1	5
Hair and Skin Development and Function	cell movement	cell movement of epithelial cell lines	0.0191	CCL20, CXCL1, CXCL10, IGF1R, L1CAM, SRSF1, TGFB2, TLR2	8
Hair and Skin Development and Function	homing	homing of epithelial cell lines	0.00939	CXCL1, CXCL10, L1CAM, TLR2	4
Hair and Skin Development and Function	response	response of epithelial cell lines	0.0229	DDX58, MID1, TLR3, TRIM38, TRIM6	5
Visual System Development and Function	metabolism	metabolism of retina	0.00152	ALDH1A3, CYP1B1, SDR16C5	3
Visual System Development and Function	angiogenesis	angiogenesis of cornea	0.0185	THBS1, TIMP2	2
Visual System Development and Function	formation	formation of eye	0.0229	PITX2, RBP4, TGFB2, THBS1, TIMP2	5
Connective Tissue Development and Function	proliferation	proliferation of stromal cells	0.00163	BMP4, CXCL8, FGF2, TGFB2	4
Connective Tissue Development and Function	proliferation	proliferation of keratinocytes	0.0026	DDX5, FERMT1, FGFR2, PTHLH, SDR16C5, SRSF6, TGFB2	7
Connective Tissue Development and Function	proliferation	proliferation of bone marrow stromal cells	0.00562	FGF2, TGFB2	2
Connective Tissue Development and Function	proliferation	proliferation of connective tissue cells	0.0229	BMP4, CDK6, CXCL8, DDX5, FERMT1, FGF2, FGFR2, MDM2, PDGFC, PTHLH, SDR16C5, SRSF6, TGFB2	13
Connective Tissue Development and Function	differentiation	differentiation of osteoblasts	0.00602	BMP4, BMPR1B, CDK6, COL6A1, FGF2, FGFR2, GLI2, HNRNPU, TGFB2	9
Connective Tissue Development and Function	differentiation	differentiation of connective tissue cells	0.00677	ATF5, BMP4, BMPR1B, CDK6, CEBPA, COL6A1, CXCL8, FGF2, FGFR2, GLI2, HNRNPU, PTHLH, SMAD6, TGFB2, TRIB2	15
Connective Tissue Development and Function	differentiation	differentiation of bone cells	0.0121	BMP4, BMPR1B, CDK6, COL6A1, CXCL8, FGF2, FGFR2, GLI2, HNRNPU, TGFB2	10
Connective Tissue Development and Function	differentiation	differentiation of connective tissue	0.0179	ATF5, BMP4, BMPR1B, CDK6, CEBPA, COL6A1, CXCL8, FGF2, FGFR2, GLI2, HNRNPU, KITLG, MAX, PTHLH, SMAD6, TGFB2, TRIB2	17
Connective Tissue Development and Function	response	response of fibroblasts	0.0185	THBS1, TLR3	2
Connective Tissue Development and Function	development	development of connective tissue cells	0.0212	CXCL11, FGF2, KITLG, PTHLH, TGFB2	5
Cell Signaling	viral life cycle	viral life cycle	0.0018	IFIT1, OASL, RANBP2, RNASEL, RSAD2, TLR3, TRIM6, ZC3HAV1	8
Cell Signaling	replication	replication of viral replicon	0.0033	IFIT1, OASL, RNASEL, RSAD2, TRIM6, ZC3HAV1	6
Cell Signaling	metabolism	metabolism of cyclic AMP	0.00416	PDE4B, PDE4D, PTHLH	3
Cell Signaling	activation	activation of cyclin-dependent protein kinase	0.0105	APC, CEBPA, NR2F2	3
Cell Signaling	catabolism	catabolism of cyclic AMP	0.0135	PDE4B, PDE4D	2
Renal and Urological Disease	renal clear cell adenocarcinoma	renal clear cell adenocarcinoma	0.00192	AHRR, AIM1, AP5M1, APC, ARID2, CCDC18, CDC42EP3, CEBPA, CHD9, CREM, DAPK1, DDX58, DIDO1, DIEXF, DOCK8, FAM171B, FGFR1OP2, FGFR2, GXYLT1, IGF1R, IGF2BP3, INHBB, KIAA1217, KIF1B, KIT, L1CAM, LARP4, LXN, MDM2, MECOM, MPHOSPH8, MSRB2, MUC1, NES, NETO2, NFKBIZ, NPL, NSD1, NUP214, PCF11, PDSS1, POLR3B, RANBP2, RPS6KA2, SAMD9, SENP6, SEPP1, SGO1, SLC4A8, SUV39H2, SYNJ2, TET3, TIMP2, TMEM47, USP34, UTP14…	58
Renal and Urological Disease	neoplasia	Renal Cancer and Tumors	0.0046	AHRR, AIM1, AP5M1, APC, ARID2, CCDC18, CDC42EP3, CEBPA, CHD9, CREM, CXCL2, CXCL8, CYP1A1, DAPK1, DDX5, DDX58, DIDO1, DIEXF, DOCK8, FAM171B, FGF2, FGFR1OP2, FGFR2, GXYLT1, IFIT3, IGF1R, IGF2BP3, IL1R1, INHBB, KIAA1217, KIF1B, KIT, L1CAM, LARP4, LXN, MAML2, MDM2, MECOM, MPHOSPH8, MSRB2, MUC1, MYCN, NES, NETO2, NFKBIZ, NPL, NSD1, NUP214, PCF11, PDSS1, POLR3B, RANBP2, RPS6KA2, SAMD9, SENP6, SEPP1, SG…	71
Renal and Urological Disease	renal cell cancer	renal cell cancer	0.0051	AHRR, AIM1, AP5M1, APC, ARID2, CCDC18, CDC42EP3, CEBPA, CHD9, CREM, CXCL2, CYP1A1, DAPK1, DDX58, DIDO1, DIEXF, DOCK8, FAM171B, FGFR1OP2, FGFR2, GXYLT1, IFIT3, IGF1R, IGF2BP3, IL1R1, INHBB, KIAA1217, KIF1B, KIT, L1CAM, LARP4, LXN, MAML2, MDM2, MECOM, MPHOSPH8, MSRB2, MUC1, NES, NETO2, NFKBIZ, NPL, NSD1, NUP214, PCF11, PDSS1, POLR3B, RANBP2, RPS6KA2, SAMD9, SENP6, SEPP1, SGO1, SLC4A8, SUV39H2, SYNJ…	65
Renal and Urological Disease	renal cancer	renal cancer	0.00567	AHRR, AIM1, AP5M1, APC, ARID2, CCDC18, CDC42EP3, CEBPA, CHD9, CREM, CXCL2, CXCL8, CYP1A1, DAPK1, DDX5, DDX58, DIDO1, DIEXF, DOCK8, FAM171B, FGF2, FGFR1OP2, FGFR2, GXYLT1, IFIT3, IGF1R, IGF2BP3, IL1R1, INHBB, KIAA1217, KIF1B, KIT, L1CAM, LARP4, LXN, MAML2, MDM2, MECOM, MPHOSPH8, MSRB2, MUC1, MYCN, NES, NETO2, NFKBIZ, NPL, NSD1, NUP214, PCF11, PDSS1, POLR3B, RANBP2, RPS6KA2, SAMD9, SENP6, SEPP1, SG…	70
Renal and Urological Disease	urinary tract cancer	urinary tract cancer	0.0179	ACPP, AHRR, AIM1, ANKRD12, AP5M1, APC, ARID2, CALD1, CCDC18, CDC42EP3, CEBPA, CHD9, CREM, CXCL2, CXCL8, CYP1A1, DAPK1, DDX5, DDX58, DIDO1, DIEXF, DOCK8, ELF3, FAM171B, FGF2, FGFR1OP2, FGFR2, FOXQ1, GXYLT1, HDAC4, IFIT3, IGF1R, IGF2BP3, IL1R1, INHBB, JUN, KIAA1217, KIF1B, KIT, L1CAM, LARP4, LOC102724428/SIK1, LPAR1, LXN, MAML2, MDM2, MECOM, MPHOSPH8, MSRB2, MUC1, MYCN, NDUFA6, NES, NETO2, NFKBIZ, …	84
Renal and Urological Disease	urinary tract tumor	urinary tract tumor	0.0222	ACPP, AHRR, AIM1, ANKRD12, AP5M1, APC, ARID2, CALD1, CCDC18, CDC42EP3, CEBPA, CHD9, CREM, CXCL2, CXCL8, CYP1A1, DAPK1, DDX5, DDX58, DIDO1, DIEXF, DOCK8, ELF3, FAM171B, FGF2, FGFR1OP2, FGFR2, FOXQ1, GXYLT1, HDAC4, IFIT3, IGF1R, IGF2BP3, IL1R1, INHBB, JUN, KIAA1217, KIF1B, KIT, L1CAM, LARP4, LOC102724428/SIK1, LPAR1, LXN, MAML2, MDM2, MECOM, MPHOSPH8, MSRB2, MUC1, MYCN, NDUFA6, NES, NETO2, NFKBIZ, …	85
Renal and Urological System Development and Function	homing	homing of kidney cell lines	0.00219	CXCL1, CXCL10, CXCL8, L1CAM, TLR2	5
Renal and Urological System Development and Function	morphogenesis	morphogenesis of metanephric bud	0.00562	BMP4, FGF2	2
Renal and Urological System Development and Function	chemotaxis	chemotaxis of kidney cell lines	0.00939	CXCL1, CXCL10, CXCL8, TLR2	4
Renal and Urological System Development and Function	cell movement	cell movement of kidney cell lines	0.0125	APC, CCL20, CXCL1, CXCL10, CXCL8, L1CAM, SRSF1, TLR2, VIL1	9
Renal and Urological System Development and Function	cell proliferation	cell proliferation of kidney cell lines	0.0197	ABCG2, CEBPA, COMMD5, CSTF2, DAPK1, FGFR2, IQGAP2, PPP2R1B, RARRES3, SYK	10
Cellular Assembly and Organization	organization	organization of actin	0.00222	FGFR2, THBS1, VIL1	3
Cellular Assembly and Organization	formation	formation of actin stress fibers	0.00482	ALMS1, CALD1, CDK6, CLASP2, CREB1, CXCL8, FGF2, GNG2, KISS1R, RGCC, TNS3	11
Cellular Assembly and Organization	formation	formation of pseudopodia	0.0149	APC, C5, THBS1	3
Cellular Assembly and Organization	formation	formation of membrane ruffles	0.0175	IQGAP2, MAP2, USP6NL	3
Cellular Assembly and Organization	formation	formation of cytoskeleton	0.0192	ALMS1, APC, CALD1, CDK6, CLASP2, CREB1, CXCL8, FGF2, GNG2, KISS1R, NEK6, RGCC, TNS3, VIL1	14
Cellular Assembly and Organization	formation	formation of actin filaments	0.02	ALMS1, CALD1, CDK6, CLASP2, CREB1, CXCL8, FGF2, GNG2, KISS1R, RGCC, TNS3, VIL1	12
Cellular Assembly and Organization	separation	separation of sister chromatids	0.00562	FEN1, SGO1	2
Protein Trafficking	organization	organization of actin	0.00222	FGFR2, THBS1, VIL1	3
Protein Trafficking	import	import of protein	0.0209	BMP4, DNAJA1, JUN, TGFB2	4
Endocrine System Disorders	acute pancreatitis	acute pancreatitis	0.00253	PDE3B, PDE4B, PDE4D, PTGS1	4
Endocrine System Disorders	ovarian carcinoma	grade 3-4 ovarian carcinoma	0.00416	KLK10, MECOM, MUC1	3
Endocrine System Disorders	ovarian cancer	advanced ovarian cancer	0.00509	DAB2, DACH1, FZD3, KLK10, MECOM, MUC1, RECK, RGCC, SBSPON, SEMA3C, ZNF738	11
Endocrine System Disorders	proliferation	proliferation of small cell lung cancer cells	0.00562	SKP2, THBS1	2
Endocrine System Disorders	serous ovarian carcinoma	serous ovarian carcinoma	0.00652	APC, DAB2, ELF3, FZD3, KIT, KLK10, MECOM, MUC1, NSD1, RECK, RGCC, SBSPON, SEMA3C, TBX3, ZNF738	15
Endocrine System Disorders	serous ovarian carcinoma	stage 1C primary serous ovarian carcinoma	0.0135	KLK10, MUC1	2
Endocrine System Disorders	serous ovarian carcinoma	stage 1A primary serous ovarian carcinoma	0.0185	KLK10, MUC1	2
Endocrine System Disorders	serous ovarian carcinoma	stage 3c primary serous ovarian carcinoma	0.0185	KLK10, MUC1	2
Endocrine System Disorders	gallstone pancreatitis	gallstone pancreatitis	0.00689	PDE3B, PDE4B, PDE4D	3
Endocrine System Disorders	primary ovarian cancer	primary ovarian cancer	0.00834	CXCL8, DHCR24, IGF2BP3, KLK10, MUC1, NBN, TACSTD2	7
Endocrine System Disorders	alcoholic pancreatitis	alcoholic pancreatitis	0.0105	PDE3B, PDE4B, PDE4D	3
Endocrine System Disorders	epithelial ovarian cancer	advanced epithelial ovarian cancer	0.0201	DAB2, FZD3, KLK10, MUC1, RECK, RGCC, SBSPON, SEMA3C, ZNF738	9
Endocrine System Disorders	gonadal tumor	gonadal tumor	0.0217	ABCB1, ACTR2, ALDH3A1, APC, APCDD1, ASCL2, ATP10D, C5, CCDC88A, CD47, CDS2, CHRNA5, CNTNAP2, CSTF2, CXADR, CXCL10, CXCL11, CXCL8, DAB2, DACH1, DHCR24, DIDO1, DISP1, DNAJA1, DOCK8, EIF3F, ELF3, ELP2, EN2, FAM20C, FGF2, FGFR2, FJX1, FUS, FZD3, GLI2, GPATCH4, GTF3C3, HSPA2, IGF2BP3, INPP4B, JUN, KISS1R, KIT, KLK10, LGR5, LNPEP, LOC102724428/SIK1, MCOLN2, MECOM, MUC1, NBN, NPTXR, NRP1, NSD1, PDE3B, P…	88
Endocrine System Disorders	neoplasia	Ovarian Cancer and Tumors	0.0239	ABCB1, ACTR2, ALDH3A1, APC, APCDD1, ASCL2, ATP10D, C5, CCDC88A, CD47, CDS2, CHRNA5, CNTNAP2, CSTF2, CXADR, CXCL10, CXCL11, CXCL8, DAB2, DACH1, DHCR24, DIDO1, DISP1, DNAJA1, DOCK8, EIF3F, ELF3, ELP2, EN2, FGF2, FGFR2, FJX1, FUS, FZD3, GLI2, GPATCH4, GTF3C3, HSPA2, IGF2BP3, INPP4B, JUN, KISS1R, KIT, KLK10, LGR5, LNPEP, LOC102724428/SIK1, MCOLN2, MECOM, MUC1, NBN, NPTXR, NRP1, NSD1, PDE3B, PDE4D, PE…	85
RNA Post-Transcriptional Modification	alternative splicing	alternative splicing of mRNA	0.00255	DDX5, SFPQ, SRSF1, SRSF6, WTAP	5
RNA Post-Transcriptional Modification	processing	processing of RNA	0.0104	CPSF6, CSTF2, DDX5, FUS, GRSF1, HNRNPU, INTS6, INTS7, RBPMS, RPS6, SCAF11, SFPQ, SRSF1, SRSF6, SSU72, UTP15, WTAP	17
RNA Post-Transcriptional Modification	processing	processing of mRNA	0.0241	CPSF6, CSTF2, DDX5, GRSF1, SCAF11, SFPQ, SRSF1, SRSF6, SSU72, WTAP	10
Behavior	mechanical allodynia behavior	mechanical allodynia behavior	0.00287	ACPP, GAD1	2
Hypersensitivity Response	migration	arrest in migration of eosinophils	0.00287	C5, CXCL8	2
Hypersensitivity Response	migration	migration of eosinophils	0.0234	C5, CD47, CXCL8	3
Hypersensitivity Response	chemotaxis	chemotaxis of blood-derived mast cells	0.00917	CXCL8, KITLG	2
Hypersensitivity Response	chemotaxis	chemotaxis of mast cells	0.0105	CX3CL1, CXCL8, KITLG	3
Hypersensitivity Response	cell rolling	arrest in cell rolling of eosinophils	0.0135	C5, CXCL8	2
Hypersensitivity Response	binding	binding of mast cells	0.0185	KIT, KITLG	2
Infectious Diseases	replication	replication of RNA virus	0.00314	CD58, CREB1, CXCL8, CYP1A1, DDX58, FGFR2, HPGD, IFIT1, JUN, MDM2, NMI, NUP214, NUP54, NUP98, OASL, POLR2L, RABEP1, RARRES3, RNASEL, RPS6, RSAD2, SFPQ, SGK1, SOCS1, TGFB2, TLR2, TRERF1, TRIM38, ZC3HAV1	29
Infectious Diseases	replication	replication of Zaire ebolavirus	0.00917	RARRES3, ZC3HAV1	2
Infectious Diseases	replication	replication of Influenza A virus	0.0147	CD58, CREB1, DDX58, FGFR2, HPGD, JUN, MDM2, NMI, NUP214, NUP54, NUP98, POLR2L, RABEP1, RNASEL, RSAD2, SFPQ, SGK1, TRERF1	18
Infectious Diseases	infection	infection by human T-lymphotropic virus type 1	0.00857	PDE3B, PDE4B, PDE4D	3
Infectious Diseases	infection	infection of brain cancer cell lines	0.0135	MDM2, SAMD9	2
Infectious Diseases	infection	infection by Flaviviridae	0.0203	ACTR2, DDX58, PDE3B, PDE4B, PDE4D, RSAD2, SYNJ2	7
Infectious Diseases	septic shock	septic shock	0.0142	ADRB1, C5, PDE3B, PDE4B, PDE4D, PTGS1, TLR2	7
Nucleic Acid Metabolism	metabolism	metabolism of cyclic AMP	0.00416	PDE4B, PDE4D, PTHLH	3
Nucleic Acid Metabolism	catabolism	catabolism of cyclic AMP	0.0135	PDE4B, PDE4D	2
Respiratory Disease	pulmonary emphysema	pulmonary emphysema	0.00498	ADRB1, PDE3B, PDE4B, PDE4D, SERPINI1	5
Respiratory Disease	proliferation	proliferation of small cell lung cancer cells	0.00562	SKP2, THBS1	2
Respiratory Disease	nasopharyngeal carcinoma	nasopharyngeal carcinoma	0.0101	AIM1, APC, FGFR2, GNA12, JUN, KIT	6
Respiratory Disease	asthma	Asthma	0.0122	ADRB1, C5, CXCL10, CXCL8, IL17RB, PDE3B, PDE4B, PDE4D, PTGS1, SRSF3, TLR2, WDR36	12
Respiratory Disease	tumor antigen-positive non-small cell lung cancer	tumor antigen-positive non-small cell lung cancer	0.0128	FGFR2, IGF1R, KIT, LOC102724428/SIK1, PTGS1	5
Respiratory Disease	chronic bronchitis	chronic bronchitis	0.0209	ADRB1, PDE3B, PDE4B, PDE4D	4
Respiratory Disease	bronchiectasis	bronchiectasis	0.0234	PDE3B, PDE4B, PDE4D	3
Post-Translational Modification	O-glycosylation	O-glycosylation	0.00561	GALNT1, GXYLT1, OGT, TET3, TMEM5	5
Post-Translational Modification	O-glycosylation	O-glycosylation of protein	0.023	GXYLT1, OGT, TET3, TMEM5	4
Post-Translational Modification	activation	activation of cyclin-dependent protein kinase	0.0105	APC, CEBPA, NR2F2	3
Post-Translational Modification	palmitoylation	palmitoylation of protein	0.0126	ZDHHC16, ZDHHC2, ZDHHC21	3
Post-Translational Modification	deubiquitination	deubiquitination of protein	0.0181	EIF3F, USP25, USP31, USP34, USP38	5
Post-Translational Modification	glycosylation	glycosylation of protein	0.0239	ALG6, ALG8, GXYLT1, OGT, TET3, TMEM165, TMEM5	7
Endocrine System Development and Function	hydroxylation	hydroxylation of melatonin	0.00562	CYP1A1, CYP1B1	2
Endocrine System Development and Function	steroidogenesis	steroidogenesis of hormone	0.00704	BMP4, CYP1A1, CYP1B1, ETV1, FGF2	5
Endocrine System Development and Function	synthesis	synthesis of hormone	0.00788	BMP4, CYP1A1, CYP1B1, ETV1, FGF2, TRERF1	6
Endocrine System Development and Function	metabolism	metabolism of estrogen	0.0126	CYP1A1, CYP1B1, HSD17B1	3
Energy Production	oxidation	oxidation of retinaldehyde	0.00562	ALDH1A3, CYP1B1	2
Organismal Survival	survival	survival of Bacillus anthracis	0.00562	CXCL10, CXCL11	2
Organismal Survival	organismal death	organismal death	0.0107	ABCB1, ADRB1, ALDH1A3, C5, CDA, CDK6, CXCL10, CXCL8, DDX5, FEN1, FGF2, FGFR2, HSD17B1, IGF1R, IGF2BP3, IL17RB, JUN, KIT, MAX, MYCN, NAT1, S100A4, TIMP2, ZDHHC2	24
Cellular Compromise	adhesion	adhesion of cancer cells	0.00612	BMP4, CD47, SYK, THBS1	4
Cellular Compromise	adhesion	adhesion of melanoma cells	0.00917	CD47, THBS1	2
Cellular Compromise	respiratory burst	respiratory burst of cells	0.0082	C5, CXCL1, CXCL2, CXCL8	4
Cellular Compromise	respiratory burst	respiratory burst of neutrophils	0.00857	C5, CXCL1, CXCL8	3
Cellular Compromise	degranulation	degranulation of phagocytes	0.0136	C5, KITLG, SYK, TLR2	4
Ophthalmic Disease	familial exudative vitreoretinopathy	familial exudative vitreoretinopathy	0.00917	NDP, TSPAN12	2
Ophthalmic Disease	irido-corneo-trabecular dysgenesis	irido-corneo-trabecular dysgenesis	0.00917	CYP1B1, PITX2	2
Ophthalmic Disease	glaucoma	glaucoma	0.0239	ADRB1, CYP1B1, PITX2, PTGS1, THBS1, TIMP2, WDR36	7
Immunological Disease	combined immunodeficiency	combined immunodeficiency	0.00964	AK2, C5, IL1R1, MALT1, RFXAP	5
Psychological Disorders	alcoholic pancreatitis	alcoholic pancreatitis	0.0105	PDE3B, PDE4B, PDE4D	3
Psychological Disorders	schizophrenia spectrum disorder	schizophrenia spectrum disorder	0.0186	ABCB1, ADRB1, ALDH1A3, C5, CHRNA5, CNTNAP2, EN2, FASTKD5, GAD1, GNG2, HSPA2, INTS6, MANEA, MUC1, NDUFA6, NREP, PCP4, PDZRN3, PLCL2, PTGS1, RECK, SEMA3A, SEPP1, SERPINI1, SKP2, SLC1A3, THBS1, TRERF1	28
Neurological Disease	congenital encephalopathy	congenital encephalopathy	0.0115	CDK6, CNTNAP2, FAM20C, GLI2, KISS1R, L1CAM, MEF2C, MYCN, PAFAH1B1, TMEM5, TUBB2B	11
Neurological Disease	central nervous system cancer	central nervous system cancer	0.0174	ABCG2, APC, CDK6, CNTNAP2, COL27A1, CXCL1, CXCL8, FGF2, FGFR2, GLI2, HSPA2, IGF1R, IL17RB, IL1R1, KIT, LGR5, LPAR1, MDM2, MECOM, MRPL20, MYCN, NBN, NEK6, NES, NSD1, PDGFC, RECK, SERPINI1, SOCS1, SYNJ2, THBS1	31
Neurological Disease	glioblastoma cancer	glioblastoma cancer	0.0227	ABCG2, APC, CNTNAP2, CXCL1, FGF2, FGFR2, HSPA2, IL1R1, KIT, LGR5, LPAR1, MDM2, MECOM, NEK6, NES, NSD1, PDGFC, RECK, SERPINI1, SYNJ2	20
Carbohydrate Metabolism	metabolism	metabolism of glycosaminoglycan	0.0126	CEMIP, CLN6, FGF2	3
Carbohydrate Metabolism	binding	binding of proteoglycan	0.0135	THBS1, TLR2	2
Carbohydrate Metabolism	uptake	uptake of carbohydrate	0.017	AIMP2, C5, CXCL8, IGF1R, SKP2, SLC35B4	6
Carbohydrate Metabolism	glycolysis	glycolysis of tumor cell lines	0.0189	HDAC4, IGF1R, OGT, SKP2	4
Hematological Disease	hematological neoplasia	hematological neoplasia	0.0157	ABCB1, ABCG2, ACSM3, ADRB1, AHI1, AHR, ALDH1L2, ATP10D, ATP11A, ATP5S, BCL11B, BDH2, C1orf131, C2orf54, C5, CALD1, CD58, CDA, CDK6, CEBPA, CEMIP, CHD9, CLIC3, CNNM2, CNTNAP2, COL27A1, COL6A1, CORO2A, CPPED1, CSTF2T, CTNS, CTPS1, CXCL1, CXCL10, CXCL11, CXCL8, CYCS, CYP1A1, DAPK1, DDX58, DISP1, DLEU2, ERICH1, FAM111B, FAM129A, FEN1, FGF2, FGFR2, FRMD4B, FUS, FZD3, GEN1, GPLD1, GTF2IRD2/GTF2IRD2B, G…	151
Hematological Disease	hematologic cancer	hematologic cancer	0.0197	ABCB1, ABCG2, ACSM3, ADRB1, AHI1, AHR, ALDH1L2, ATP10D, ATP11A, ATP5S, BCL11B, BDH2, C1orf131, C2orf54, C5, CALD1, CD58, CDA, CDK6, CEBPA, CEMIP, CHD9, CLIC3, CNNM2, CNTNAP2, COL27A1, COL6A1, CORO2A, CPPED1, CSTF2T, CTNS, CTPS1, CXCL1, CXCL10, CXCL11, CXCL8, CYCS, CYP1A1, DAPK1, DDX58, DISP1, DLEU2, ERICH1, FAM111B, FAM129A, FEN1, FGF2, FGFR2, FRMD4B, FUS, FZD3, GEN1, GPLD1, GTF2IRD2/GTF2IRD2B, G…	147
Hematological Disease	cytopenia	cytopenia	0.0207	ABCB1, APC, BCL11B, C5, CDA, CDK6, CYCS, CYP1A1, PTGS1, SYK, TGFB2, THBS1	12
Free Radical Scavenging	generation	generation of reactive oxygen species	0.0222	C5, CD47, MUC1, OLR1, SERPINB5, SYK, TFAM, TLR2	8
Organismal Functions	coagulation	coagulation of blood	0.0227	CXCL8, GNA12, RAP2B, STXBP5, TFPI, THBS1, TLR2	7
